# Supplementary material for: Genus-Wide Characterization of Bumblebee Genomes Provides Insights into Their Evolution and Variation in Ecological and Behavioral Traits
Source: Mol Biol Evol. 2020 Sep 18;38(2):486–501. doi: 10.1093/molbev/msaa240 (PMC7826183; doi:10.1093/molbev/msaa240)
Supplement: msaa240_Supplementary_Data [file msaa240_supplementary_data.zip]

Archive with 4 entries (3 files):
- msaa240-suppl_data/
- msaa240-suppl_data/Supplementary figures.pdf
- msaa240-suppl_data/Supplementary Materials and Methods.docx
- msaa240-suppl_data/Supplementary tables.xlsx
