# Supplementary material for: Genus-Wide Characterization of Bumblebee Genomes Provides Insights into Their Evolution and Variation in Ecological and Behavioral Traits
Source: Mol Biol Evol. 2020 Sep 18;38(2):486–501. doi: 10.1093/molbev/msaa240 (PMC7826183; doi:10.1093/molbev/msaa240)
Supplement: msaa240_Supplementary_Data [file msaa240_supplementary_data.zip › msaa240-suppl_data/Supplementary tables.xlsx]

## Sheet: Table S1
Table S1. Collection site information of the 17 newly sequenced bumblebees.
Species	Collection site	GPS Coordinate	Elevation (meter above sea level)
B. breviceps	Yuping Town, Pingbian County, Yunan Provice, China	N23.0116;E103.6404	1058
B. confusus	Chonghuer Town, Burqin County, Xinjiang Uygur Autonomous region, China	N48.19179; E87.02355	1181
B. consobrinus	Wuling Hill, Xinglong County, Hebei Province, China	N40.53193; E117.48174	866
B. cullumanus	Xijier Town, Mori Kazak Autonomous County, Xinjiang Uygur Autonomous region, China	N43.70241; E90.05600	1383
B. difficillimus	Tanggula mountain pass, Golmud City, Qinghai Province, China	N32.86142;E91.91739	5220
B. haemorrhoidalis	Yuping Town, Pingbian County, Yunan Provice, China	N23.0116;E103.6404	1058
B. ignitus	Wuling Hill, Xinglong County, Hebei Province, China	N40.64890; E117.43470	729
B. opulentus	Fengshan Town, Fengning County, Hebei Province, China	N41.27101; E117.30151	732
B. picipes	Qingsongling Town, Xinglong County, Hebei Province, China	N40.60679; E117.46087	701
B. polaris	Sanpete Hill, Yukon Province, Canada	N62.15948;W140.53036	1519
B. pyrosoma	Dachengzi Town, Miyun District, Beijing, China	N40.42375; E117.12956	344
B. sibiricus	Xifeng Town, Jiuquan City, Gansu Province, China	N39.7272; E98.4695	1500
B. skorikovi	Yela mountain pass, Baxoi County, Tibet Autonomous Region, China	N30.16718；E97.29935	4516
B. soroeensis	Xijier Town, Mori Kazak Autonomous County, Xinjiang Uygur Autonomous region, China	N43.62329; E90.08533	1837
B. superbus	Tanggula mountain pass, Golmud City, Qinghai Province, China	N32.86142;E91.91739	5220
B. turneri	Mount Huang, Huangshan City, Anhui Province, China	N30.14250; E118.20030	1816
B. waltoni	Yiwa Town, Diebu County, Gansu Province, China	N34.27017;E103.06856	4016

## Sheet: Table S2
Table S2. Genome sequencing results of the 17 newly sequenced bumblebees.
	Fragment library		Jump library
			Number of specimen used	Dataset generated (Gb)
Species	Number of specimen used	Dataset generated (Gb)		4 Kb	6 Kb	8 Kb	10 Kb
B. breviceps	1	27	3	8.3	6.6	11.7	5.1
B. confusus	1	46.7	3	4.1	6	4.8	5.4
B. consobrinus	1	27.1	3	12.9	16.5	19.9	4.4
B. cullumanus	1	25	5	3.7	5.4	5.2	3.5
B. difficillimus	1	26.7	3	3.4	6.5	5.5	5.3
B. haemorrhoidalis	1	41.6	3	7.9	4.3	10.2	6.1
B. ignitus	1	27.1	3	11.3	14.6	10	3.2
B. opulentus	1	26.5	3	3.6	7.2	3.6	3.3
B. picipes	1	41.8	5	6	3.5	4.3	2.8
B. polaris	1	19.6	3	13	6	3.7	3.8
B. pyrosoma	1	25.2	3	4.4	2.8	5.2	3.1
B. sibiricus	1	26.7	3	5.3	6.3	3.7	3
B. skorikovi	1	26.4	3	6.9	7.3	4.4	5.3
B. soroeensis	1	26.5	5	2.8	4	4.9	3.6
B. superbus	1	26.8	3	3.2	5.4	5.8	3.5
B. turneri	1	26.7	5	2.7	3.6	3.3	3.2
B. waltoni	1	22.6	3	4.5	5	3.8	5.5
Note: Gb represents gigabase; Kb represents kilobase.

## Sheet: Table S3
Table S3. Genome annotation results.
	Protein-coding genes			Non-coding RNA genes
	Total gene number	Number of genes assigned a GO term	Number of genes assigned a protein domain	miRNA gene number	tRNA gene number	LncRNA gene number
B. breviceps	16904	7458	9937	96	275	3841
B. confusus	14027	7299	9470	88	210	2568
B. consobrinus	15570	7493	9750	93	194	3243
B. cullumanus	16299	8135	10578	89	389	3294
B. difficillimus	14303	7918	10152	93	333	2100
B. haemorrhoidalis	15689	7316	9431	95	231	3717
B. ignitus	16181	7447	9969	95	323	3365
B. opulentus	16181	7466	9790	90	263	3820
B. picipes	16920	7400	10061	97	355	3538
B. polaris	15575	7400	9913	96	620	2942
B. pyrosoma	16432	7385	9827	91	359	3693
B. sibiricus	16628	7478	10024	99	406	3726
B. skorikovi	16308	7401	9913	90	283	3444
B. soroeensis	14545	7302	9512	96	269	2690
B. superbus	15261	7341	9488	87	216	3479
B. turneri	16970	7453	9891	91	265	4013
B. waltoni	15460	7311	9499	92	214	3535

## Sheet: Table S4
Table S4. TE landscape in each sequenced bumblebee.
	B. confusus		B. breviceps		B. consobrinus		B. cullumanus
TE Superfamily	Copy	Base	Copy	Base	Copy	Base	Copy	Base
LTR retrotransposons	37598	13304231	44472	17773784	44497	18798908	44806	17635898
LTR/Bel-Pao	388	243869	737	536729	1200	755166	757	446816
LTR/Copia	793	516173	787	712326	870	627678	774	566691
LTR/DIRS	72	15649	576	116796	644	135703	545	109934
LTR/ERV	13	18467	5	9994	5	8860	15	40636
LTR/Gypsy	4761	1704276	6245	2852857	6069	2539718	8523	4946529
LTR/LARD	27302	6777757	30910	8268198	30207	8578502	30261	8027101
LTR/Retrovirus	92	21253	129	31089	164	37269	154	50179
LTR/TRIM	4177	4006787	5083	5245795	5338	6116012	3777	3448012
Non-LTR retrotransposons	49156	12886865	58933	18667422	57472	16137005	57372	16973172
LINE/CR1	406	90131	442	120397	408	101317	415	116136
LINE/CRE	220	39771	266	50609	292	55620	254	46659
LINE/I	1142	377882	1582	503094	2112	843128	1591	470883
LINE/Jockey	28513	7659857	33901	11181140	31825	8659565	33545	10425192
LINE/L1	317	78709	224	99178	233	85452	297	136555
LINE/L2	44	13893	97	40723	84	29328	100	33733
LINE/R1	11720	3048527	14381	4590954	14800	4487776	13481	3875965
LINE/R2	4405	1130463	5303	1497921	4987	1345722	5022	1337028
LINE/RTE	889	230181	776	235146	740	188043	835	228952
LINE/Tad1	148	35443	189	59947	169	41449	171	54099
SINE	1352	182008	1772	288313	1822	299605	1661	247970
DNA transposon	14902	3837973	16011	4620761	13182	3852458	15683	4499991
DNA/Academ	3	457	8	4150	3	366	4	2391
DNA/Chapaev-3	3	1145	5	2043	2	341	4	564
DNA/hAT	156	32462	523	106326	530	94200	450	80939
DNA/Kolobok	186	27991	187	31241	187	29344	187	35845
DNA/MuDR	17	4760	7	1540	10	3880	8	3408
DNA/PiggyBac	994	355857	1941	950873	1895	897010	1864	808448
DNA/Tc1-Mariner	4665	1441755	4543	1128749	3541	1037117	4504	1263137
DNA/Transib	19	6655	17	5352	15	4130	26	5312
Helitron	12	14194	1	1178	2	2420	1	1213
MITE	8847	1952697	8779	2389309	6997	1783650	8635	2298734
Total TEs	101656	30029069	119416	41061967	115151	38788371	117861	39109061
% of genome		12.5583		16.6641		15.5722		15.8327
Low_complexity	1559	169882	1571	167676	1678	181828	1625	174734
SSR	5353	563632	6265	760083	6378	721795	6077	699214
Simple_repeat	7392	848270	7789	903414	8407	977044	6487	732621
	B. difficillimus		B. haemorrhoidalis		B. ignitus		B. impatiens
TE Superfamily	Copy	Base	Copy	Base	Copy	Base	Copy	Base
LTR retrotransposons	42356	15839857	37915	14259666	40564	14314545	43128	13090364
LTR/Bel-Pao	669	495043	547	291063	726	465515	773	426826
LTR/Copia	1021	794692	1206	806438	838	649509	1081	629293
LTR/DIRS	576	123507	550	113043	601	128256	602	114467
LTR/ERV	2	4446	1	209	9	9890	7	11887
LTR/Gypsy	5880	2618507	4668	1762257	6103	2821952	6808	2794549
LTR/LARD	29989	7995367	27220	7582932	29002	7662530	31268	8165450
LTR/Retrovirus	145	34500	138	36423	142	39623	147	47009
LTR/TRIM	4074	3773795	3585	3667301	3143	2537270	2442	900883
Non-LTR retrotransposons	57070	17252091	50091	13686728	55534	17355030	63932	18728158
LINE/CR1	354	90929	344	80708	394	122061	565	192119
LINE/CRE	299	53000	297	57132	267	46228	282	48784
LINE/I	1848	669965	1318	366976	1517	633441	2000	629605
LINE/Jockey	32392	9986423	28682	7923510	31978	10638529	37098	11301067
LINE/L1	233	99624	215	81864	215	93938	267	107701
LINE/L2	78	24443	73	23759	94	29583	86	34315
LINE/R1	14151	4371295	12494	3504234	13430	3788912	14756	4123046
LINE/R2	4931	1383544	4259	1160423	5037	1470917	6037	1689546
LINE/RTE	635	158380	606	175709	709	210897	881	286364
LINE/Tad1	241	74043	136	40376	263	82371	164	47164
SINE	1908	340445	1667	272037	1630	238153	1796	268447
DNA transposon	12671	3713763	11778	3227567	13458	4051720	16359	4402214
DNA/Academ	5	4536	4	473	24	17299	7	3117
DNA/Chapaev-3	4	445	2	365	4	409	1	82
DNA/hAT	474	84493	514	96857	628	130730	667	130960
DNA/Kolobok	231	69653	207	31916	197	43212	258	68182
DNA/MuDR	6	1557	6	1776	7	1548	13	3855
DNA/PiggyBac	1784	784462	1661	739432	1847	876800	2055	894222
DNA/Tc1-Mariner	3417	1116442	3188	897230	3811	1182806	5209	1256630
DNA/Transib	11	2914	6	3166	17	4751	15	4699
Helitron	1	1178	1	1217	1	1210	1	1201
MITE	6738	1648083	6189	1455135	6922	1792955	8133	2039266
Total TEs	112097	36805711	99784	31173961	109556	35721295	123419	36220736
% of genome		14.911		13.0122		14.8001		14.5357
Low_complexity	1645	177316	1799	195112	1671	179384	1602	171968
SSR	6453	848324	5972	661521	6175	700843	7022	1012422
Simple_repeat	7986	922415	7940	926251	7342	870025	7634	1300948
	B. opulentus		B. picipes		B. polaris		B. pyrosoma
TE Superfamily	Copy	Base	Copy	Base	Copy	Base	Copy	Base
LTR retrotransposons	42683	14239699	46974	19458627	44956	16239303	40987	15306342
LTR/Bel-Pao	631	347377	827	559461	884	608549	739	494567
LTR/Copia	975	694694	1106	856168	998	747812	693	516678
LTR/DIRS	744	141010	599	120530	606	126178	584	113593
LTR/ERV	3	7436	6	8977	5	8091	9	7981
LTR/Gypsy	5415	2057513	7032	2923916	7573	3647614	5697	2431638
LTR/LARD	31503	8575136	31947	8770363	31572	8634873	28637	7867784
LTR/Retrovirus	135	33614	156	46267	150	42668	152	41567
LTR/TRIM	3277	2382919	5301	6172945	3168	2423518	4476	3832534
Non-LTR retrotransposons	60136	17228153	64673	22432957	63181	19376743	59368	18136190
LINE/CR1	427	143784	587	202917	635	207002	482	140141
LINE/CRE	284	55948	261	44430	293	50660	263	48549
LINE/I	1856	554160	2072	829356	1962	806904	1878	726154
LINE/Jockey	34053	9813526	36320	13163490	35106	10812137	33141	10204001
LINE/L1	241	88485	301	136430	305	141733	315	120893
LINE/L2	69	18364	93	33868	86	27416	143	58128
LINE/R1	14689	4305865	15682	5241629	15574	4835785	14376	4208551
LINE/R2	5753	1723905	6537	2142496	6199	1867869	5588	1827862
LINE/RTE	722	186913	809	289043	889	256427	1152	434422
LINE/Tad1	172	49561	189	50974	238	69558	206	68042
SINE	1870	287642	1822	298324	1894	301252	1824	299447
DNA transposon	13443	3868607	15806	4360924	16317	4724579	14064	4225315
DNA/Academ	1	125	3	457	42	29623	6	2157
DNA/Chapaev-3	3	467	3	331	4	396	5	1882
DNA/hAT	500	96323	636	110428	612	136027	498	98850
DNA/Kolobok	168	25943	232	64203	219	54275	224	38095
DNA/MuDR	10	3510	10	2135	9	2062	7	1540
DNA/PiggyBac	1797	798026	2117	996956	1892	803872	2068	956968
DNA/Tc1-Mariner	4025	1184183	5114	1266433	5002	1365736	3618	1049615
DNA/Transib	13	4355	14	4420	17	4787	14	4927
Helitron	1	1116	1	1213	1	1214	5	2303
MITE	6925	1754559	7676	1914348	8519	2326587	7619	2068978
Total TEs	116262	35336459	127453	46252508	124454	40340625	114419	37667847
% of genome		14.579		18.2093		16.4121		14.906
Low_complexity	1731	186422	1684	179588	1600	172282	1569	169588
SSR	6237	769497	6760	892960	6633	748203	6499	754964
Simple_repeat	7176	847347	7783	898198	6613	760072	6626	744278
	B. sibiricus		B. skorikovi		B. soroeensis		B. superbus
TE Superfamily	Copy	Base	Copy	Base	Copy	Base	Copy	Base
LTR retrotransposons	46843	23226364	40825	13634696	43448	16310712	31484	9440824
LTR/Bel-Pao	675	431651	546	295703	671	389319	681	528457
LTR/Copia	749	590521	837	505628	747	524641	910	670306
LTR/DIRS	630	124820	518	87741	617	115447	81	28835
LTR/ERV	8	13413	2	857	2	1261	22	27326
LTR/Gypsy	6043	2688279	5818	2386912	5458	2065384	3959	1238791
LTR/LARD	30011	7917736	29842	7944004	30706	8561487	24151	6088427
LTR/Retrovirus	155	43713	133	26445	185	63226	73	15821
LTR/TRIM	8572	11416231	3129	2387406	5062	4589947	1607	842861
Non-LTR retrotransposons	62562	19609800	61093	20037170	57214	15860546	43553	10817004
LINE/CR1	587	188537	376	84711	373	96494	390	119279
LINE/CRE	305	56259	263	46143	456	89726	179	32304
LINE/I	1938	619361	2125	875930	1592	555080	856	219633
LINE/Jockey	35669	11522092	34572	11863840	32398	8929803	25178	6391681
LINE/L1	273	109305	336	143342	228	116963	357	145575
LINE/L2	116	37490	107	30491	108	41371	40	12808
LINE/R1	15174	4697111	15067	4791258	14122	4073861	10135	2484028
LINE/R2	5609	1747824	4908	1283164	5160	1401174	3206	737581
LINE/RTE	965	308340	1178	477262	871	244217	1535	408454
LINE/Tad1	169	43981	181	59402	161	43580	115	31275
SINE	1757	279500	1980	381627	1745	268277	1562	234386
DNA transposon	13974	4085063	13367	4471377	14760	4424660	9004	1986018
DNA/Academ	4	1050	4	1673	19	14114	2	285
DNA/Chapaev-3	6	1959	3	270	4	2209	2	191
DNA/hAT	535	107956	444	74359	545	108410	149	29156
DNA/Kolobok	196	31325	186	32069	252	52870	175	25844
DNA/MuDR	8	3214	7	2145	13	4568	28	14776
DNA/PiggyBac	1933	905199	2058	1139920	2191	958200	968	269795
DNA/Tc1-Mariner	3341	904741	3939	1499721	3479	1027488	2739	703508
DNA/Transib	26	5348	18	4550	18	5043	12	2427
Helitron	1	1214	1	1214	1	1210	1	1185
MITE	7924	2123057	6707	1715456	8238	2250548	4928	938851
Total TEs	123379	46921227	115285	38143243	115422	36595918	84041	22243846
% of genome		17.88		15.759		15.0246		9.66441
Low_complexity	1703	184883	1660	179569	1589	176116	1728	187058
SSR	6620	778390	5995	792476	6674	784676	4944	511611
Simple_repeat	7035	804161	8349	955974	7307	915014	8391	1005818
	B. terrestris		B. turneri		B. waltoni
TE Superfamily	Copy	Base	Copy	Base	Copy	Base
LTR retrotransposons	39353	11892553	41773	13022515	32209	10272076
LTR/Bel-Pao	712	425608	538	242551	510	319186
LTR/Copia	735	421324	723	421745	1561	1555352
LTR/DIRS	566	117019	549	102231	65	29435
LTR/ERV	7	7970	6	5553	24	27983
LTR/Gypsy	5842	2255941	6078	2431663	3908	1172244
LTR/LARD	28573	7411063	31357	8552256	24106	6085825
LTR/Retrovirus	142	42094	117	26153	74	16172
LTR/TRIM	2776	1211534	2405	1240363	1961	1065879
Non-LTR retrotransposons	53982	15285732	61852	19036375	43207	10774945
LINE/CR1	414	109822	387	88928	363	108022
LINE/CRE	270	46626	282	48839	182	32789
LINE/I	1427	504341	1851	726713	856	236590
LINE/Jockey	31436	9350953	35081	10956958	25114	6385548
LINE/L1	188	90253	414	178272	379	171140
LINE/L2	80	21758	88	31182	37	13276
LINE/R1	12837	3362013	15483	4869793	9955	2468338
LINE/R2	4819	1295192	5073	1303648	3166	694535
LINE/RTE	693	197798	1081	429872	1520	405255
LINE/Tad1	232	74711	168	56870	113	28417
SINE	1586	232265	1944	345300	1522	231035
DNA transposon	13517	3887952	13917	4602360	8911	1967891
DNA/Academ	28	14523	4	1799	3	366
DNA/Chapaev-3	3	424	2	189	1	97
DNA/hAT	634	129969	451	77545	153	27964
DNA/Kolobok	209	42248	196	35021	174	25664
DNA/MuDR	9	2006	6	2657	30	14116
DNA/PiggyBac	1807	837243	2329	1314027	951	267594
DNA/Tc1-Mariner	3809	1116971	3840	1334894	2718	699887
DNA/Transib	13	3298	20	5016	7	1615
Helitron	1	1213	1	1214	1	1178
MITE	7004	1740057	7068	1829998	4873	929410
Total TEs	106852	31066237	117542	36661250	84327	23014912
% of genome		12.4937		15.0863		9.95593
Low_complexity	1688	183712	1636	175975	1722	186650
SSR	6106	676940	6258	852987	4975	513669
Simple_repeat	6753	763718	7153	837595	8552	1260576

## Sheet: Table S5
Table S5. Unrooted concatenated gene trees constructed by IQ-TREE.
Partition	Best fit model	Log likelihood	Unrooted tree
OG10004.filter.fa_trimed_align.filter	JTT+G4	-1552.3333 (s.e. 88.2198)	(BCONFUSUS:0.0203713903,(((((((BIGNITUS:0.0000010000,BTERRESTRIS:0.0000010000)90:0.0039638614,BPOLARIS:0.0202370617)30:0.0000020306,(((BPYROSOMA:0.0040376745,BCONSOBRINUS:0.0119975848)88:0.0039315527,BSIBIRICUS:0.0039570329)24:0.0000010000,(((BTURNERI:0.0071322843,BSKORIKOVI:0.0141789133)92:0.0190998909,BDIFFICILLIMUS:0.0042394958)51:0.0038151744,BOPULENTUS:0.0000010000)13:0.0000010000)47:0.00395…
OG10010.filter.fa_trimed_align.filter	cpREV+I	-1201.2750 (s.e. 54.7114)	(BCONFUSUS:0.0166160999,(((((((BIGNITUS:0.0000010000,BTERRESTRIS:0.0000010000)47:0.0000010000,(BCONSOBRINUS:0.0374467307,BBREVICEPS:0.0040457097)53:0.0000010000)41:0.0000010000,BDIFFICILLIMUS:0.0040687132)55:0.0040508304,BPOLARIS:0.0000010000)24:0.0000010000,BPYROSOMA:0.0206437482)46:0.0040512106,((BPICIPES:0.0040444361,BSOROEENSIS:0.0248006293)49:0.0000010000,BIMPATIENS:0.0000010000)54:0.0000010…
OG10014.filter.fa_trimed_align.filter	FLU+I	-1206.8644 (s.e. 51.2894)	(BCONFUSUS:0.0685538393,((((((((((BIGNITUS:0.0000010000,BPOLARIS:0.0000010000)48:0.0000010000,(BCULLUMANUS:0.0038621243,(BSUPERBUS:0.0037238747,BWALTONI:0.0044158485)100:0.0193483200)73:0.0037401499)72:0.0037321658,BHAEMORRHOIDALIS:0.0037439419)25:0.0000010000,((BTURNERI:0.0076286550,BSKORIKOVI:0.0000010000)87:0.0076799370,BSIBIRICUS:0.0000010000)55:0.0000010000)21:0.0000010000,BCONSOBRINUS:0.000…
OG10023.filter.fa_trimed_align.filter	JTT	-1184.3238 (s.e. 51.8098)	(BCONFUSUS:0.0086247517,(((((((BIGNITUS:0.0000010000,BTERRESTRIS:0.0000010000)77:0.0042962070,BPYROSOMA:0.0000010000)92:0.0086225174,BDIFFICILLIMUS:0.0042981570)23:0.0000010000,(((AFLOREA:0.0087514779,(ACERANA:0.0130557492,(ADORSATA:0.0086889942,AMELLIFERA:0.0087245251)65:0.0000010000)70:0.0042843149)100:0.1092733172,(BSUPERBUS:0.0146628082,BWALTONI:0.0000010000)88:0.0085139267)62:0.0087406295,BH…
OG10025.filter.fa_trimed_align.filter	HIVw+G4	-2755.2368 (s.e. 122.7304)	(BCONFUSUS:0.0492631061,(((((((BIGNITUS:0.0029220239,BTERRESTRIS:0.0059170637)99:0.0149114304,BDIFFICILLIMUS:0.0214181874)40:0.0028937734,BCONSOBRINUS:0.0148236850)10:0.0000010000,((((BPICIPES:0.0119295378,(BTURNERI:0.0212895584,BSKORIKOVI:0.0146199600)99:0.0216372931)54:0.0027769490,BOPULENTUS:0.0146575313)25:0.0000024406,BCULLUMANUS:0.0208164861)7:0.0029222360,(BIMPATIENS:0.0118473483,BHAEMORRH…
OG1003.filter.fa_trimed_align.filter	JTT+R2	-4568.8939 (s.e. 92.9894)	(BCONFUSUS:0.0183729851,(((BIGNITUS:0.0024142625,BTERRESTRIS:0.0000010002)95:0.0016066753,((BPYROSOMA:0.0024166191,(BCONSOBRINUS:0.0073070844,BPOLARIS:0.0000010002)43:0.0008042453)21:0.0000010002,((((((BTURNERI:0.0020072844,BSKORIKOVI:0.0036280141)95:0.0040952903,(BOPULENTUS:0.0127368924,BDIFFICILLIMUS:0.0018573059)82:0.0009850685)49:0.0011864226,BHAEMORRHOIDALIS:0.0008070272)40:0.0008025499,(BCU…
OG10037.filter.fa_trimed_align.filter	JTT+I	-1319.5900 (s.e. 59.0593)	(BCONFUSUS:0.0046760833,((((((BIGNITUS:0.0000010000,BTERRESTRIS:0.0000010000)81:0.0041830698,((BPYROSOMA:0.0000010000,(BIMPATIENS:0.0000010000,BSIBIRICUS:0.0000010000)34:0.0000010000)35:0.0000010000,(BPICIPES:0.0045755322,BCULLUMANUS:0.1663656117)62:0.0038791676)28:0.0000010000)66:0.0041903436,(BSOROEENSIS:0.0168764854,BDIFFICILLIMUS:0.0042087545)73:0.0042008512)32:0.0000010000,((BTURNERI:0.00000…
OG10045.filter.fa_trimed_align.filter	mtVer+F+G4	-2587.2819 (s.e. 135.1490)	(BCONFUSUS:0.0430245259,(((((((((BIGNITUS:0.0137199531,BTERRESTRIS:0.0046242360)100:0.0281416594,BPOLARIS:0.0234663866)94:0.0099505582,(BPICIPES:0.0289966147,BIMPATIENS:0.0398142405)99:0.0305576789)79:0.0092034794,(((((AFLOREA:0.0886929052,(ACERANA:0.0288904493,AMELLIFERA:0.0388936733)99:0.0567472379)94:0.0403480521,ADORSATA:0.0164356495)100:0.8152905309,BSIBIRICUS:0.0060003215)23:0.0237431647,BP…
OG10048.filter.fa_trimed_align.filter	FLU+G4	-1435.7547 (s.e. 78.5831)	(BCONFUSUS:0.0123752922,(((((((((BIGNITUS:0.0000010000,BTERRESTRIS:0.0000010000)62:0.0000010000,BPYROSOMA:0.0122506127)41:0.0000022860,(BPICIPES:0.0247237548,BIMPATIENS:0.0266671531)94:0.0356435782)26:0.0040592558,BTURNERI:0.0040319489)3:0.0000010000,BSKORIKOVI:0.0000010000)3:0.0000010000,BSIBIRICUS:0.0000010000)1:0.0000010000,((BHAEMORRHOIDALIS:0.0041000260,BBREVICEPS:0.0040451028)52:0.004066237…
OG10049.filter.fa_trimed_align.filter	JTTDCMut+I	-896.2442 (s.e. 53.4651)	(BCONFUSUS:0.0000010000,((((((((BIGNITUS:0.0000010000,BSIBIRICUS:0.0080685079)47:0.0000010000,(BSKORIKOVI:0.0000010000,BCONSOBRINUS:0.0205865667)28:0.0000021333)59:0.0072579097,BSUPERBUS:0.0064290483)42:0.0060014601,BOPULENTUS:0.0038658466)30:0.0000024694,(BSOROEENSIS:0.0076525202,BHAEMORRHOIDALIS:0.0029782965)40:0.0012320030)2:0.0000021074,((((((AFLOREA:0.0000010000,AMELLIFERA:0.0000010000)46:0.…
OG10052.filter.fa_trimed_align.filter	FLU+G4	-2502.6277 (s.e. 119.4975)	(BCONFUSUS:0.0273065347,((((((BIGNITUS:0.0063327968,BTERRESTRIS:0.0031019528)100:0.0182435916,((BPICIPES:0.0114185954,BIMPATIENS:0.0220024492)99:0.0169569102,BPOLARIS:0.0179001546)57:0.0028974816)59:0.0062518197,((BPYROSOMA:0.0262735754,BSIBIRICUS:0.0189390695)64:0.0000021323,(BCULLUMANUS:0.0295366119,BBREVICEPS:0.0257027949)83:0.0098949334)92:0.0076703818)50:0.0009396928,((((AFLOREA:0.0302191534…
OG10056.filter.fa_trimed_align.filter	JTT+G4	-1560.7751 (s.e. 86.1001)	(BCONFUSUS:0.0529471158,((((((BIGNITUS:0.0000010000,BTERRESTRIS:0.0042473383)99:0.0084954479,((BCULLUMANUS:0.0351100511,BBREVICEPS:0.0128161874)57:0.0043023418,BPOLARIS:0.0085003086)44:0.0000010000)57:0.0042509092,((BPYROSOMA:0.0172624209,(BPICIPES:0.0085372812,BIMPATIENS:0.0085247121)94:0.0042896836)77:0.0042254037,BSIBIRICUS:0.0000010000)43:0.0000010000)33:0.0042644498,((BTURNERI:0.0086369511,B…
OG10059.filter.fa_trimed_align.filter	JTT+G4	-2490.8843 (s.e. 148.7381)	(BCONFUSUS:0.0510642969,((((((BIGNITUS:0.0080034372,BTERRESTRIS:0.0162357495)100:0.0367561204,BPOLARIS:0.0252628044)98:0.0217655151,((((((AFLOREA:0.0085174873,((ACERANA:0.0304307341,AMELLIFERA:0.0219096342)79:0.0107278927,ADORSATA:0.0255922060)63:0.0000010000)100:0.3189262707,BSIBIRICUS:0.0256861708)69:0.0157614480,BBREVICEPS:0.0431706763)67:0.0082059348,BCULLUMANUS:0.0637560958)80:0.0093650045,B…
OG10061.filter.fa_trimed_align.filter	HIVw+G4	-3423.4967 (s.e. 117.4145)	(BCONFUSUS:0.0391196564,((((((BIGNITUS:0.0066774259,BTERRESTRIS:0.0040259287)100:0.0156656278,(((BPYROSOMA:0.0187263575,BCULLUMANUS:0.0378799952)91:0.0050246660,BBREVICEPS:0.0213630130)51:0.0000010000,BSIBIRICUS:0.0026188702)90:0.0026433169)59:0.0026245757,BPOLARIS:0.0351778477)40:0.0000010000,(BPICIPES:0.0132331920,BIMPATIENS:0.0190272190)94:0.0105066508)82:0.0081343101,((((BTURNERI:0.0160035028…
OG10086.filter.fa_trimed_align.filter	HIVb+I	-1193.4403 (s.e. 56.4468)	(BCONFUSUS:0.0000010000,(((((((BIGNITUS:0.0000010000,BTERRESTRIS:0.0000010000)92:0.0035938143,BPOLARIS:0.0110701428)64:0.0072161655,BPYROSOMA:0.0000010000)78:0.0036047629,BBREVICEPS:0.0000010000)86:0.0036164214,BSOROEENSIS:0.0109922548)11:0.0000010000,(BCULLUMANUS:0.0072560542,BSIBIRICUS:0.0036242259)11:0.0000010000)16:0.0000010000,((((((AFLOREA:0.0000010000,((ACERANA:0.0109947641,ADORSATA:0.0036…
OG1009.filter.fa_trimed_align.filter	HIVb+F+G4	-7964.9570 (s.e. 194.8561)	(BCONFUSUS:0.0239997758,(((((BIGNITUS:0.0032667761,BTERRESTRIS:0.0054531344)100:0.0082368874,BPOLARIS:0.0061534955)97:0.0027215765,(((BPYROSOMA:0.0102680536,BBREVICEPS:0.0150173516)31:0.0006748870,(BCULLUMANUS:0.0117722281,BSIBIRICUS:0.0033474924)91:0.0022785034)29:0.0007642890,(BPICIPES:0.0137956234,BIMPATIENS:0.0175008707)100:0.0089364634)21:0.0000010000)39:0.0007714947,((((BTURNERI:0.011287467…
OG10090.filter.fa_trimed_align.filter	JTT+G4	-1186.8840 (s.e. 61.9313)	(BCONFUSUS:0.0046708123,((((BIGNITUS:0.0089361177,(((BTERRESTRIS:0.0000010000,BPOLARIS:0.0000010000)21:0.0000010000,(BPYROSOMA:0.0044523904,(BPICIPES:0.0090464134,BIMPATIENS:0.0089358894)63:0.0044984199)16:0.0000010000)7:0.0000010000,((((BTURNERI:0.0090000577,((BSKORIKOVI:0.0000010000,BCONSOBRINUS:0.0564790879)65:0.0089521195,BHAEMORRHOIDALIS:0.0134477974)12:0.0000010000)11:0.0000010000,BOPULENTU…
OG10091.filter.fa_trimed_align.filter	JTT+G4	-1119.1736 (s.e. 59.0219)	(BCONFUSUS:0.0107851288,(((((((((BIGNITUS:0.0039660249,(BPICIPES:0.0000010000,BIMPATIENS:0.0058923176)89:0.0058806851)57:0.0038115637,(BOPULENTUS:0.0159082566,BDIFFICILLIMUS:0.0077889864)65:0.0040260539)35:0.0000010000,BPOLARIS:0.0078017971)22:0.0000010000,((BPYROSOMA:0.0000029133,BCONSOBRINUS:0.0116698606)43:0.0038714611,BBREVICEPS:0.0038550339)15:0.0000010000)20:0.0000010000,BSKORIKOVI:0.000001…
OG10093.filter.fa_trimed_align.filter	HIVb+G4	-1408.3272 (s.e. 67.6961)	(BCONFUSUS:0.0105162950,((((((BIGNITUS:0.0000010000,BTERRESTRIS:0.0121372191)97:0.0067996978,BPOLARIS:0.0000010000)89:0.0033777637,(BPICIPES:0.0034066446,BIMPATIENS:0.0033998247)99:0.0138525336)35:0.0000010000,(((((((AFLOREA:0.0276943524,((ACERANA:0.0199877619,AMELLIFERA:0.0037199640)86:0.0068932512,ADORSATA:0.0098775268)83:0.0040406178)100:0.1035546361,BWALTONI:0.0038287221)65:0.0098043898,BSUPE…
OG10099.filter.fa_trimed_align.filter	FLU+G4	-1098.6490 (s.e. 61.4955)	(BCONFUSUS:0.0047538269,((((BIGNITUS:0.0045638132,((BCONSOBRINUS:0.0139818671,BOPULENTUS:0.0045287198)65:0.0000010000,BDIFFICILLIMUS:0.0162017755)67:0.0046323907)10:0.0000010000,(BTERRESTRIS:0.0000010000,((((((BPYROSOMA:0.0407191167,BSIBIRICUS:0.0139520320)19:0.0000010000,BCULLUMANUS:0.0000010000)23:0.0000010000,BPOLARIS:0.0183598261)55:0.0045101702,(BPICIPES:0.0045188835,BIMPATIENS:0.0093032534)…
OG101.filter.fa_trimed_align.filter	cpREV+I	-6011.2779 (s.e. 95.9303)	(BCONFUSUS:0.0072298842,(((((((((BIGNITUS:0.0005721874,BOPULENTUS:0.0017921372)25:0.0000010000,BSKORIKOVI:0.0000010000)26:0.0000010000,(BTURNERI:0.0006310794,BHAEMORRHOIDALIS:0.0046504031)79:0.0005586436)76:0.0005725457,BSOROEENSIS:0.0005707016)44:0.0000010000,((BPICIPES:0.0000010000,BIMPATIENS:0.0000010000)87:0.0005732833,BPOLARIS:0.0005727013)41:0.0000010000)11:0.0000010000,(BTERRESTRIS:0.00000…
OG1010.filter.fa_trimed_align.filter	HIVw+F+G4	-12915.4732 (s.e. 258.4550)	(BCONFUSUS:0.0886668974,(((((BIGNITUS:0.0155098794,BTERRESTRIS:0.0104936595)100:0.0294518838,BPOLARIS:0.0286041611)100:0.0151317603,(((BPYROSOMA:0.0326868071,(BCULLUMANUS:0.0482833953,BSIBIRICUS:0.0113026195)67:0.0023405495)66:0.0015021430,BBREVICEPS:0.0412431485)99:0.0076749567,(BPICIPES:0.0136483369,BIMPATIENS:0.0226438777)100:0.0125320874)87:0.0030510716)99:0.0068632562,(((((BTURNERI:0.0239423…
OG10102.filter.fa_trimed_align.filter	HIVb+F+G4	-2011.5648 (s.e. 105.0693)	(BCONFUSUS:0.0621519628,((((((((BIGNITUS:0.0039971769,BTERRESTRIS:0.0000010000)98:0.0201811846,BCULLUMANUS:0.0245864177)27:0.0000029567,(BPICIPES:0.0082649115,BIMPATIENS:0.0415470162)75:0.0080565067)57:0.0042036638,((BPYROSOMA:0.0167102252,BBREVICEPS:0.0082046475)60:0.0039330043,BPOLARIS:0.0245821085)25:0.0000010000)58:0.0040657584,BSIBIRICUS:0.0040249550)65:0.0043203602,((BTURNERI:0.0205140739,B…
OG10106.filter.fa_trimed_align.filter	JTT+I	-1266.9796 (s.e. 61.9267)	(BCONFUSUS:0.0170102274,(((BIGNITUS:0.0041766211,BTERRESTRIS:0.0000010000)78:0.0000010000,((((((BPYROSOMA:0.0000010000,BSIBIRICUS:0.0000010000)80:0.0041796124,(BCULLUMANUS:0.1642133538,BSOROEENSIS:0.0178666562)71:0.0036026759)86:0.0084373822,(BTURNERI:0.0000020082,BSKORIKOVI:0.0041662366)96:0.0083741729)18:0.0000010000,BPICIPES:0.0000010000)9:0.0000010000,BIMPATIENS:0.0000010000)6:0.0000010000,(B…
OG10109.filter.fa_trimed_align.filter	HIVb+I+G4	-1494.6362 (s.e. 100.6011)	(BCONFUSUS:0.0370610434,(((((BIGNITUS:0.0000010009,BTERRESTRIS:0.0000010009)92:0.0050844494,BPOLARIS:0.0093538062)94:0.0143441923,(((BPYROSOMA:0.0184593001,(((BPICIPES:0.0208315194,(BOPULENTUS:0.0656032820,BBREVICEPS:0.0450647970)31:0.0074747314)34:0.0116369436,(BCULLUMANUS:0.0646225471,BSIBIRICUS:0.0470425964)35:0.0078499644)45:0.0051149108,(BIMPATIENS:0.0217051602,BSOROEENSIS:0.0177780093)56:0.…
OG10111.filter.fa_trimed_align.filter	JTT	-993.4240 (s.e. 41.6852)	(BCONFUSUS:0.0000010000,(((((BIGNITUS:0.0077229221,(BTERRESTRIS:0.0000010000,BPICIPES:0.0000010000)72:0.0000010000)72:0.0038571875,(BTURNERI:0.0000010000,BSIBIRICUS:0.0000010000)41:0.0000010000)7:0.0000010000,(BPYROSOMA:0.0038652073,BSOROEENSIS:0.0038614341)68:0.0000010000)10:0.0000010000,((((AFLOREA:0.0077791007,ADORSATA:0.0000010000)32:0.0000010000,AMELLIFERA:0.0038730430)50:0.0000010000,ACERAN…
OG10124.filter.fa_trimed_align.filter	JTT+G4	-1497.2155 (s.e. 61.8741)	(BCONFUSUS:0.0094006593,(((((((BIGNITUS:0.0000010000,BTERRESTRIS:0.0000010000)100:0.0186798881,BCULLUMANUS:0.0092667860)74:0.0028706238,(BPICIPES:0.0000010000,BHAEMORRHOIDALIS:0.0000010000)83:0.0030079087)35:0.0000010000,((BPYROSOMA:0.0000010000,BTURNERI:0.0000010000)47:0.0000010000,(BCONSOBRINUS:0.0233607988,BPOLARIS:0.0030170057)33:0.0000010000)25:0.0000010000)15:0.0000010000,BDIFFICILLIMUS:0.0…
OG10145.filter.fa_trimed_align.filter	JTT+G4	-1394.6085 (s.e. 90.5495)	(BCONFUSUS:0.0125823771,((((BIGNITUS:0.0049675247,BTERRESTRIS:0.0146542105)94:0.0048966537,BPYROSOMA:0.0306288865)68:0.0150452137,((((((BPICIPES:0.0087873259,BIMPATIENS:0.0083420848)83:0.0022026123,BSOROEENSIS:0.0147552941)84:0.0049192802,BBREVICEPS:0.0307248406)70:0.0049351151,((((BTURNERI:0.0269533039,BSKORIKOVI:0.0187408228)92:0.0147693379,BOPULENTUS:0.0293980596)84:0.0063373929,BCONSOBRINUS:0…
OG10148.filter.fa_trimed_align.filter	JTT+G4	-1223.6728 (s.e. 62.0935)	(BCONFUSUS:0.0044407331,((BIGNITUS:0.0089414127,BTERRESTRIS:0.0134628428)63:0.0045088558,(BSUPERBUS:0.0046551839,BWALTONI:0.0000010000)98:0.0187789170)58:0.0043906944,((((((AFLOREA:0.0294578826,(ACERANA:0.0121081351,(ADORSATA:0.0257504083,AMELLIFERA:0.0279659304)70:0.0151314490)46:0.0105747014)100:0.2053874161,BOPULENTUS:0.0000020356)90:0.0184182747,BSKORIKOVI:0.0044588008)33:0.0000010000,(BIMPAT…
OG1015.filter.fa_trimed_align.filter	JTT+G4	-5267.3168 (s.e. 154.5299)	(BCONFUSUS:0.0253718230,((((((((((BIGNITUS:0.0054054764,BTERRESTRIS:0.0026203342)100:0.0107076503,BPOLARIS:0.0026381460)86:0.0039344826,BIMPATIENS:0.0039971202)54:0.0013193133,BCULLUMANUS:0.0118828782)41:0.0000010000,BPICIPES:0.0039904953)65:0.0013218861,((BPYROSOMA:0.0213301689,BBREVICEPS:0.0338079553)62:0.0090603187,BSIBIRICUS:0.0360397573)28:0.0000010000)51:0.0026317260,BDIFFICILLIMUS:0.013379…
OG10156.filter.fa_trimed_align.filter	FLU	-1050.0847 (s.e. 47.0579)	(BCONFUSUS:0.0407518961,((((((((((BIGNITUS:0.0000010000,BTERRESTRIS:0.0000010000)85:0.0000010000,BPOLARIS:0.0044552047)93:0.0089039401,(BSOROEENSIS:0.0044863097,BOPULENTUS:0.0134304124)69:0.0043837141)21:0.0000010000,(BIMPATIENS:0.0089126344,BSIBIRICUS:0.0044450028)64:0.0000010000)11:0.0000010000,BPYROSOMA:0.0000010000)1:0.0000010000,BPICIPES:0.0000010000)8:0.0000010000,((BSKORIKOVI:0.0089321377,…
OG1016.filter.fa_trimed_align.filter	HIVb+F+G4	-5004.7355 (s.e. 126.2518)	(BCONFUSUS:0.0091490532,(((((BIGNITUS:0.0008826900,BTERRESTRIS:0.0026317733)100:0.0044312610,BPOLARIS:0.0008999467)80:0.0017644918,((((BPYROSOMA:0.0069299106,BBREVICEPS:0.0035968824)79:0.0008175932,BSIBIRICUS:0.0008870215)79:0.0008832842,BCULLUMANUS:0.0036398552)100:0.0053268497,(BPICIPES:0.0000010000,BIMPATIENS:0.0043848224)100:0.0044174111)51:0.0008645702)63:0.0008859601,((((BTURNERI:0.00176018…
OG10163.filter.fa_trimed_align.filter	JTT	-1085.0258 (s.e. 41.5541)	(BCONFUSUS:0.0038206582,(((BIGNITUS:0.0000010000,((((AFLOREA:0.0116583157,((ACERANA:0.0038362607,AMELLIFERA:0.0076355174)96:0.0115069505,ADORSATA:0.0038446387)86:0.0075456208)100:0.0597090870,(BSUPERBUS:0.0000010000,BWALTONI:0.0000010000)72:0.0000010000)65:0.0038209804,(BPICIPES:0.0153752623,BIMPATIENS:0.0000010000)81:0.0038593874)31:0.0000010000,((BTURNERI:0.0000010000,(BCULLUMANUS:0.0115117441,…
OG1017.filter.fa_trimed_align.filter	JTT+I	-3907.6089 (s.e. 62.6740)	(BCONFUSUS:0.0008368164,(((((((((BIGNITUS:0.0008324859,BTERRESTRIS:0.0000010000)64:0.0000010000,BPOLARIS:0.0050595486)94:0.0016682281,BSIBIRICUS:0.0033613592)44:0.0000010000,BCULLUMANUS:0.0016737041)75:0.0008476173,BBREVICEPS:0.0033783048)46:0.0008232527,(BPICIPES:0.0008202747,BIMPATIENS:0.0033781727)70:0.0017022923)45:0.0000010000,BPYROSOMA:0.0025304132)66:0.0008386050,(((BTURNERI:0.0000010000,B…
OG10171.filter.fa_trimed_align.filter	JTT+R2	-1919.6874 (s.e. 71.8417)	(BCONFUSUS:0.0090384476,((((BIGNITUS:0.0000009952,((BTERRESTRIS:0.0000009952,((BPICIPES:0.0061346203,BBREVICEPS:0.0113160517)38:0.0000021482,(((BTURNERI:0.0000009952,BSKORIKOVI:0.0044989366)67:0.0000009952,BPOLARIS:0.0022395489)83:0.0022399338,((BSOROEENSIS:0.0022228812,(BSUPERBUS:0.0000009952,BWALTONI:0.0000009952)96:0.0045068700)62:0.0028156026,BHAEMORRHOIDALIS:0.0045122906)40:0.0017642424)19:0…
OG10172.filter.fa_trimed_align.filter	DCMut+F+G4	-1823.0567 (s.e. 72.0216)	(BCONFUSUS:0.0093333533,(((((BIGNITUS:0.0067691659,BCULLUMANUS:0.0101733593)76:0.0033476014,((BPYROSOMA:0.0033489974,(BSIBIRICUS:0.0033484065,BBREVICEPS:0.0067322866)58:0.0000010000)82:0.0033580659,BPOLARIS:0.0033530511)21:0.0000022030)17:0.0000010000,((((((((AFLOREA:0.0000020454,ADORSATA:0.0000021224)48:0.1986374235,(ACERANA:0.0439688635,AMELLIFERA:0.0998203955)65:0.1571825303)100:0.2882954306,B…
OG10178.filter.fa_trimed_align.filter	JTT+G4	-2490.2392 (s.e. 114.6802)	(BCONFUSUS:0.0222210645,(((((BIGNITUS:0.0064799311,BTERRESTRIS:0.0000010000)98:0.0162705365,BPOLARIS:0.0032052435)76:0.0033293202,(((BPYROSOMA:0.0032149767,BBREVICEPS:0.0337837254)19:0.0000025536,((BPICIPES:0.0096714589,BIMPATIENS:0.0305138845)79:0.0100948581,BCULLUMANUS:0.0165724074)73:0.0201591717)27:0.0032204565,BSOROEENSIS:0.0128464041)21:0.0032144571)41:0.0032266650,(((BTURNERI:0.0000010000,…
OG1018.filter.fa_trimed_align.filter	HIVb+F+G4	-6292.7599 (s.e. 147.7958)	(BCONFUSUS:0.0128956520,(((((((BIGNITUS:0.0020806622,BTERRESTRIS:0.0020724559)95:0.0033718156,BPOLARIS:0.0050078468)96:0.0029139551,(BPICIPES:0.0067226320,BIMPATIENS:0.0075728746)94:0.0024589008)82:0.0008306479,(((BPYROSOMA:0.0081865171,BCULLUMANUS:0.0049868972)20:0.0000010000,BSIBIRICUS:0.0041540346)21:0.0000010000,BBREVICEPS:0.0066687719)90:0.0016586342)29:0.0000010000,(((BTURNERI:0.0058913434,…
OG10181.filter.fa_trimed_align.filter	HIVb+G4	-1139.9980 (s.e. 59.7849)	(BCONFUSUS:0.0042228149,((((((BIGNITUS:0.0000010000,BTERRESTRIS:0.0000010000)96:0.0040929680,((((BTURNERI:0.0082285786,BOPULENTUS:0.0041187845)57:0.0040889574,BSKORIKOVI:0.0082482650)47:0.0000010000,BHAEMORRHOIDALIS:0.0000010000)40:0.0000010000,BDIFFICILLIMUS:0.0082061214)81:0.0040918603)24:0.0000010000,(((BPICIPES:0.0081737377,BCONSOBRINUS:0.0080188034)26:0.0000010000,BPOLARIS:0.0000010000)35:0.…
OG10182.filter.fa_trimed_align.filter	FLU+R2	-2742.8053 (s.e. 115.1331)	(BCONFUSUS:0.0517378765,((((((BIGNITUS:0.0031972108,BTERRESTRIS:0.0182768322)100:0.0210526981,(BPICIPES:0.0249037109,BPOLARIS:0.0142714324)80:0.0113473316)45:0.0000009998,BIMPATIENS:0.0205278440)93:0.0173964327,((BPYROSOMA:0.0463849214,(BCULLUMANUS:0.0238298609,BSIBIRICUS:0.0175706593)85:0.0028537020)89:0.0109795622,((((BTURNERI:0.0060866556,BSKORIKOVI:0.0297614335)91:0.0110961358,BOPULENTUS:0.02…
OG10196.filter.fa_trimed_align.filter	JTT+I	-973.1405 (s.e. 35.1085)	(BCONFUSUS:0.0050650421,((((((BIGNITUS:0.0000010000,BTERRESTRIS:0.0000010000)76:0.0037679916,BSOROEENSIS:0.0037737782)16:0.0000010000,((BHAEMORRHOIDALIS:0.0011015317,BPOLARIS:0.0072390523)81:0.0029956908,BOPULENTUS:0.0037564762)7:0.0000010000)30:0.0000010000,(BPYROSOMA:0.0000010000,BPICIPES:0.0000010000)27:0.0000010000)38:0.0000010000,BBREVICEPS:0.0037765675)43:0.0000010000,((ACERANA:0.0393825476…
OG10201.filter.fa_trimed_align.filter	JTT	-1234.7000 (s.e. 44.7802)	(BCONFUSUS:0.0272495749,(((((((BIGNITUS:0.0000010000,BTERRESTRIS:0.0000010000)67:0.0000010000,BPOLARIS:0.0038291901)66:0.0038376873,BPYROSOMA:0.0000010000)53:0.0000010000,(((AFLOREA:0.0000010000,((ACERANA:0.0000010000,ADORSATA:0.0000010000)72:0.0000010000,AMELLIFERA:0.0038507866)80:0.0038529505)96:0.0116076981,(BSUPERBUS:0.0038471583,BWALTONI:0.0000010000)73:0.0038438094)70:0.0038440133,BIMPATIEN…
OG10203.filter.fa_trimed_align.filter	JTT+I	-986.7156 (s.e. 50.1884)	(BCONFUSUS:0.0000010000,(((((((((((BIGNITUS:0.0083822806,BTERRESTRIS:0.0000010000)100:0.0254277441,BTURNERI:0.0000010000)60:0.0039695845,BSKORIKOVI:0.0000010000)72:0.0057234819,(BSUPERBUS:0.0000010000,BWALTONI:0.0000010000)95:0.0119717987)35:0.0028538509,BPYROSOMA:0.0000010000)51:0.0040550226,(BPICIPES:0.0000010000,BOPULENTUS:0.0127108729)92:0.0041391584)14:0.0000010000,BHAEMORRHOIDALIS:0.0040218…
OG10205.filter.fa_trimed_align.filter	FLU+G4	-1759.1058 (s.e. 96.0775)	(BCONFUSUS:0.0293896592,(((((BIGNITUS:0.0085098838,BTERRESTRIS:0.0076311368)87:0.0049674099,BPOLARIS:0.0084221015)48:0.0000010000,(BPICIPES:0.0076617174,BIMPATIENS:0.0120576774)80:0.0056660763)89:0.0083875434,(((BPYROSOMA:0.0042585894,BSIBIRICUS:0.0128890325)88:0.0042077015,(BCULLUMANUS:0.0084611202,BBREVICEPS:0.0126794091)41:0.0000010000)94:0.0041974248,BSOROEENSIS:0.0083762695)59:0.0000010000)7…
OG10209.filter.fa_trimed_align.filter	HIVb+F	-1145.1222 (s.e. 39.4213)	(BCONFUSUS:0.0350310505,(((((BIGNITUS:0.0030982659,BTERRESTRIS:0.0000010000)70:0.0031011926,((BTURNERI:0.0000010000,BSKORIKOVI:0.0000010000)64:0.0000010000,((BSUPERBUS:0.0031024540,BWALTONI:0.0062099131)100:0.0187594290,BOPULENTUS:0.0000010000)71:0.0030959963)69:0.0031007306)9:0.0000010000,(((AFLOREA:0.0000010000,(ACERANA:0.0000010000,ADORSATA:0.0000010000)68:0.0000010000)100:0.0282184007,(BCULLU…
OG1021.filter.fa_trimed_align.filter	HIVb+F+I+G4	-7635.4090 (s.e. 209.0984)	(BCONFUSUS:0.0396848491,(((BIGNITUS:0.0051205100,BTERRESTRIS:0.0007778878)100:0.0158886462,BPOLARIS:0.0132581852)85:0.0025077125,((((BPYROSOMA:0.0121911983,((BCULLUMANUS:0.0539346802,BSIBIRICUS:0.0109687391)86:0.0022031365,BBREVICEPS:0.0299339685)93:0.0021292414)96:0.0048014245,BSOROEENSIS:0.0424270530)49:0.0019401345,((BPICIPES:0.0071987235,BIMPATIENS:0.0084091990)100:0.0088334803,(((BTURNERI:0.…
OG10215.filter.fa_trimed_align.filter	FLU+G4	-2030.8264 (s.e. 96.3832)	(BCONFUSUS:0.0530249447,((((((BIGNITUS:0.0038419065,((BTERRESTRIS:0.0000010000,(((BPICIPES:0.0000010000,BIMPATIENS:0.0155196882)73:0.0038313121,BTURNERI:0.0076923604)27:0.0000010000,BSKORIKOVI:0.0000010000)14:0.0000010000)12:0.0000010000,(BCONSOBRINUS:0.0168985194,(BOPULENTUS:0.0273274228,BDIFFICILLIMUS:0.0077505921)66:0.0038376049)38:0.0000010000)18:0.0000010000)82:0.0038306919,((BPYROSOMA:0.011…
OG10224.filter.fa_trimed_align.filter	FLU+G4	-1256.8915 (s.e. 72.7772)	(BCONFUSUS:0.0094233450,((((((BIGNITUS:0.0043186079,BTERRESTRIS:0.0092554888)96:0.0142476103,((BPICIPES:0.0236262142,BIMPATIENS:0.0187394163)73:0.0121973499,BSOROEENSIS:0.0136681443)15:0.0000023490)17:0.0016949114,BPYROSOMA:0.0045405598)12:0.0000010000,BPOLARIS:0.0000010000)37:0.0046279765,((BCULLUMANUS:0.0092780253,BSIBIRICUS:0.0000010000)96:0.0046008601,BBREVICEPS:0.0046219055)86:0.0045145215)2…
OG1023.filter.fa_trimed_align.filter	JTT+R2	-6168.9464 (s.e. 168.9065)	(BCONFUSUS:0.0166792580,((((((((BIGNITUS:0.0032074168,BTERRESTRIS:0.0045243442)81:0.0027349855,BPOLARIS:0.0015940266)46:0.0007959854,(((((AFLOREA:0.0095868898,ADORSATA:0.0019582495)83:0.0025556638,ACERANA:0.0040424395)85:0.0105819620,AMELLIFERA:0.0300008577)100:0.0664070273,BIMPATIENS:0.0011722372)83:0.0037003400,BPICIPES:0.0015859320)55:0.0024030839)73:0.0007961327,(BSOROEENSIS:0.0023875910,(BSU…
OG10240.filter.fa_trimed_align.filter	HIVb+G4	-1295.7650 (s.e. 77.2766)	(BCONFUSUS:0.0246729060,((((((((BIGNITUS:0.0000010000,BTERRESTRIS:0.0152285722)94:0.0231971481,BPOLARIS:0.0063573066)71:0.0064329968,BDIFFICILLIMUS:0.0522918612)43:0.0063462891,BSIBIRICUS:0.0127744054)24:0.0000020590,(((((AFLOREA:0.0060145333,ACERANA:0.0059892448)92:0.0060303786,(ADORSATA:0.0184652746,AMELLIFERA:0.0000022481)69:0.0060444391)100:0.1558754289,BBREVICEPS:0.0000023010)73:0.0063127588…
OG10245.filter.fa_trimed_align.filter	FLU+G4	-1850.7575 (s.e. 94.8575)	(BCONFUSUS:0.0218965691,((((((((BIGNITUS:0.0036552155,BTERRESTRIS:0.0115918481)90:0.0153352335,BPOLARIS:0.0000020638)55:0.0037701742,(BPICIPES:0.0000023081,BIMPATIENS:0.0037135104)95:0.0113054272)50:0.0037203028,(BCULLUMANUS:0.0000026566,BSIBIRICUS:0.0226014813)60:0.0037216476)26:0.0037180970,(((AFLOREA:0.0538053725,(ACERANA:0.0105513532,ADORSATA:0.0217271861)76:0.0000024215)89:0.0153625797,AMELL…
OG10254.filter.fa_trimed_align.filter	HIVw+G4	-1538.4209 (s.e. 79.4986)	(BCONFUSUS:0.0750042510,(((((BIGNITUS:0.0055722102,((AFLOREA:0.0460708623,((ACERANA:0.0055920433,AMELLIFERA:0.0055848531)50:0.0000010000,ADORSATA:0.0128656472)37:0.0000024368)100:0.4554811269,BTERRESTRIS:0.0000010000)96:0.0110325084)95:0.0251267717,BPOLARIS:0.0218590121)70:0.0100730717,((((BTURNERI:0.0153377913,BSKORIKOVI:0.0343789867)98:0.0415810904,BOPULENTUS:0.0374962598)61:0.0098079217,BDIFFI…
OG10256.filter.fa_trimed_align.filter	HIVw+G4	-1826.0969 (s.e. 89.4616)	(BCONFUSUS:0.0363270723,((((((((BIGNITUS:0.0000010000,BTERRESTRIS:0.0000010000)90:0.0084811584,BPOLARIS:0.0209565734)81:0.0163951059,(BPICIPES:0.0038805771,BIMPATIENS:0.0163429537)95:0.0165833433)70:0.0000022529,(((BPYROSOMA:0.0127402408,BCULLUMANUS:0.0168827691)86:0.0038623729,BBREVICEPS:0.0210374663)44:0.0000020366,BSIBIRICUS:0.0165875166)93:0.0081912521)93:0.0082393962,(BSUPERBUS:0.0039113214,…
OG10259.filter.fa_trimed_align.filter	HIVb+F+I	-1293.5051 (s.e. 42.2769)	(BCONFUSUS:0.0048559391,((((BIGNITUS:0.0000010000,(((BTERRESTRIS:0.0000010000,BPICIPES:0.0274133913)74:0.0000010000,BHAEMORRHOIDALIS:0.0000010000)51:0.0000010000,BPYROSOMA:0.0000010000)12:0.0000010000)21:0.0000010000,(BIMPATIENS:0.0047080655,BCULLUMANUS:0.0023407596)18:0.0000010000)3:0.0000010000,((((AFLOREA:0.0023047724,AMELLIFERA:0.0000010000)52:0.0000010000,ACERANA:0.0023160869)78:0.0023160344…
OG10264.filter.fa_trimed_align.filter	HIVb+I	-1215.3258 (s.e. 61.0092)	(BCONFUSUS:0.0128248471,(((((BIGNITUS:0.0000010000,(BTERRESTRIS:0.0000010000,(((BPICIPES:0.0041819274,BIMPATIENS:0.0000010000)98:0.0213639521,BCULLUMANUS:0.0042363741)4:0.0000010000,BSIBIRICUS:0.0085619583)11:0.0000010000)11:0.0000010000)12:0.0000010000,(((BPYROSOMA:0.0000010000,(BSOROEENSIS:0.0310312887,BCONSOBRINUS:0.0351080121)42:0.0000010000)45:0.0000020360,BBREVICEPS:0.0085020534)60:0.004246…
OG10265.filter.fa_trimed_align.filter	JTT	-1114.5231 (s.e. 54.2438)	(BCONFUSUS:0.0000010000,(BIGNITUS:0.0000010000,((((AFLOREA:0.0075917026,((ACERANA:0.0000010000,ADORSATA:0.0000010000)59:0.0000010000,AMELLIFERA:0.0040252871)79:0.0045340508)100:0.0848450063,BTURNERI:0.0000010000)73:0.0040497806,BCONSOBRINUS:0.0040498274)25:0.0000010000,(((((BPYROSOMA:0.0073444189,BCULLUMANUS:0.0021001981)77:0.0067828054,BSIBIRICUS:0.0040542691)58:0.0000010000,(BWALTONI:0.00416829…
OG10269.filter.fa_trimed_align.filter	JTT+I	-996.1207 (s.e. 41.6162)	(BCONFUSUS:0.0132545665,((((((BIGNITUS:0.0000010000,BTERRESTRIS:0.0000010000)54:0.0000020174,(((AFLOREA:0.0174828301,ACERANA:0.0042002212)63:0.0042044058,AMELLIFERA:0.0084739098)76:0.0086637305,ADORSATA:0.0040520101)100:0.1458271636)63:0.0043968087,(BTURNERI:0.0000010000,BSKORIKOVI:0.0000010000)85:0.0044161558)14:0.0000010000,((BCULLUMANUS:0.0000010000,(BSUPERBUS:0.0043859514,BWALTONI:0.000001000…
OG10274.filter.fa_trimed_align.filter	FLU+G4	-1518.2863 (s.e. 90.7457)	(BCONFUSUS:0.0102427243,((((((((((BIGNITUS:0.0087655455,BTERRESTRIS:0.0088736454)91:0.0087637652,BPOLARIS:0.0000010000)57:0.0118906933,(BPICIPES:0.0051667693,BIMPATIENS:0.0688829900)97:0.0220116705)86:0.0106831767,((BPYROSOMA:0.0222091710,(BSIBIRICUS:0.0173891994,BBREVICEPS:0.0131923355)70:0.0044039680)53:0.0000010000,BCULLUMANUS:0.0087067511)83:0.0136912151)60:0.0045306409,(BTURNERI:0.0133391171…
OG1028.filter.fa_trimed_align.filter	JTT+G4	-4993.0447 (s.e. 112.4752)	(BCONFUSUS:0.0172989380,((((((((BIGNITUS:0.0016983543,BTERRESTRIS:0.0000010000)100:0.0051387648,BPICIPES:0.0017193327)74:0.0008348154,(BIMPATIENS:0.0051192926,BPOLARIS:0.0000010000)80:0.0008523369)39:0.0008498462,BPYROSOMA:0.0085528620)33:0.0000010000,(BSIBIRICUS:0.0008498824,BHAEMORRHOIDALIS:0.0034098508)19:0.0000010000)4:0.0000010000,BDIFFICILLIMUS:0.0000010000)5:0.0000010000,(((BTURNERI:0.0025…
OG10283.filter.fa_trimed_align.filter	FLU+G4	-732.1103 (s.e. 49.1222)	(BCONFUSUS:0.0173831092,((((BIGNITUS:0.0000010000,BTERRESTRIS:0.0000010000)76:0.0000020065,(((BPYROSOMA:0.0000010000,BPOLARIS:0.0000028134)47:0.0000021807,((BTURNERI:0.0278040416,(BSKORIKOVI:0.1025039164,BSIBIRICUS:0.0000023470)75:0.0178354307)65:0.0000020403,BBREVICEPS:0.0086286003)31:0.0000020485)42:0.0000010000,BCULLUMANUS:0.0267225689)40:0.0087097460)55:0.0086934108,((((((((AFLOREA:0.00000100…
OG10296.filter.fa_trimed_align.filter	JTT+I	-969.6224 (s.e. 48.3808)	(BCONFUSUS:0.0234068967,(((((BIGNITUS:0.0000010000,(BTERRESTRIS:0.0093073404,BHAEMORRHOIDALIS:0.0046588652)62:0.0000010000)89:0.0046240625,(BIMPATIENS:0.0091565227,BBREVICEPS:0.0091614273)24:0.0000010000)6:0.0000010000,(((((BPYROSOMA:0.0090758118,BDIFFICILLIMUS:0.0045188735)20:0.0000010000,BCULLUMANUS:0.0045499317)20:0.0000010000,BSOROEENSIS:0.0045235421)62:0.0045540903,((BTURNERI:0.0045214803,BC…
OG10299.filter.fa_trimed_align.filter	cpREV+G4	-1718.9569 (s.e. 84.8830)	(BCONFUSUS:0.0248930072,((((((((BIGNITUS:0.0046234479,BPOLARIS:0.0045359945)99:0.0139300856,BSOROEENSIS:0.0523084011)34:0.0000010000,((BPICIPES:0.0233847899,BDIFFICILLIMUS:0.0138670008)65:0.0090552775,BCONSOBRINUS:0.0000010000)73:0.0091506263)24:0.0000010000,(BPYROSOMA:0.0137613439,BBREVICEPS:0.0138909011)53:0.0000010000)100:0.2724309062,(BTERRESTRIS:0.0236770317,(((BTURNERI:0.0000010000,(BSKORIK…
OG10303.filter.fa_trimed_align.filter	FLU+G4	-1285.0152 (s.e. 59.4807)	(BCONFUSUS:0.0079714930,(((((((((BIGNITUS:0.0000010000,BTERRESTRIS:0.0000010000)100:0.0203285760,(BPICIPES:0.0080059948,BIMPATIENS:0.0078927544)68:0.0038265037)10:0.0000010000,(BCULLUMANUS:0.0157479495,BBREVICEPS:0.0039024087)3:0.0000010000)8:0.0000010000,BSIBIRICUS:0.0000010000)12:0.0000010000,BPYROSOMA:0.0039018021)10:0.0000010000,BPOLARIS:0.0078356917)56:0.0038942084,(((BTURNERI:0.0038411995,B…
OG10309.filter.fa_trimed_align.filter	FLU+G4	-2566.2311 (s.e. 146.5883)	(BCONFUSUS:0.0511661203,((((((((BIGNITUS:0.0126673812,BTERRESTRIS:0.0184760606)75:0.0428853781,((AFLOREA:0.0406585156,(ACERANA:0.0569580981,AMELLIFERA:0.1010572259)89:0.0423597044)72:0.0345071181,ADORSATA:0.0012790952)100:0.3677752328)46:0.0205794902,BPICIPES:0.0774744021)51:0.0133475454,BIMPATIENS:0.0607789164)26:0.0040786037,(BPYROSOMA:0.0264210805,(BSIBIRICUS:0.0087928746,BBREVICEPS:0.02695566…
OG10312.filter.fa_trimed_align.filter	JTT+G4	-4648.0208 (s.e. 182.1029)	(BCONFUSUS:0.1283075693,(((((((BIGNITUS:0.0061026673,BTERRESTRIS:0.0000024388)98:0.0143342879,BPOLARIS:0.0294398136)96:0.0219554122,(BPYROSOMA:0.0477210044,((BCULLUMANUS:0.0352145052,BSIBIRICUS:0.0354300115)51:0.0028323692,BBREVICEPS:0.0247518999)48:0.0031658492)93:0.0141622480)55:0.0048018078,(BPICIPES:0.0166788028,BIMPATIENS:0.0654427230)100:0.0235392986)90:0.0264868850,(((((BTURNERI:0.05075739…
OG10314.filter.fa_trimed_align.filter	HIVb+R2	-1049.0468 (s.e. 62.0241)	(BCONFUSUS:0.0000010021,((((((((((BIGNITUS:0.0000010021,(BTERRESTRIS:0.0239726459,BPOLARIS:0.0191004345)81:0.0047012713)91:0.0086638660,(BTURNERI:0.0000010021,BSKORIKOVI:0.0044684241)99:0.0245275913)64:0.0050725029,BBREVICEPS:0.0044068164)39:0.0000010021,((BPICIPES:0.0043197640,BSIBIRICUS:0.0087258504)24:0.0000010021,BOPULENTUS:0.0178921421)47:0.0043456508)58:0.0043985456,(BSOROEENSIS:0.023328782…
OG10316.filter.fa_trimed_align.filter	JTT+G4	-1940.9444 (s.e. 96.5907)	(BCONFUSUS:0.0272334249,((((BIGNITUS:0.0075404257,BTERRESTRIS:0.0037438411)90:0.0063984655,(((AFLOREA:0.0589951625,ADORSATA:0.0118565515)66:0.0088466075,AMELLIFERA:0.0295662933)73:0.0077170749,ACERANA:0.0098504189)100:0.1854024114)50:0.0085712745,(((((((BPYROSOMA:0.0076423139,BSIBIRICUS:0.0038056188)46:0.0000010000,BCULLUMANUS:0.0000010000)78:0.0038241110,BBREVICEPS:0.0115969099)72:0.0038640869,B…
OG10319.filter.fa_trimed_align.filter	mtMet+I	-970.9848 (s.e. 48.1453)	(BCONFUSUS:0.0091584226,((((((((((BIGNITUS:0.0000010000,BTERRESTRIS:0.0046103062)85:0.0046468834,BSOROEENSIS:0.0137818440)60:0.0000010000,(BTURNERI:0.0091868522,BSKORIKOVI:0.0000010000)90:0.0091672742)26:0.0000010000,(BOPULENTUS:0.0091917714,BDIFFICILLIMUS:0.0068020037)66:0.0000026463)9:0.0000010000,BPICIPES:0.0000010000)7:0.0000010000,BPYROSOMA:0.0000010000)13:0.0000010000,((BCULLUMANUS:0.000001…
OG1032.filter.fa_trimed_align.filter	JTT+I	-4495.8994 (s.e. 76.4822)	(BCONFUSUS:0.0022789375,((((((((BIGNITUS:0.0007550731,BTERRESTRIS:0.0007528313)89:0.0022799395,BSKORIKOVI:0.0007550622)31:0.0000010000,(((((BPYROSOMA:0.0000010000,BSIBIRICUS:0.0000010000)50:0.0000010000,(BCULLUMANUS:0.0015171978,((BSUPERBUS:0.0000010000,BWALTONI:0.0009605229)86:0.0015120978,BHAEMORRHOIDALIS:0.0022647229)32:0.0000010000)17:0.0000010000)36:0.0000010000,BIMPATIENS:0.0030327807)46:0.…
OG10320.filter.fa_trimed_align.filter	HIVb+G4	-1228.9782 (s.e. 55.1870)	(BCONFUSUS:0.0000010000,(((((((BIGNITUS:0.0041388855,((((AFLOREA:0.0159568378,AMELLIFERA:0.0040267288)86:0.0039337831,ADORSATA:0.0000010000)58:0.0000010000,ACERANA:0.0039490073)100:0.1245939774,BPYROSOMA:0.0473308541)77:0.0093497509)37:0.0000010000,(BPICIPES:0.0000010000,BIMPATIENS:0.0000010000)86:0.0041453926)72:0.0041358484,((BTERRESTRIS:0.0000010000,BBREVICEPS:0.0000010000)44:0.0000010000,(BCU…
OG10324.filter.fa_trimed_align.filter	JTT+I	-2285.8142 (s.e. 88.2101)	(BCONFUSUS:0.1145275532,((((((BIGNITUS:0.0064696038,((AFLOREA:0.0330705729,((ACERANA:0.0161645903,AMELLIFERA:0.0230895748)82:0.0032938489,ADORSATA:0.0098135218)85:0.0146240654)100:0.4138304257,BTERRESTRIS:0.0032054058)57:0.0032273237)56:0.0032164467,BPOLARIS:0.0032293116)49:0.0032067723,(BPICIPES:0.0064411259,BIMPATIENS:0.0097970359)98:0.0097697425)63:0.0032395087,((BPYROSOMA:0.0194205982,BCULLUM…
OG10337.filter.fa_trimed_align.filter	HIVb+G4	-1231.4592 (s.e. 66.2591)	(BCONFUSUS:0.0000010000,(((((((BIGNITUS:0.0045679153,BTERRESTRIS:0.0000010000)69:0.0091767341,BCULLUMANUS:0.0000010000)62:0.0045750020,((((BTURNERI:0.0000010000,BSKORIKOVI:0.0000010000)88:0.0045429383,BOPULENTUS:0.0046053955)72:0.0045145381,BHAEMORRHOIDALIS:0.0045483289)71:0.0046394511,BCONSOBRINUS:0.0168481889)51:0.0000010000)12:0.0000010000,((BPYROSOMA:0.0091084597,BIMPATIENS:0.0000010000)6:0.0…
OG10343.filter.fa_trimed_align.filter	JTT+G4	-2926.6983 (s.e. 125.1229)	(BCONFUSUS:0.0845353860,(((((BIGNITUS:0.0121209747,BTERRESTRIS:0.0000020040)96:0.0218816028,(BPICIPES:0.0334548856,BIMPATIENS:0.0373316335)95:0.0126605442)81:0.0121680595,BPOLARIS:0.0514695389)78:0.0200458485,((BPYROSOMA:0.0540910867,((BCULLUMANUS:0.1287407096,BBREVICEPS:0.0393588635)48:0.0154804641,BSIBIRICUS:0.0245987169)64:0.0050301393)56:0.0081736739,((((BTURNERI:0.0257467176,BSKORIKOVI:0.024…
OG10344.filter.fa_trimed_align.filter	VT	-1190.1379 (s.e. 58.6585)	(BCONFUSUS:0.0747814933,(((BIGNITUS:0.0045529865,BTERRESTRIS:0.0094479949)98:0.0286012838,((((((BPYROSOMA:0.0094108456,(((BPICIPES:0.0046971889,BHAEMORRHOIDALIS:0.0000010000)81:0.0047008185,BDIFFICILLIMUS:0.0000021455)60:0.0046908353,BSOROEENSIS:0.2399558284)65:0.0000011422)16:0.0000010000,(BCULLUMANUS:0.0046958279,BOPULENTUS:0.0046925393)17:0.0000010000)17:0.0000010000,BTURNERI:0.0000010000)18:0…
OG10350.filter.fa_trimed_align.filter	JTT+G4	-1337.0546 (s.e. 65.7513)	(BCONFUSUS:0.0434913638,((BIGNITUS:0.0000010000,((BTERRESTRIS:0.0000010000,(BSIBIRICUS:0.0135016616,BBREVICEPS:0.0077051580)68:0.0017672588)18:0.0000010000,(BIMPATIENS:0.0000010000,BPOLARIS:0.0046270058)90:0.0045796652)7:0.0000010000)66:0.0045890786,(BPYROSOMA:0.0000010000,BPICIPES:0.0000010000)67:0.0000010000)47:0.0042890312,(((((AFLOREA:0.0549259752,(ACERANA:0.0046869771,AMELLIFERA:0.0142915722…
OG10353.filter.fa_trimed_align.filter	JTTDCMut+I	-1294.9976 (s.e. 57.7039)	(BCONFUSUS:0.0136163682,((((((BIGNITUS:0.0000010000,BPOLARIS:0.0000010000)67:0.0000010000,(BPYROSOMA:0.0045385545,(((BCULLUMANUS:0.0209173285,BSIBIRICUS:0.0000010000)37:0.0000010000,BSOROEENSIS:0.0000010000)13:0.0000010000,((((BSKORIKOVI:0.0045369759,(BCONSOBRINUS:0.0000010000,BDIFFICILLIMUS:0.0093586230)57:0.0000010000)39:0.0000010000,BHAEMORRHOIDALIS:0.0000010000)58:0.0000010000,BOPULENTUS:0.01…
OG10359.filter.fa_trimed_align.filter	HIVb+G4	-2158.0499 (s.e. 108.0613)	(BCONFUSUS:0.0322245097,(((((BIGNITUS:0.0220084724,BTERRESTRIS:0.0000022349)81:0.0031961638,BPOLARIS:0.0155632461)62:0.0031620182,BOPULENTUS:0.0489378842)46:0.0030373997,((((BPYROSOMA:0.0291151022,BPICIPES:0.0160279086)70:0.0028485968,(BCULLUMANUS:0.0094258308,BSIBIRICUS:0.0031877373)97:0.0125911686)28:0.0000020126,((BTURNERI:0.0293085810,BSKORIKOVI:0.0589156742)100:0.0516245732,(BSOROEENSIS:0.01…
OG1037.filter.fa_trimed_align.filter	JTT+G4	-5527.7956 (s.e. 116.8414)	(BCONFUSUS:0.0277218648,(((((BIGNITUS:0.0000010000,(BTERRESTRIS:0.0008353637,((BPYROSOMA:0.0000010000,BSIBIRICUS:0.0000010000)69:0.0000010000,(BCULLUMANUS:0.0914464667,BBREVICEPS:0.0016716631)42:0.0000010000)70:0.0008353774)20:0.0000010000)24:0.0000010000,(BHAEMORRHOIDALIS:0.0008356512,BPOLARIS:0.0008354502)12:0.0000010000)28:0.0000010000,((((BPICIPES:0.0016699670,((BTURNERI:0.0000010000,BSKORIKO…
OG10374.filter.fa_trimed_align.filter	HIVw+G4	-1988.9940 (s.e. 79.2393)	(BCONFUSUS:0.0300011960,((((((((BIGNITUS:0.0113214127,BTERRESTRIS:0.0231748581)99:0.0148876304,BPYROSOMA:0.0148822213)64:0.0000010000,BDIFFICILLIMUS:0.0111303119)59:0.0036868059,(BTURNERI:0.0072965649,BSKORIKOVI:0.0149404008)93:0.0185051077)12:0.0000023286,(BPICIPES:0.0036950378,BSOROEENSIS:0.0036914858)8:0.0000010000)1:0.0000010000,((BIMPATIENS:0.0073483655,(BCULLUMANUS:0.0185181933,BHAEMORRHOID…
OG10375.filter.fa_trimed_align.filter	HIVb+G4	-1007.0753 (s.e. 55.5613)	(BCONFUSUS:0.0252795798,((((((((BIGNITUS:0.0000010000,BTERRESTRIS:0.0148251592)81:0.0049372340,BTURNERI:0.0000010000)3:0.0000010000,BSIBIRICUS:0.0048959294)3:0.0000010000,(BOPULENTUS:0.0045425047,BBREVICEPS:0.0131522269)77:0.0023218934)1:0.0000010000,(BPYROSOMA:0.0000010000,(((BPICIPES:0.0000010000,BIMPATIENS:0.0049205679)84:0.0049133703,((BSKORIKOVI:0.0000010000,BPOLARIS:0.0048824666)61:0.000002…
OG10379.filter.fa_trimed_align.filter	FLU+F+I	-1754.3588 (s.e. 56.1246)	(BCONFUSUS:0.0000010000,(((BIGNITUS:0.0000010000,BTERRESTRIS:0.0000010000)67:0.0000010000,BPOLARIS:0.0033848082)81:0.0016733216,((BPYROSOMA:0.0000010000,((((BPICIPES:0.0015735145,BCULLUMANUS:0.0002775763)72:0.0014737309,BCONSOBRINUS:0.0033460540)26:0.0000010000,((((BTURNERI:0.0032962595,BOPULENTUS:0.0016426140)63:0.0000010000,BSKORIKOVI:0.0000010000)70:0.0016519993,BDIFFICILLIMUS:0.0068099482)37:…
OG10384.filter.fa_trimed_align.filter	HIVb+G4	-761.0093 (s.e. 38.3978)	(BCONFUSUS:0.0104995964,((((((BIGNITUS:0.0000010000,((AFLOREA:0.0000010000,ACERANA:0.0000010000)65:0.0000010000,AMELLIFERA:0.0051144575)100:0.0854898457)67:0.0051724009,BIMPATIENS:0.0051697523)21:0.0000010000,BTERRESTRIS:0.0000010000)7:0.0000010000,BSOROEENSIS:0.0000010000)10:0.0000010000,((BPYROSOMA:0.0053145877,((BCULLUMANUS:0.0105004890,BSIBIRICUS:0.0103879837)34:0.0000010000,BBREVICEPS:0.0000…
OG10388.filter.fa_trimed_align.filter	JTT+G4	-1121.9409 (s.e. 56.5172)	(BCONFUSUS:0.0158095227,(((((((((BIGNITUS:0.0000010000,BIMPATIENS:0.0000010000)44:0.0000010000,BTERRESTRIS:0.0000010000)63:0.0000010000,BPOLARIS:0.0038678502)82:0.0038681313,BDIFFICILLIMUS:0.0079622733)4:0.0000010000,(BCULLUMANUS:0.0038580936,BCONSOBRINUS:0.0117313675)3:0.0000010000)3:0.0000010000,BSOROEENSIS:0.0000010000)6:0.0000010000,(BSIBIRICUS:0.0077969437,(BHAEMORRHOIDALIS:0.0078789041,BBRE…
OG10393.filter.fa_trimed_align.filter	HIVb+G4	-1802.8695 (s.e. 90.6448)	(BCONFUSUS:0.0188764580,((((((BIGNITUS:0.0070189513,BTERRESTRIS:0.0107502979)99:0.0108346682,BPOLARIS:0.0070593429)72:0.0035505914,(BPICIPES:0.0035128825,BIMPATIENS:0.0035531866)52:0.0035218886)48:0.0035328022,(((BTURNERI:0.0000010000,BSKORIKOVI:0.0000010000)91:0.0035624289,(BCONSOBRINUS:0.0214875933,BOPULENTUS:0.0177752987)13:0.0000010000)13:0.0000010000,(BHAEMORRHOIDALIS:0.0286030004,BDIFFICILL…
OG10397.filter.fa_trimed_align.filter	FLU+R2	-1659.7761 (s.e. 84.9396)	(BCONFUSUS:0.0800450726,((((((BIGNITUS:0.0109143075,BTERRESTRIS:0.0000010230)99:0.0477201931,((AFLOREA:0.0162021650,((ACERANA:0.0219184522,ADORSATA:0.0165556606)87:0.0055982382,AMELLIFERA:0.0163054735)77:0.0060943769)100:0.6466954277,BPICIPES:0.0547392982)49:0.0599910871)37:0.0185282247,((BSOROEENSIS:0.0544092659,(BSUPERBUS:0.0147711285,BWALTONI:0.0206192745)95:0.0763416134)40:0.0070920539,BCONSO…
OG10401.filter.fa_trimed_align.filter	HIVb+G4	-1233.8270 (s.e. 65.5953)	(BCONFUSUS:0.0212944443,((((((((((((BIGNITUS:0.0043006467,((BPYROSOMA:0.0000010000,BIMPATIENS:0.0042192853)54:0.0000010000,BOPULENTUS:0.0129232855)65:0.0042594209)18:0.0000022864,BTERRESTRIS:0.0042486963)54:0.0042730657,BPOLARIS:0.0000021016)30:0.0000020401,((AFLOREA:0.0169564887,ADORSATA:0.0087015145)79:0.0049861605,(ACERANA:0.0000010000,AMELLIFERA:0.0041482763)85:0.0077489458)100:0.2172246307)3…
OG10406.filter.fa_trimed_align.filter	HIVb+G4	-1027.3291 (s.e. 64.7374)	(BCONFUSUS:0.0165348092,((((((BIGNITUS:0.0000010000,BTERRESTRIS:0.0149282374)86:0.0049387009,BPOLARIS:0.0254187362)74:0.0103010935,(((BPICIPES:0.0000010000,BIMPATIENS:0.0049552605)64:0.0000010000,(BSUPERBUS:0.0051913124,BWALTONI:0.0149023296)81:0.0151107529)77:0.0099631497,(BSIBIRICUS:0.0049837135,BBREVICEPS:0.0050582154)48:0.0000010000)63:0.0049639334)47:0.0000010000,BCULLUMANUS:0.0000010000)23:…
OG1041.filter.fa_trimed_align.filter	FLU+G4	-4921.9509 (s.e. 102.1771)	(BCONFUSUS:0.0017453507,(((((((BIGNITUS:0.0000010000,BTERRESTRIS:0.0052307302)93:0.0025990058,(BIMPATIENS:0.0034862913,BPOLARIS:0.0026078876)57:0.0008637688)64:0.0000010000,BPICIPES:0.0017338469)79:0.0008677679,BBREVICEPS:0.0052417295)15:0.0000010000,((BPYROSOMA:0.0052444851,BCULLUMANUS:0.0017387945)19:0.0000010000,(((((BTURNERI:0.0008569575,BSKORIKOVI:0.0034923124)93:0.0017429733,BHAEMORRHOIDALI…
OG10434.filter.fa_trimed_align.filter	JTT+I	-1433.9753 (s.e. 57.9012)	(BCONFUSUS:0.0479433633,((((((BIGNITUS:0.0000010000,BTERRESTRIS:0.0044782379)93:0.0044780843,BPOLARIS:0.0135529474)28:0.0000010000,BPYROSOMA:0.0000010000)10:0.0000010000,(((BCULLUMANUS:0.0134743252,(BSOROEENSIS:0.0135644780,BSIBIRICUS:0.0089839348)44:0.0044899672)37:0.0000010000,((BCONSOBRINUS:0.0135099360,BOPULENTUS:0.0089977813)45:0.0000010000,BDIFFICILLIMUS:0.0044739971)81:0.0044869683)6:0.000…
OG10435.filter.fa_trimed_align.filter	FLU+G4	-1183.3462 (s.e. 63.7549)	(BCONFUSUS:0.0097642724,(((((((((BIGNITUS:0.0047960814,BTERRESTRIS:0.0000010000)96:0.0096660690,BSIBIRICUS:0.0145878914)26:0.0000010000,(BPYROSOMA:0.0000010000,BPOLARIS:0.0048054147)76:0.0048156051)11:0.0000010000,((BCULLUMANUS:0.0047393469,BCONSOBRINUS:0.0147604860)57:0.0051095638,BHAEMORRHOIDALIS:0.0049078832)50:0.0047869990)8:0.0000010000,(BIMPATIENS:0.0098431522,BBREVICEPS:0.0048528421)12:0.0…
OG10437.filter.fa_trimed_align.filter	JTT+G4	-2344.0861 (s.e. 113.2604)	(BCONFUSUS:0.0300804623,(((((BIGNITUS:0.0246599122,(((BPICIPES:0.0143873997,((BTURNERI:0.0181972332,BOPULENTUS:0.0252836652)78:0.0039315137,BWALTONI:0.0371499455)72:0.0035493842)39:0.0000020916,BSIBIRICUS:0.0218393850)41:0.0000010000,BPOLARIS:0.0107231741)100:0.0463838257)59:0.0045581270,(((BSKORIKOVI:0.0294852285,BHAEMORRHOIDALIS:0.0185117616)41:0.0000010000,((BSOROEENSIS:0.0182924178,BSUPERBUS:…
OG10440.filter.fa_trimed_align.filter	JTT+I	-1385.7497 (s.e. 59.9418)	(BCONFUSUS:0.0037458524,(((((((((BIGNITUS:0.0125149851,BTERRESTRIS:0.1366384116)61:0.0026755201,BTURNERI:0.0037884207)13:0.0000010000,BSKORIKOVI:0.0000010000)6:0.0000010000,BCULLUMANUS:0.0000010000)11:0.0000010000,(((((AFLOREA:0.0934726149,ADORSATA:0.0050679552)56:0.0000010000,AMELLIFERA:0.0157634120)76:0.0107645237,ACERANA:0.0000022714)100:0.1763474477,BHAEMORRHOIDALIS:0.0000010000)53:0.01131251…
OG10441.filter.fa_trimed_align.filter	FLU+I	-778.5411 (s.e. 35.6443)	(BCONFUSUS:0.0000010000,((((BIGNITUS:0.0043405807,(BTERRESTRIS:0.0000010000,BPICIPES:0.0000010000)55:0.0000010000)75:0.0043427847,((((((AFLOREA:0.0087190043,ADORSATA:0.0042881722)48:0.0000010000,ACERANA:0.0043141129)85:0.0043259888,AMELLIFERA:0.0000010000)100:0.0411170373,BBREVICEPS:0.0061707762)42:0.0030812120,BPYROSOMA:0.0000010000)56:0.0044157176,((BTURNERI:0.0043983193,BHAEMORRHOIDALIS:0.0043…
OG10452.filter.fa_trimed_align.filter	HIVb+G4	-2062.1590 (s.e. 121.8496)	(BCONFUSUS:0.0253225732,(((((((((((BIGNITUS:0.0044023975,BTERRESTRIS:0.0139988399)97:0.0284407174,(BCULLUMANUS:0.0315076688,BPOLARIS:0.0470181602)49:0.0130612935)57:0.0188877905,BIMPATIENS:0.0242061134)44:0.0146305848,BPYROSOMA:0.0289154601)18:0.0045220849,BSIBIRICUS:0.0098997069)41:0.0078017592,(BPICIPES:0.0452169253,BBREVICEPS:0.0226736067)100:0.0657787999)39:0.0060582731,BHAEMORRHOIDALIS:0.048…
OG10455.filter.fa_trimed_align.filter	JTT+R2	-1106.7296 (s.e. 70.2588)	(BCONFUSUS:0.0042731187,((((((((BIGNITUS:0.0045507308,BTERRESTRIS:0.0000009990)93:0.0045158377,((BPYROSOMA:0.0048023431,BCULLUMANUS:0.0045617593)69:0.0045462821,BOPULENTUS:0.0045702968)19:0.0000009990)27:0.0000009990,BPOLARIS:0.0145840948)52:0.0045143671,(((AFLOREA:0.0299739335,(ACERANA:0.0042999793,AMELLIFERA:0.0134409425)72:0.0120063619)89:0.0117478855,ADORSATA:0.0000024544)100:0.2383461162,BSO…
OG10456.filter.fa_trimed_align.filter	HIVw+G4	-1253.3714 (s.e. 62.9777)	(BCONFUSUS:0.0140212449,(((BIGNITUS:0.0046265542,BTERRESTRIS:0.0046392401)97:0.0093322520,((((BPYROSOMA:0.0046527680,(BCULLUMANUS:0.0047603711,BSIBIRICUS:0.0140791278)79:0.0045028710)54:0.0046441442,BBREVICEPS:0.0092429394)47:0.0000010000,BDIFFICILLIMUS:0.0140434716)7:0.0000010000,((BPICIPES:0.0000010000,BIMPATIENS:0.0045987066)96:0.0046225695,((((BTURNERI:0.0000010000,BSKORIKOVI:0.0493452177)96:…
OG10457.filter.fa_trimed_align.filter	HIVb+G4	-1429.0699 (s.e. 74.5237)	(BCONFUSUS:0.0712342843,((((((BIGNITUS:0.0000010000,(BTERRESTRIS:0.0043804838,(BTURNERI:0.0087686176,BSKORIKOVI:0.0043715814)90:0.0043714177)28:0.0000010000)46:0.0043811654,(((((BPYROSOMA:0.0043751887,BCONSOBRINUS:0.0043891521)14:0.0000010000,BBREVICEPS:0.0043781439)20:0.0000010000,BIMPATIENS:0.0000010000)7:0.0000010000,BPOLARIS:0.0000010000)8:0.0000021605,(BPICIPES:0.0088376422,BCULLUMANUS:0.013…
OG10468.filter.fa_trimed_align.filter	LG+G4	-1144.4833 (s.e. 56.1449)	(BCONFUSUS:0.0382578712,((BIGNITUS:0.0081704899,BCONSOBRINUS:0.0081819442)55:0.0000010000,(((((((AFLOREA:0.0082350346,((ACERANA:0.0000010000,AMELLIFERA:0.0000010000)50:0.0000010000,ADORSATA:0.0123288503)52:0.0000010000)100:0.0422703196,(BSUPERBUS:0.0404813027,BWALTONI:0.0077500321)83:0.0126736094)60:0.0001429095,(BSOROEENSIS:0.0040377332,BBREVICEPS:0.0082895437)74:0.0041868716)53:0.0000010000,((B…
OG10470.filter.fa_trimed_align.filter	FLU+G4	-1525.0192 (s.e. 73.7431)	(BCONFUSUS:0.0089648463,(((((BIGNITUS:0.0035865398,BTERRESTRIS:0.0075019693)93:0.0074537704,(((BPICIPES:0.0000010000,BIMPATIENS:0.0147705863)66:0.0036094545,BBREVICEPS:0.0183252672)50:0.0000010000,BPOLARIS:0.0036175682)41:0.0000010000)80:0.0036235505,BDIFFICILLIMUS:0.0000010000)8:0.0000010000,(((BPYROSOMA:0.0111439370,(BCULLUMANUS:0.0112198339,BSIBIRICUS:0.0073499785)92:0.0073299756)45:0.00000100…
OG10483.filter.fa_trimed_align.filter	FLU+G4	-1508.9178 (s.e. 82.4883)	(BCONFUSUS:0.0109919441,(((BIGNITUS:0.0172990767,BTERRESTRIS:0.0151921849)74:0.0114117645,BSOROEENSIS:0.0202679856)55:0.0097937981,(((((((AFLOREA:0.0133018979,(ACERANA:0.0037025548,(ADORSATA:0.0076038682,AMELLIFERA:0.0192246696)49:0.0000010000)80:0.0096250472)100:0.1462566911,(BTURNERI:0.0647380698,BSKORIKOVI:0.0000020166)85:0.0098230791)65:0.0055676919,BCONSOBRINUS:0.0037600771)65:0.0037863876,B…
OG10489.filter.fa_trimed_align.filter	JTT+G4	-1318.8845 (s.e. 78.4706)	(BCONFUSUS:0.0366582210,((((BIGNITUS:0.0139402623,(BSOROEENSIS:0.0090193742,BHAEMORRHOIDALIS:0.0234197517)47:0.0000010000)60:0.0045347166,((((((BTERRESTRIS:0.0182816877,BPYROSOMA:0.0045167246)46:0.0000010000,BCULLUMANUS:0.0329928508)87:0.0045137267,BSIBIRICUS:0.0337267686)18:0.0000010000,(((BPICIPES:0.0136987267,BIMPATIENS:0.0091110868)78:0.0090350621,BPOLARIS:0.0090755755)13:0.0000010000,BBREVIC…
OG10494.filter.fa_trimed_align.filter	HIVb+G4	-1617.4430 (s.e. 94.7394)	(BCONFUSUS:0.0118211516,((((((((((BIGNITUS:0.0046176459,BTERRESTRIS:0.0146919431)95:0.0146155885,BPOLARIS:0.0000020362)59:0.0048320917,(BPICIPES:0.0000010000,BIMPATIENS:0.0141240691)96:0.0143348453)80:0.0046593557,BPYROSOMA:0.0096965201)75:0.0047646276,BBREVICEPS:0.0240560970)44:0.0000010000,BSIBIRICUS:0.0047676300)84:0.0064483528,BCULLUMANUS:0.0078135091)96:0.0507072587,((((BTURNERI:0.0090600162…
OG105.filter.fa_trimed_align.filter	HIVb+F+G4	-21656.0708 (s.e. 299.7964)	(BCONFUSUS:0.0289844491,((((((BIGNITUS:0.0039375515,BTERRESTRIS:0.0043088038)100:0.0074131144,BPOLARIS:0.0063382814)100:0.0025797463,(BPICIPES:0.0066138152,BIMPATIENS:0.0089062083)100:0.0068962776)88:0.0005452158,((BPYROSOMA:0.0102393145,(BSIBIRICUS:0.0065845195,BBREVICEPS:0.0120967888)56:0.0002665503)47:0.0000010000,BCULLUMANUS:0.0102352913)100:0.0021991086)100:0.0024832752,((((BTURNERI:0.005323…
OG10502.filter.fa_trimed_align.filter	JTTDCMut+G4	-1151.6964 (s.e. 48.2445)	(BCONFUSUS:0.0072139497,((((((BIGNITUS:0.0000010000,BPOLARIS:0.0000010000)37:0.0000010000,BPICIPES:0.0035764133)40:0.0000010000,((((BPYROSOMA:0.0000010000,BHAEMORRHOIDALIS:0.0000010000)48:0.0000010000,BSOROEENSIS:0.0143033584)55:0.0035591876,(BIMPATIENS:0.0000010000,BCULLUMANUS:0.0000010000)68:0.0000010000)39:0.0035608979,BSIBIRICUS:0.0035606372)17:0.0000010000)18:0.0000010000,BTERRESTRIS:0.00717…
OG10508.filter.fa_trimed_align.filter	FLU+G4	-1345.1791 (s.e. 74.2458)	(BCONFUSUS:0.0406848305,(((((BIGNITUS:0.0000010000,BTERRESTRIS:0.0084672576)85:0.0041931164,BPOLARIS:0.0042852326)87:0.0043110026,((((AFLOREA:0.0195655989,ACERANA:0.0146634173)78:0.0000756260,AMELLIFERA:0.0326371167)54:0.0054915981,ADORSATA:0.0172769482)100:0.1857793950,((BCULLUMANUS:0.0131860178,(BSUPERBUS:0.0128799690,BWALTONI:0.0000021029)89:0.0085360476)65:0.0000020338,BSOROEENSIS:0.017317355…
OG1051.filter.fa_trimed_align.filter	HIVb+F+I+G4	-6283.7696 (s.e. 159.0345)	(BCONFUSUS:0.0203941172,(((((BIGNITUS:0.0008017179,BTERRESTRIS:0.0016128887)100:0.0054448121,(((BPYROSOMA:0.0040614222,((BCULLUMANUS:0.0114836769,BSIBIRICUS:0.0040780069)47:0.0000009992,BBREVICEPS:0.0048866308)42:0.0008115597)50:0.0013641886,((((BTURNERI:0.0033059379,BSKORIKOVI:0.0015458859)100:0.0049161028,(BHAEMORRHOIDALIS:0.0091435129,BOPULENTUS:0.0082620566)72:0.0006431792)81:0.0024342041,BCO…
OG10511.filter.fa_trimed_align.filter	HIVb+G4	-1237.1116 (s.e. 67.2988)	(BCONFUSUS:0.0666517010,((((BIGNITUS:0.0000010053,BTERRESTRIS:0.0000010053)96:0.0142569171,BSIBIRICUS:0.0047075818)23:0.0000010053,((BPYROSOMA:0.0000010053,BIMPATIENS:0.0000010053)58:0.0000010053,(BPICIPES:0.0046906484,((((((BTURNERI:0.0000010053,BSKORIKOVI:0.0047314892)74:0.0047438509,BCONSOBRINUS:0.0000010053)41:0.0000010053,BOPULENTUS:0.0580490209)90:0.0047082600,(BSOROEENSIS:0.0697541038,BDIF…
OG10519.filter.fa_trimed_align.filter	HIVb+G4	-2136.1612 (s.e. 131.9253)	(BCONFUSUS:0.0613060421,((((((BIGNITUS:0.0000010000,BTERRESTRIS:0.0000010000)99:0.0243988484,(BPICIPES:0.0231974322,BIMPATIENS:0.0422340348)98:0.0469641230)41:0.0000021058,BPOLARIS:0.0271702153)74:0.0199732626,((BPYROSOMA:0.0441906526,(BCULLUMANUS:0.0631028865,BSIBIRICUS:0.0196297538)75:0.0050417290)29:0.0000010000,BBREVICEPS:0.0341426252)86:0.0141797615)95:0.0351865917,((BTURNERI:0.0208096024,BS…
OG10520.filter.fa_trimed_align.filter	cpREV+G4	-1221.2393 (s.e. 69.2318)	(BCONFUSUS:0.0096332399,((((((BIGNITUS:0.0000010000,BPICIPES:0.0046183498)86:0.0046195448,BSIBIRICUS:0.0092979985)37:0.0000010000,BPOLARIS:0.0046921397)47:0.0000010000,(BCULLUMANUS:0.0049580305,BHAEMORRHOIDALIS:0.0000010000)91:0.0092724049)100:0.1078843196,(((((BTERRESTRIS:0.0048358716,BIMPATIENS:0.0047168070)81:0.0046550661,(BTURNERI:0.0000010000,(BSKORIKOVI:0.0046934019,BOPULENTUS:0.0141314433)…
OG10528.filter.fa_trimed_align.filter	FLU+R2	-1319.1475 (s.e. 66.6844)	(BCONFUSUS:0.0136746380,((((((((BIGNITUS:0.0044425895,BTERRESTRIS:0.0044788822)88:0.0044927885,BPOLARIS:0.0139731768)41:0.0046134882,BSIBIRICUS:0.0000010269)37:0.0045942652,((((BTURNERI:0.0046535179,BSKORIKOVI:0.0139120847)75:0.0000020361,BOPULENTUS:0.0089307355)61:0.0046802957,BSOROEENSIS:0.0048479167)76:0.0043834438,BDIFFICILLIMUS:0.0092135360)18:0.0000020455)5:0.0000010270,(BPYROSOMA:0.0092242…
OG10533.filter.fa_trimed_align.filter	JTTDCMut+I	-848.6134 (s.e. 45.2953)	(BCONFUSUS:0.0045886700,((((((((((((BIGNITUS:0.0000010000,BTERRESTRIS:0.0000010000)46:0.0000010000,BPOLARIS:0.0000010000)69:0.0043843138,BHAEMORRHOIDALIS:0.0000010000)77:0.0044330148,(BPYROSOMA:0.0000010000,BTURNERI:0.0045986711)82:0.0045009936)22:0.0000010000,((BSOROEENSIS:0.0092112687,BSIBIRICUS:0.0089574111)51:0.0000010000,BCONSOBRINUS:0.0045097018)16:0.0000010000)28:0.0000010000,BIMPATIENS:0.…
OG10548.filter.fa_trimed_align.filter	HIVb+G4	-859.6331 (s.e. 46.0141)	(BCONFUSUS:0.0170341067,((((((BIGNITUS:0.0387466604,BTERRESTRIS:0.0000010000)89:0.0055779702,((BPYROSOMA:0.0056256340,(BCULLUMANUS:0.0000010000,BSIBIRICUS:0.0000010000)55:0.0000010000)82:0.0057433785,((BPICIPES:0.0000010000,BIMPATIENS:0.0000010000)87:0.0112536738,BPOLARIS:0.0000010000)48:0.0000010000)22:0.0000010000)63:0.0055735181,BSOROEENSIS:0.0055574485)18:0.0000010000,((((AFLOREA:0.0000010000…
OG10568.filter.fa_trimed_align.filter	JTT+G4	-1055.6183 (s.e. 61.1691)	(BCONFUSUS:0.0047486795,(((BIGNITUS:0.0093974064,BTERRESTRIS:0.0305538405)80:0.0124025703,((((AFLOREA:0.0000010000,ADORSATA:0.0120792951)96:0.0047640588,ACERANA:0.0000010000)87:0.0047632951,AMELLIFERA:0.0000010000)100:0.0770397024,(BSUPERBUS:0.0048679487,BWALTONI:0.0000010000)96:0.0136352455)70:0.0114519637)32:0.0023667586,(((((BPYROSOMA:0.0000010000,BBREVICEPS:0.0000010000)63:0.0000010000,(BCULL…
OG10576.filter.fa_trimed_align.filter	HIVw+I	-1490.8113 (s.e. 69.0334)	(BCONFUSUS:0.0236564520,((((((((BIGNITUS:0.0000023784,BTERRESTRIS:0.0166481056)95:0.0041340506,BSKORIKOVI:0.0082802739)39:0.0000020154,((BPICIPES:0.0042290708,BIMPATIENS:0.0167641551)93:0.0083268984,BPOLARIS:0.0083314006)57:0.0041670287)38:0.0041374006,BHAEMORRHOIDALIS:0.0210018274)13:0.0000010000,((BTURNERI:0.0000020014,BSOROEENSIS:0.0144535070)96:0.0167097754,BBREVICEPS:0.0209538202)18:0.000002…
OG10581.filter.fa_trimed_align.filter	JTT+G4	-1635.7092 (s.e. 68.5940)	(BCONFUSUS:0.1137471747,(((BIGNITUS:0.0039986095,BTERRESTRIS:0.0000010000)90:0.0040015231,((BPICIPES:0.0000010000,BIMPATIENS:0.0000010000)63:0.0000010000,((BSUPERBUS:0.0000010000,BWALTONI:0.0328243386)94:0.0286872225,BPOLARIS:0.0167715139)48:0.0000010000)44:0.0000010000)54:0.0040157168,((((((AFLOREA:0.0000020078,(ACERANA:0.0000020249,(ADORSATA:0.0080654823,AMELLIFERA:0.0082440269)54:0.0040373033)…
OG10586.filter.fa_trimed_align.filter	LG+R2	-1051.3758 (s.e. 54.3701)	(BCONFUSUS:0.0000020438,(((((((BIGNITUS:0.0000024598,BHAEMORRHOIDALIS:0.0039007492)62:0.0040815016,(BTERRESTRIS:0.0039230459,BPOLARIS:0.0080225174)57:0.0000020091)51:0.0039495752,(BPYROSOMA:0.0000010138,BTURNERI:0.0000010138)52:0.0000021001)69:0.0039136378,((BPICIPES:0.0039143973,(BCULLUMANUS:0.0079124813,BOPULENTUS:0.0040384179)11:0.0000020872)2:0.0000010139,(BSKORIKOVI:0.0000010138,BBREVICEPS:0…
OG10587.filter.fa_trimed_align.filter	HIVb+G4	-1151.1297 (s.e. 50.3286)	(BCONFUSUS:0.0122228444,(((((((((BIGNITUS:0.0000010034,BTERRESTRIS:0.0000010034)86:0.0035828721,BPICIPES:0.0000010034)77:0.0036018877,BHAEMORRHOIDALIS:0.0072038950)78:0.0036097178,(AFLOREA:0.0000010034,ACERANA:0.0000010034)100:0.0898343066)41:0.0000010034,BSOROEENSIS:0.0036008835)9:0.0000010034,BSIBIRICUS:0.0000010034)7:0.0000010034,BSUPERBUS:0.0000010034)10:0.0000010034,((BPYROSOMA:0.0000010034,…
OG10593.filter.fa_trimed_align.filter	HIVb+I	-851.4110 (s.e. 43.4938)	(BCONFUSUS:0.0144296788,(((((((((BIGNITUS:0.0000010000,BTERRESTRIS:0.0000010000)94:0.0047064969,BPICIPES:0.0000010000)53:0.0000010000,(BCONSOBRINUS:0.0000010000,(BOPULENTUS:0.0300080607,BPOLARIS:0.0094708362)63:0.0000010000)86:0.0046895364)50:0.0046995041,BDIFFICILLIMUS:0.0047332481)18:0.0000010000,BIMPATIENS:0.0000010000)18:0.0000010000,BTURNERI:0.0047100774)45:0.0047542534,(BSKORIKOVI:0.0047201…
OG10597.filter.fa_trimed_align.filter	JTT+I	-893.3825 (s.e. 43.9893)	(BCONFUSUS:0.0241813875,((((BIGNITUS:0.0000010000,BIMPATIENS:0.0000010000)60:0.0000010000,BTERRESTRIS:0.0047010219)68:0.0046662268,(((((((((AFLOREA:0.0000010000,AMELLIFERA:0.0000010000)57:0.0000010000,ADORSATA:0.0047037312)59:0.0000010000,ACERANA:0.0046638676)100:0.0745002965,BPOLARIS:0.0000010000)78:0.0046474976,BDIFFICILLIMUS:0.0093159961)43:0.0000010000,(BSIBIRICUS:0.0046582333,BHAEMORRHOIDALI…
OG10603.filter.fa_trimed_align.filter	JTT+G4	-1450.5809 (s.e. 84.1199)	(BCONFUSUS:0.0046215208,((((((BIGNITUS:0.0000010000,BTERRESTRIS:0.0045534499)88:0.0045886390,BPYROSOMA:0.0046115003)7:0.0000010000,(((((BTURNERI:0.0094029879,BSKORIKOVI:0.0094457399)94:0.0142486789,((BCONSOBRINUS:0.0117332217,BHAEMORRHOIDALIS:0.2704107834)63:0.0022439634,BOPULENTUS:0.0139511825)15:0.0000010000)40:0.0093211256,BDIFFICILLIMUS:0.0046247701)13:0.0000010000,BCULLUMANUS:0.0186054549)7:…
OG10604.filter.fa_trimed_align.filter	JTTDCMut+G4	-2746.0840 (s.e. 141.8701)	(BCONFUSUS:0.0839789471,(((((((BIGNITUS:0.0121798775,BTERRESTRIS:0.0048884902)100:0.0444534928,BPOLARIS:0.0228695012)96:0.0282041331,((BPYROSOMA:0.0458246409,BCULLUMANUS:0.0530560714)57:0.0081327289,(BSIBIRICUS:0.0194123845,BBREVICEPS:0.0228475272)58:0.0065485979)57:0.0087535237)67:0.0113228803,BSOROEENSIS:0.0548627926)29:0.0086050551,((((BTURNERI:0.0082356962,BSKORIKOVI:0.0132480967)98:0.0156452…
OG10605.filter.fa_trimed_align.filter	HIVb+R2	-1188.3205 (s.e. 76.7424)	(BCONFUSUS:0.0451719369,((((((((BIGNITUS:0.0000009647,(BTERRESTRIS:0.0000009647,BIMPATIENS:0.0083322016)56:0.0041278951)53:0.0083423948,BPOLARIS:0.0043458997)52:0.0085739629,(BPYROSOMA:0.0000009647,(BCULLUMANUS:0.0174529368,(BSIBIRICUS:0.0000009647,BBREVICEPS:0.0083143882)85:0.0042267552)13:0.0000009647)46:0.0000009647)19:0.0051361550,BPICIPES:0.0173909603)96:0.0131203175,((BHAEMORRHOIDALIS:0.012…
OG10607.filter.fa_trimed_align.filter	JTT+G4	-1241.0527 (s.e. 64.6756)	(BCONFUSUS:0.0329741701,(BIGNITUS:0.0090773896,(((((((((((((((AFLOREA:0.0097238691,(ACERANA:0.0000010000,AMELLIFERA:0.0000010000)81:0.0045058311)93:0.0186040677,ADORSATA:0.0204324907)100:0.1311476721,BTURNERI:0.0040642798)86:0.0050906566,BSKORIKOVI:0.0091273046)82:0.0045673453,(BOPULENTUS:0.0127635357,BBREVICEPS:0.0842129315)93:0.0349177900)68:0.0049049177,BHAEMORRHOIDALIS:0.0000010000)76:0.00453…
OG10609.filter.fa_trimed_align.filter	JTTDCMut+G4	-867.2140 (s.e. 43.1557)	(BCONFUSUS:0.0048896874,(((((BIGNITUS:0.0000010000,BTERRESTRIS:0.0000010000)62:0.0000010000,(BCONSOBRINUS:0.0200859839,BPOLARIS:0.0049713750)41:0.0000010000)60:0.0049384587,BSKORIKOVI:0.0048944440)40:0.0000010000,((((BPYROSOMA:0.0048966130,BSIBIRICUS:0.0048916541)38:0.0000010000,(BSOROEENSIS:0.0000010000,((BSUPERBUS:0.0098899134,BWALTONI:0.0100112613)93:0.0150438422,BOPULENTUS:0.0049525376)60:0.0…
OG10610.filter.fa_trimed_align.filter	JTT+F	-1372.3896 (s.e. 62.9750)	(BCONFUSUS:0.0222335640,((((((BIGNITUS:0.0031398307,BCONSOBRINUS:0.0094543943)76:0.0000010000,((BPYROSOMA:0.0094189216,BHAEMORRHOIDALIS:0.0094323309)84:0.0000010000,BIMPATIENS:0.0031417998)46:0.0000010000)32:0.0000010000,BTURNERI:0.0000010000)23:0.0000010000,((BTERRESTRIS:0.0031384413,BSOROEENSIS:0.0158280794)34:0.0000010000,BSKORIKOVI:0.0000010000)6:0.0000010000)13:0.0000010000,(((BCULLUMANUS:0.…
OG1062.filter.fa_trimed_align.filter	HIVw+F+G4	-9281.0840 (s.e. 206.9230)	(BCONFUSUS:0.0312954368,(((((BIGNITUS:0.0094680103,BTERRESTRIS:0.0050729428)100:0.0113867619,BPOLARIS:0.0140491014)98:0.0052466871,((BPYROSOMA:0.0223404018,(BSIBIRICUS:0.0150734196,BBREVICEPS:0.0413990552)69:0.0009845379)75:0.0007971419,BCULLUMANUS:0.0171030649)99:0.0030663779)45:0.0000010090,(((((BTURNERI:0.0048985981,BSKORIKOVI:0.0057669317)100:0.0110630466,BSOROEENSIS:0.0238036008)94:0.0109114…
OG10630.filter.fa_trimed_align.filter	HIVw+G4	-1601.0493 (s.e. 78.7358)	(BCONFUSUS:0.0334473409,(((((((BIGNITUS:0.0000010000,BTERRESTRIS:0.0000010000)44:0.0000010000,((BPICIPES:0.0072578050,BIMPATIENS:0.0000010000)95:0.0183913172,BPOLARIS:0.0146666267)25:0.0000010000)62:0.0036434719,((BCULLUMANUS:0.0183059455,BBREVICEPS:0.0146196300)34:0.0000010000,BSIBIRICUS:0.0000010000)71:0.0036168288)21:0.0000010000,BPYROSOMA:0.0072750310)63:0.0072486014,((((BTURNERI:0.0036574148…
OG10637.filter.fa_trimed_align.filter	JTT+G4	-1420.2839 (s.e. 75.4433)	(BCONFUSUS:0.0231940998,(((((((BIGNITUS:0.0000010000,(BPICIPES:0.0045247046,(BIMPATIENS:0.0000010000,BPOLARIS:0.0383873099)95:0.0184232574)63:0.0045613733)17:0.0000010000,BTERRESTRIS:0.0000010000)56:0.0045161517,BDIFFICILLIMUS:0.0000010000)50:0.0045452151,(BSOROEENSIS:0.0138297129,BHAEMORRHOIDALIS:0.0091377771)29:0.0000021320)52:0.0045600952,(BTURNERI:0.0000010000,BSKORIKOVI:0.0000010000)99:0.018…
OG10645.filter.fa_trimed_align.filter	JTT+G4	-913.5669 (s.e. 48.2314)	(BCONFUSUS:0.0220590993,((((((BIGNITUS:0.0000010000,BTERRESTRIS:0.0000010000)51:0.0000010000,(((AFLOREA:0.0000010000,ACERANA:0.0000010000)100:0.0684354927,BPYROSOMA:0.0049955517)68:0.0054524162,((BPICIPES:0.0000010000,(BIMPATIENS:0.0158659646,BCONSOBRINUS:0.0319382298)34:0.0000010000)66:0.0052197421,BCULLUMANUS:0.0000010000)41:0.0000010000)42:0.0052077192)5:0.0000010000,BBREVICEPS:0.0052075947)89…
OG1065.filter.fa_trimed_align.filter	HIVb+F+G4	-7239.4497 (s.e. 166.5981)	(BCONFUSUS:0.0281543756,(((((((BIGNITUS:0.0070780586,BTERRESTRIS:0.0034975307)100:0.0080265774,BPOLARIS:0.0053215357)100:0.0061693478,(BPICIPES:0.0108068796,BIMPATIENS:0.0123903150)100:0.0052658091)80:0.0008722836,((BPYROSOMA:0.0161847403,(BCULLUMANUS:0.0080581659,BSIBIRICUS:0.0098077559)79:0.0022015176)57:0.0010226088,BBREVICEPS:0.0155628743)86:0.0012421918)66:0.0008737257,(((((BTURNERI:0.005275…
OG10662.filter.fa_trimed_align.filter	HIVb+G4	-1179.1878 (s.e. 63.1194)	(BCONFUSUS:0.0000010000,((((BIGNITUS:0.0084686600,BTERRESTRIS:0.0000010000)96:0.0129996749,((((BPYROSOMA:0.0086433755,(((BPICIPES:0.0086510205,BCONSOBRINUS:0.0043046071)43:0.0000010000,BPOLARIS:0.0133190858)44:0.0043014147,BIMPATIENS:0.0131137960)19:0.0000010000)5:0.0000010000,(BSIBIRICUS:0.0043151871,BOPULENTUS:0.0086458245)11:0.0000010000)8:0.0000010000,(BTURNERI:0.0043203212,BSKORIKOVI:0.00000…
OG10665.filter.fa_trimed_align.filter	FLU+I	-1042.4960 (s.e. 44.9384)	(BCONFUSUS:0.0082312213,(((BIGNITUS:0.0000010000,BTERRESTRIS:0.0000010000)89:0.0081561123,((AFLOREA:0.0045005738,((ACERANA:0.0075500621,AMELLIFERA:0.0036907292)80:0.0036558649,ADORSATA:0.0000010000)82:0.0103980448)100:0.1180368057,BSIBIRICUS:0.0000010000)70:0.0081441388)30:0.0000010000,((BPYROSOMA:0.0000010000,BPICIPES:0.0000010000)47:0.0000010000,((BSOROEENSIS:0.0080808108,BCONSOBRINUS:0.0040692…
OG10666.filter.fa_trimed_align.filter	JTTDCMut+I	-1299.9722 (s.e. 61.7637)	(BCONFUSUS:0.0000021379,(((((((((BIGNITUS:0.0000010000,BTERRESTRIS:0.0041177880)88:0.0082787289,(BPYROSOMA:0.0000010000,BPICIPES:0.0000010000)32:0.0000010000)24:0.0000010000,BCULLUMANUS:0.0082691834)22:0.0000010000,BIMPATIENS:0.0041258385)51:0.0041104368,BOPULENTUS:0.0000010000)18:0.0000010000,(BSUPERBUS:0.0041242338,BWALTONI:0.0040190452)100:0.1210336902)35:0.0041122153,((BTURNERI:0.0000010000,B…
OG1067.filter.fa_trimed_align.filter	HIVb+F+R2	-7915.2338 (s.e. 193.0565)	(BCONFUSUS:0.0331879949,(((((BIGNITUS:0.0033359426,BTERRESTRIS:0.0115115931)100:0.0100676824,BPOLARIS:0.0135778352)100:0.0112327060,((BCULLUMANUS:0.0117292107,BSIBIRICUS:0.0077342019)95:0.0033527501,BBREVICEPS:0.0083053643)85:0.0017718806)53:0.0016928760,((((BPYROSOMA:0.0161486763,(BPICIPES:0.0137855124,BIMPATIENS:0.0144114051)100:0.0084441584)91:0.0025793344,((BTURNERI:0.0124003534,BSKORIKOVI:0.…
OG10670.filter.fa_trimed_align.filter	JTT+G4	-1000.3490 (s.e. 54.5738)	(BCONFUSUS:0.0000010000,((((((((BIGNITUS:0.0201353879,BTERRESTRIS:0.0144687481)100:0.0469292961,BHAEMORRHOIDALIS:0.0047928892)64:0.0047591066,BBREVICEPS:0.0047759921)18:0.0000010000,(((AFLOREA:0.0049350357,((ACERANA:0.0000010000,ADORSATA:0.0047828945)67:0.0047747464,AMELLIFERA:0.0048321275)60:0.0046930217)100:0.0896249591,BDIFFICILLIMUS:0.0000010000)47:0.0047524958,BCONSOBRINUS:0.0047992773)15:0.…
OG10671.filter.fa_trimed_align.filter	JTT+G4	-1326.6307 (s.e. 62.5921)	(BCONFUSUS:0.0156184818,((((((((BIGNITUS:0.0000010000,BTERRESTRIS:0.1041821374)81:0.0038085344,(BTURNERI:0.0038538397,BSKORIKOVI:0.0038046530)99:0.0194596245)11:0.0000010000,((BHAEMORRHOIDALIS:0.0153780062,BDIFFICILLIMUS:0.0000010000)66:0.0038125387,BBREVICEPS:0.0115178037)6:0.0000010000)11:0.0000010000,((((BPYROSOMA:0.0038083684,BSIBIRICUS:0.0000010000)82:0.0038140430,BSOROEENSIS:0.0038131265)30…
OG10676.filter.fa_trimed_align.filter	JTT+R2	-1298.9153 (s.e. 76.5856)	(BCONFUSUS:0.0187361540,((((BIGNITUS:0.0036243135,(BTERRESTRIS:0.0000009964,BIMPATIENS:0.0000009964)9:0.0000009964)2:0.0000009964,(((BPYROSOMA:0.0075418331,BSIBIRICUS:0.0000009964)60:0.0000511134,BBREVICEPS:0.0000009964)50:0.0036112241,BTURNERI:0.0036483295)14:0.0000009964)6:0.0000009964,((BPICIPES:0.0000009964,(BHAEMORRHOIDALIS:0.0072550290,BDIFFICILLIMUS:0.0036765377)38:0.0000009964)50:0.003642…
OG10684.filter.fa_trimed_align.filter	HIVb+G4	-944.7780 (s.e. 45.7598)	(BCONFUSUS:0.0042587546,((((((((BIGNITUS:0.0000010000,BTERRESTRIS:0.0000010000)71:0.0042381411,BPOLARIS:0.0042779038)61:0.0044055534,(BPYROSOMA:0.0042885027,(BPICIPES:0.0043276558,BSOROEENSIS:0.0000010000)78:0.0042943122)7:0.0000010000)4:0.0000010000,(BCULLUMANUS:0.0000010000,BSIBIRICUS:0.0000010000)37:0.0000010000)3:0.0000010000,((BTURNERI:0.0000010000,BIMPATIENS:0.1176908622)66:0.0042835165,BOP…
OG10687.filter.fa_trimed_align.filter	FLU+G4	-1164.2940 (s.e. 61.9695)	(BCONFUSUS:0.0190009256,(((((((BIGNITUS:0.0045306006,BTERRESTRIS:0.0092908888)80:0.0094142303,BIMPATIENS:0.0139267011)53:0.0000010000,BPOLARIS:0.0045513948)7:0.0000010000,BPICIPES:0.0000010000)7:0.0000010000,(BPYROSOMA:0.0045800263,((BCULLUMANUS:0.0092197630,BBREVICEPS:0.0092044133)17:0.0000010000,BSIBIRICUS:0.0000010000)20:0.0000010000)78:0.0045704937)78:0.0045765795,BDIFFICILLIMUS:0.0045927564)…
OG10689.filter.fa_trimed_align.filter	HIVb+G4	-1537.2208 (s.e. 68.6881)	(BCONFUSUS:0.0089776769,((((((((BIGNITUS:0.0000010000,BTERRESTRIS:0.0039737697)90:0.0039504680,BPOLARIS:0.0161539783)82:0.0040198565,(BPICIPES:0.0079959602,BIMPATIENS:0.0079384234)76:0.0039845743)69:0.0038870895,((((BTURNERI:0.0039365157,BSKORIKOVI:0.0000010000)94:0.0080331486,BOPULENTUS:0.0119233135)63:0.0039798543,BCULLUMANUS:0.0159312836)56:0.0000010000,BCONSOBRINUS:0.0120012041)71:0.003931199…
OG10701.filter.fa_trimed_align.filter	HIVb+G4	-1656.2189 (s.e. 96.7568)	(BCONFUSUS:0.0465936973,(((((((((BIGNITUS:0.0044192423,BTERRESTRIS:0.0000010000)99:0.0227943456,BPOLARIS:0.0135308065)97:0.0136783908,BPICIPES:0.0089449843)71:0.0044719046,BHAEMORRHOIDALIS:0.0367809623)21:0.0000028990,BBREVICEPS:0.0182549801)41:0.0044490982,(BIMPATIENS:0.0088974290,(BCULLUMANUS:0.0224862694,BSIBIRICUS:0.0091963278)93:0.0090648907)29:0.0000010000)28:0.0045073683,((((((AFLOREA:0.01…
OG10702.filter.fa_trimed_align.filter	HIVb+G4	-1399.7383 (s.e. 72.6670)	(BCONFUSUS:0.0352760009,((((((((BIGNITUS:0.0085311882,BTERRESTRIS:0.0000010000)91:0.0085675883,BPOLARIS:0.0085473226)63:0.0042781538,BPYROSOMA:0.0000010000)75:0.0084994530,BSKORIKOVI:0.0127002464)7:0.0000010000,BTURNERI:0.0000010000)5:0.0000010000,BOPULENTUS:0.0127106127)34:0.0042257089,(((((((AFLOREA:0.0396064850,ADORSATA:0.0214759391)35:0.0000020212,AMELLIFERA:0.0127935912)65:0.0083668740,ACERA…
OG10712.filter.fa_trimed_align.filter	FLU+G4	-1278.1919 (s.e. 66.1529)	(BCONFUSUS:0.0358664346,((((((BIGNITUS:0.0029373521,BTERRESTRIS:0.0193773650)100:0.0327956053,BPOLARIS:0.0087143476)39:0.0000010000,BPICIPES:0.0043460769)31:0.0000010000,BIMPATIENS:0.0043261492)56:0.0043214492,(((((((AFLOREA:0.0044265778,ACERANA:0.0044117635)31:0.0000010000,AMELLIFERA:0.0000010000)37:0.0000010000,ADORSATA:0.0044062453)100:0.2413206550,BCULLUMANUS:0.0072730220)53:0.0103845442,BBRE…
OG10713.filter.fa_trimed_align.filter	JTTDCMut+G4	-812.7183 (s.e. 37.8730)	(BCONFUSUS:0.0050213450,((((BIGNITUS:0.0049896078,(BIMPATIENS:0.0049983181,BCULLUMANUS:0.0000010000)44:0.0050053138)20:0.0000010000,BCONSOBRINUS:0.0000010000)25:0.0000010000,(AFLOREA:0.0103609329,((ACERANA:0.0149368920,AMELLIFERA:0.0000020726)62:0.0049878300,ADORSATA:0.0098363671)73:0.0046243265)100:0.0689398465)48:0.0049901956,(BTERRESTRIS:0.0000010000,(BPYROSOMA:0.0000010000,(BHAEMORRHOIDALIS:0…
OG10717.filter.fa_trimed_align.filter	HIVw+G4	-2569.6820 (s.e. 96.8883)	(BCONFUSUS:0.0312226917,((((((((BIGNITUS:0.0028180556,BTERRESTRIS:0.0135343596)100:0.0221267036,BPOLARIS:0.0139677787)94:0.0110186991,BOPULENTUS:0.0396103455)21:0.0000010000,BBREVICEPS:0.0137596649)55:0.0027336662,(BTURNERI:0.0082849806,BSKORIKOVI:0.0194831021)82:0.0082942820)25:0.0000010000,(((BPYROSOMA:0.0138197743,BSIBIRICUS:0.0167003422)7:0.0000010000,((BPICIPES:0.0254039378,BIMPATIENS:0.0167…
OG1072.filter.fa_trimed_align.filter	FLU+R2	-4083.5294 (s.e. 116.8490)	(BCONFUSUS:0.0179053137,((((((((BIGNITUS:0.0055557225,BTERRESTRIS:0.0000010036)100:0.0065813933,BOPULENTUS:0.0077028225)82:0.0011095333,(BPICIPES:0.0021784862,BIMPATIENS:0.0011000297)79:0.0010483633)80:0.0010932312,(BPYROSOMA:0.0064096825,(BTURNERI:0.0055347066,BSKORIKOVI:0.0035174285)73:0.0010529656)62:0.0012027282)33:0.0000010036,BHAEMORRHOIDALIS:0.0032441525)22:0.0000010036,(((BCULLUMANUS:0.00…
OG10721.filter.fa_trimed_align.filter	HIVb+G4	-1114.9203 (s.e. 66.8214)	(BCONFUSUS:0.0213581708,((((BIGNITUS:0.0000010000,BTERRESTRIS:0.0000010000)94:0.0106224101,BPOLARIS:0.0105058083)48:0.0000021413,(((((((AFLOREA:0.0033526086,((ACERANA:0.0000010000,AMELLIFERA:0.0051604894)89:0.0068180240,ADORSATA:0.0211069155)95:0.0152055050)100:0.1961311810,BPYROSOMA:0.0059192090)60:0.0102719888,(BOPULENTUS:0.0104457277,BDIFFICILLIMUS:0.0104816879)17:0.0000020905)39:0.0051385825,…
OG1074.filter.fa_trimed_align.filter	LG+G4	-4306.8201 (s.e. 87.6465)	(BCONFUSUS:0.0214963145,(((((((((BIGNITUS:0.0000010000,BTERRESTRIS:0.0000010000)96:0.0017402384,(BCULLUMANUS:0.0026163855,BPOLARIS:0.0026117334)12:0.0000010000)24:0.0000010000,BBREVICEPS:0.0043759772)58:0.0008695544,BPYROSOMA:0.0026151080)35:0.0000010000,BSIBIRICUS:0.0017433369)62:0.0008691496,(((BPICIPES:0.0008684156,(BTURNERI:0.0000010000,BSKORIKOVI:0.0008711702)100:0.0034890462)56:0.0000010000…
OG10746.filter.fa_trimed_align.filter	HIVb+G4	-3430.3485 (s.e. 150.5271)	(BCONFUSUS:0.0759001750,(((((((BIGNITUS:0.0169363365,BTERRESTRIS:0.0435010185)99:0.0262358258,BPOLARIS:0.0637162007)90:0.0135642243,((BPYROSOMA:0.0278635641,(BCULLUMANUS:0.1722288266,BSIBIRICUS:0.0355196744)83:0.0081809016)82:0.0054730189,BBREVICEPS:0.0315813225)67:0.0048338716)59:0.0072347137,(BPICIPES:0.0235363754,BIMPATIENS:0.1361526254)76:0.0137699410)83:0.0183843370,BSOROEENSIS:0.1140391716)…
OG1075.filter.fa_trimed_align.filter	FLU+R2	-5057.7473 (s.e. 124.8407)	(BCONFUSUS:0.0080471084,(((((BIGNITUS:0.0020320531,BTERRESTRIS:0.0000010063)95:0.0010134589,BPOLARIS:0.0040710856)19:0.0000010063,(BPICIPES:0.0030432487,BIMPATIENS:0.0010081680)26:0.0000010063)60:0.0010102645,(((((BPYROSOMA:0.0010038105,BSIBIRICUS:0.0020070745)87:0.0010027203,(BHAEMORRHOIDALIS:0.0020085224,BBREVICEPS:0.0020081952)21:0.0000010063)55:0.0000010063,BCULLUMANUS:0.0050480333)45:0.00100…
OG10753.filter.fa_trimed_align.filter	WAG+R2	-1334.8075 (s.e. 59.0653)	(BCONFUSUS:0.0107621128,((((BIGNITUS:0.0000010100,((((BPICIPES:0.0048316470,((BCULLUMANUS:0.0034749607,(BSKORIKOVI:0.0188111201,BOPULENTUS:0.0065800394)84:0.0270274261)20:0.0000022123,BSOROEENSIS:0.0000020546)37:0.0077090262)48:0.0142095438,BCONSOBRINUS:0.0000020357)55:0.0095068923,BTURNERI:0.0062722021)36:0.0000010100,BIMPATIENS:0.0000010100)7:0.0000010100)2:0.0000010100,BTERRESTRIS:0.0000010100…
OG10766.filter.fa_trimed_align.filter	LG+I	-1007.8880 (s.e. 48.7685)	(BCONFUSUS:0.0000010000,((((BIGNITUS:0.0043827325,BPOLARIS:0.0077039868)43:0.0000010000,BTERRESTRIS:0.0038031417)59:0.0038012283,BSUPERBUS:0.0038081001)29:0.0000010000,(((((AFLOREA:0.0000010000,((ACERANA:0.0243744880,AMELLIFERA:0.0042806931)77:0.0078862024,ADORSATA:0.0043623496)85:0.0074398201)100:0.0335684894,((BPICIPES:0.0076743978,(BSOROEENSIS:0.0000010000,BSIBIRICUS:0.0000010000)33:0.00000100…
OG10776.filter.fa_trimed_align.filter	HIVw+G4	-1729.3956 (s.e. 78.3748)	(BCONFUSUS:0.0279567647,((((((((BIGNITUS:0.0000010000,BTERRESTRIS:0.0000010000)78:0.0036186548,BPOLARIS:0.0036126421)60:0.0035907016,(BPYROSOMA:0.0108231705,BBREVICEPS:0.0035815301)12:0.0000010000)12:0.0000010000,BSIBIRICUS:0.0000010000)17:0.0000010000,((BPICIPES:0.0074348290,BIMPATIENS:0.0109831095)97:0.0108376373,BCULLUMANUS:0.0108165168)23:0.0000010000)72:0.0071750581,((AFLOREA:0.0271670453,((…
OG10777.filter.fa_trimed_align.filter	JTT+G4	-1275.1078 (s.e. 82.0687)	(BCONFUSUS:0.0065021077,(((BIGNITUS:0.0063261202,BTERRESTRIS:0.0000010000)94:0.0096537587,BPOLARIS:0.0159303131)96:0.0235059036,(((((BPYROSOMA:0.0253361181,(((BTURNERI:0.0000020394,(BSUPERBUS:0.1014826816,BWALTONI:0.0000027071)99:0.0891585864)80:0.0128424189,BHAEMORRHOIDALIS:0.0339962029)75:0.0407369718,BSKORIKOVI:0.0000021641)56:0.0062985536)22:0.0062721044,((BPICIPES:0.0257082629,BIMPATIENS:0.0…
OG1078.filter.fa_trimed_align.filter	HIVb+F+G4	-7609.9014 (s.e. 188.7365)	(BCONFUSUS:0.0276083281,((((((BIGNITUS:0.0050237425,BTERRESTRIS:0.0034104355)100:0.0138184183,(BPICIPES:0.0058868386,BIMPATIENS:0.0050561392)99:0.0052029881)50:0.0007906040,BPYROSOMA:0.0179305038)33:0.0000010000,((((BCULLUMANUS:0.0124535064,BSIBIRICUS:0.0062391319)86:0.0006867144,BBREVICEPS:0.0167839940)92:0.0038202912,BPOLARIS:0.0131783747)32:0.0000026132,(BSOROEENSIS:0.0285797176,(BCONSOBRINUS:…
OG10799.filter.fa_trimed_align.filter	FLU+G4	-3397.6695 (s.e. 193.6698)	(BCONFUSUS:0.1746118067,((((((BIGNITUS:0.0249160859,BTERRESTRIS:0.0247925518)100:0.1540677000,BPOLARIS:0.1114680992)98:0.0722236524,(BPICIPES:0.0774486814,BIMPATIENS:0.1141251186)100:0.1263620730)55:0.0190916504,((BPYROSOMA:0.1898947259,BBREVICEPS:0.1472050964)63:0.0058488900,(BCULLUMANUS:0.1528627638,BSIBIRICUS:0.0906874049)82:0.0257022924)96:0.0684741139)78:0.0312754931,(((BTURNERI:0.2728033441…
OG108.filter.fa_trimed_align.filter	mtMAM+F+G4	-4335.6471 (s.e. 69.2990)	(BCONFUSUS:0.0014060838,((((((BIGNITUS:0.0000010000,BTERRESTRIS:0.0000010000)83:0.0007687708,((BTURNERI:0.0015367178,BDIFFICILLIMUS:0.0023048522)47:0.0000010000,(BSKORIKOVI:0.0015323143,BOPULENTUS:0.0023519607)46:0.0000010000)71:0.0007671671)29:0.0000010000,((BPICIPES:0.0000010000,BIMPATIENS:0.0007705682)94:0.0015382098,BSOROEENSIS:0.0030873528)42:0.0000010000)15:0.0000010000,BHAEMORRHOIDALIS:0.0…
OG1080.filter.fa_trimed_align.filter	HIVb+F+I+G4	-9537.1783 (s.e. 266.7835)	(BCONFUSUS:0.0559426860,((((((BIGNITUS:0.0062921755,BTERRESTRIS:0.0000010031)92:0.0118910723,BPOLARIS:0.0450682022)100:0.0261368710,((BPYROSOMA:0.0125071649,((BCULLUMANUS:0.1156542546,BBREVICEPS:0.0433828872)77:0.0069303017,BSIBIRICUS:0.0356247461)98:0.0092242221)78:0.0044726182,(BPICIPES:0.0211673350,BIMPATIENS:0.0177003185)100:0.0136631681)80:0.0030626965)95:0.0091869393,(BSOROEENSIS:0.13112506…
OG10802.filter.fa_trimed_align.filter	JTT+G4	-1093.2947 (s.e. 56.5932)	(BCONFUSUS:0.0129865244,((((BIGNITUS:0.0000010000,BTERRESTRIS:0.0000010000)64:0.0000010000,(BPYROSOMA:0.0042839783,((BSUPERBUS:0.0042750179,BWALTONI:0.0000010000)89:0.0086110425,(BOPULENTUS:0.0086500068,BPOLARIS:0.0000010000)57:0.0000010000)53:0.0042881863)8:0.0000010000)14:0.0000010000,BCULLUMANUS:0.0129732931)24:0.0000010000,(((AFLOREA:0.0043390352,((ACERANA:0.0042457262,ADORSATA:0.0085352327)3…
OG10807.filter.fa_trimed_align.filter	JTT+I	-1048.3999 (s.e. 47.5441)	(BCONFUSUS:0.0000020505,(((((BIGNITUS:0.0043462409,BBREVICEPS:0.0043485251)45:0.0000010000,(BTERRESTRIS:0.0000010000,BPYROSOMA:0.0000010000)33:0.0000010000)20:0.0000010000,((BPICIPES:0.0043612180,BIMPATIENS:0.0000010000)80:0.0043509060,BHAEMORRHOIDALIS:0.0087351991)50:0.0000010000)36:0.0000010000,(BTURNERI:0.0000010000,BSKORIKOVI:0.0088140815)78:0.0043442337)74:0.0044583397,(((AFLOREA:0.004343924…
OG1081.filter.fa_trimed_align.filter	JTTDCMut+F+R2	-11027.8341 (s.e. 281.2571)	(BCONFUSUS:0.0327032814,(((((((((BIGNITUS:0.0029332066,BTERRESTRIS:0.0023064958)100:0.0131172094,BPOLARIS:0.0137779439)93:0.0024767056,(BPICIPES:0.0088387412,BIMPATIENS:0.0209446969)99:0.0054109703)86:0.0017784926,((BPYROSOMA:0.0103321415,BSIBIRICUS:0.0091575112)66:0.0010852815,(BCULLUMANUS:0.0183983374,BBREVICEPS:0.0061996998)73:0.0016354169)96:0.0020953994)96:0.0061525333,(BCONSOBRINUS:0.012380…
OG10811.filter.fa_trimed_align.filter	HIVb+I	-834.6447 (s.e. 37.0837)	(BCONFUSUS:0.0045334338,(((BIGNITUS:0.0000010000,BTERRESTRIS:0.0134445822)63:0.0000022872,AMELLIFERA:0.0000010000)47:0.0017752168,BCULLUMANUS:0.0081078637)52:0.0037062697,(((((AFLOREA:0.0044210664,ACERANA:0.0000010000)51:0.0000010000,ADORSATA:0.0043879459)98:0.0238134739,BTURNERI:0.0000010000)51:0.0044448635,(BSUPERBUS:0.0000010000,BWALTONI:0.0000010000)74:0.0045548699)21:0.0000010000,((BPYROSOMA…
OG10812.filter.fa_trimed_align.filter	JTT+G4	-1058.1729 (s.e. 60.7714)	(BCONFUSUS:0.0098985104,(((((BIGNITUS:0.0047196787,((((((AFLOREA:0.0000010000,ACERANA:0.0000010000)59:0.0000010000,ADORSATA:0.0047974999)100:0.0608667345,BPYROSOMA:0.0000020087)46:0.0047450663,BTERRESTRIS:0.0047368198)3:0.0000021378,((BPICIPES:0.0000022065,BCULLUMANUS:0.0000022059)83:0.0048982250,BPOLARIS:0.0144605816)19:0.0000021574)4:0.0000010000,BBREVICEPS:0.0000010000)7:0.0000010000)11:0.0000…
OG10824.filter.fa_trimed_align.filter	HIVb+G4	-1466.7534 (s.e. 66.6438)	(BCONFUSUS:0.0245597909,((((((BIGNITUS:0.0038374182,BTERRESTRIS:0.0000010000)98:0.0154620336,BPYROSOMA:0.0195816850)7:0.0000010000,((BIMPATIENS:0.0153887543,BDIFFICILLIMUS:0.0088192854)75:0.0038041982,BHAEMORRHOIDALIS:0.0038039367)8:0.0000010000)3:0.0000010000,(((BPICIPES:0.0038040234,((BTURNERI:0.0038048343,BSKORIKOVI:0.0038309397)15:0.0000010000,(BSOROEENSIS:0.0076402127,BOPULENTUS:0.0037993121…
OG10826.filter.fa_trimed_align.filter	HIVb+I	-1437.5574 (s.e. 73.2934)	(BCONFUSUS:0.0105875144,((BIGNITUS:0.0049384456,BTERRESTRIS:0.0044320138)100:0.0445807124,((((((((BPYROSOMA:0.0092885763,BHAEMORRHOIDALIS:0.0140216748)48:0.0000010000,(BTURNERI:0.0092896514,BBREVICEPS:0.0093495029)21:0.0000010000)7:0.0000010000,(BCULLUMANUS:0.0000010000,BSKORIKOVI:0.0000010000)22:0.0000010000)17:0.0000010000,(BCONSOBRINUS:0.0189651489,BOPULENTUS:0.0093711550)71:0.0046603876)47:0.…
OG10831.filter.fa_trimed_align.filter	HIVb+I	-1093.2086 (s.e. 47.6111)	(BCONFUSUS:0.0077225778,(((((((BIGNITUS:0.0000010000,BTERRESTRIS:0.0000010000)92:0.0115888005,BCULLUMANUS:0.0038489956)5:0.0000021164,BPICIPES:0.0000020173)3:0.0000028150,(BPYROSOMA:0.0038623782,(((BTURNERI:0.0000021125,BSKORIKOVI:0.0038625653)84:0.0038736521,(((BSOROEENSIS:0.0115684548,BDIFFICILLIMUS:0.0000020322)63:0.0038554634,BCONSOBRINUS:0.0077556067)12:0.0000028901,BHAEMORRHOIDALIS:0.003867…
OG10840.filter.fa_trimed_align.filter	JTT+I+G4	-2179.3611 (s.e. 145.7691)	(BCONFUSUS:0.0719462403,((((((BIGNITUS:0.0029942188,BTERRESTRIS:0.0126428938)100:0.0467255293,(BPYROSOMA:0.0216415130,((BPICIPES:0.0354667797,BIMPATIENS:0.0346831656)96:0.0266880991,BHAEMORRHOIDALIS:0.0524022971)50:0.0036115485)55:0.0097342706)32:0.0000022307,BPOLARIS:0.0244781044)31:0.0048178727,(((BCULLUMANUS:0.0134649911,BBREVICEPS:0.0572540412)35:0.0114463905,BSOROEENSIS:0.0549993123)24:0.000…
OG10854.filter.fa_trimed_align.filter	mtMet+G4	-1403.2740 (s.e. 69.2416)	(BCONFUSUS:0.0062259269,(((BIGNITUS:0.0078146194,BTERRESTRIS:0.0000010000)100:0.0200921301,(((((BPYROSOMA:0.0038832138,BCULLUMANUS:0.0077933318)23:0.0000010000,(BSIBIRICUS:0.0000010000,BBREVICEPS:0.0000010000)35:0.0000010000)68:0.0038931763,BPOLARIS:0.0077299789)3:0.0000010000,(((((BTURNERI:0.0000010000,BSKORIKOVI:0.0039065339)84:0.0039304665,BOPULENTUS:0.0118869518)79:0.0039106086,BHAEMORRHOIDAL…
OG10862.filter.fa_trimed_align.filter	rtREV	-883.5714 (s.e. 41.1493)	(BCONFUSUS:0.0105319089,((BIGNITUS:0.0000010000,(((((((AFLOREA:0.0052336232,ACERANA:0.0104998662)60:0.0000010000,ADORSATA:0.0052232887)81:0.0052339651,AMELLIFERA:0.0000010000)100:0.0428698452,BOPULENTUS:0.0000010000)70:0.0052754845,BSOROEENSIS:0.0052592598)11:0.0000010000,(BPICIPES:0.0052369187,(BCULLUMANUS:0.0000010000,BHAEMORRHOIDALIS:0.0105668301)74:0.0052584810)16:0.0000010000)19:0.0000010000…
OG10875.filter.fa_trimed_align.filter	JTT+I	-1014.5001 (s.e. 43.0058)	(BCONFUSUS:0.0000020135,((((BIGNITUS:0.0000010000,BTERRESTRIS:0.0000010000)45:0.0000010000,(((BPYROSOMA:0.0039492173,BIMPATIENS:0.0039393653)28:0.0000010000,(BPICIPES:0.0000010000,BTURNERI:0.0000010000)46:0.0000010000)28:0.0000010000,(((BSIBIRICUS:0.0000010000,BCONSOBRINUS:0.0000010000)61:0.0000010000,BBREVICEPS:0.0039309712)82:0.0039334249,BHAEMORRHOIDALIS:0.0078920515)51:0.0000010000)77:0.00392…
OG10879.filter.fa_trimed_align.filter	FLU+I	-945.2753 (s.e. 57.8574)	(BCONFUSUS:0.0153433520,((((((((BIGNITUS:0.0000010000,BTERRESTRIS:0.0000010000)99:0.0203361141,BPOLARIS:0.0154735980)85:0.0102994917,BOPULENTUS:0.0149718667)28:0.0000021597,BCONSOBRINUS:0.0100232790)43:0.0050054190,BDIFFICILLIMUS:0.0100987752)21:0.0000010000,(BTURNERI:0.0050775490,BSKORIKOVI:0.0000010000)86:0.0101952887)3:0.0000010000,((AFLOREA:0.0000010000,(ACERANA:0.0000010000,(ADORSATA:0.00000…
OG1088.filter.fa_trimed_align.filter	JTT+G4	-4927.4269 (s.e. 112.4816)	(BCONFUSUS:0.0044467689,((((((BIGNITUS:0.1153377995,BTERRESTRIS:0.0008703667)90:0.0008119856,(BPOLARIS:0.0008406074,BBREVICEPS:0.0025349030)90:0.0008436460)48:0.0000010000,(((((BPYROSOMA:0.0016845018,BCULLUMANUS:0.0016869484)62:0.0000026283,BSIBIRICUS:0.0016871835)45:0.0008421720,(BTURNERI:0.0008427089,BCONSOBRINUS:0.0008427161)28:0.0000010000)33:0.0008416859,BPICIPES:0.0000010000)20:0.0000010000…
OG10883.filter.fa_trimed_align.filter	JTTDCMut+R2	-1197.2211 (s.e. 74.7926)	(BCONFUSUS:0.0354395818,((((((BIGNITUS:0.0000009993,BTERRESTRIS:0.0000009993)96:0.0097917016,BSOROEENSIS:0.0244888971)34:0.0045229104,(BPICIPES:0.0000009993,(BIMPATIENS:0.0094795663,BPOLARIS:0.0096261119)64:0.0000009993)76:0.0047525934)42:0.0047502729,((BHAEMORRHOIDALIS:0.0046358672,BDIFFICILLIMUS:0.0353092275)43:0.0049103694,BOPULENTUS:0.0551573461)21:0.0000021265)25:0.0000009993,((((AFLOREA:0.0…
OG10886.filter.fa_trimed_align.filter	HIVb+F+G4	-1963.6494 (s.e. 98.1119)	(BCONFUSUS:0.0088571948,((((((((((BIGNITUS:0.0000010000,BTERRESTRIS:0.0028121296)100:0.0114792035,BSIBIRICUS:0.0084374649)18:0.0000010000,((BPICIPES:0.0085807632,BPOLARIS:0.0083870403)46:0.0000010000,(BIMPATIENS:0.0061710165,BSOROEENSIS:0.0145339442)14:0.0000010000)8:0.0000010000)6:0.0000010000,BCULLUMANUS:0.0028120145)56:0.0028132047,BBREVICEPS:0.0028257604)19:0.0000010000,BPYROSOMA:0.0084425533…
OG1089.filter.fa_trimed_align.filter	FLU+G4	-5752.6330 (s.e. 148.5006)	(BCONFUSUS:0.0663748937,(((((((((BIGNITUS:0.0092403074,BTERRESTRIS:0.0039167138)100:0.0050203332,BPOLARIS:0.0054407121)91:0.0027017271,BBREVICEPS:0.0026802829)65:0.0008899290,BCULLUMANUS:0.0278109260)23:0.0000010000,BPICIPES:0.0017942836)63:0.0008920754,BSIBIRICUS:0.0017826974)29:0.0000010000,(BPYROSOMA:0.0054762845,BIMPATIENS:0.0081975801)60:0.0008159019)90:0.0018146785,(((BTURNERI:0.0035630295,…
OG10900.filter.fa_trimed_align.filter	JTT+G4	-1084.2838 (s.e. 56.3627)	(BCONFUSUS:0.0041648902,((BIGNITUS:0.0000010000,BPYROSOMA:0.0000010000)61:0.0000020507,((BTERRESTRIS:0.0042396813,(BPICIPES:0.0000010000,(((((BIMPATIENS:0.0042030036,(BSIBIRICUS:0.0000010000,BHAEMORRHOIDALIS:0.0085339777)58:0.0042314829)11:0.0000010000,(BCULLUMANUS:0.0000010000,BOPULENTUS:0.0000010000)33:0.0000010000)23:0.0000020063,(((BSOROEENSIS:0.0042217690,BPOLARIS:0.0042211911)68:0.000002184…
OG10902.filter.fa_trimed_align.filter	JTT+G4	-1696.8593 (s.e. 92.3057)	(BCONFUSUS:0.0050616914,((((((((BIGNITUS:0.0000010000,BTERRESTRIS:0.0037896081)90:0.0037869559,(BIMPATIENS:0.0310140818,BPOLARIS:0.0113687594)17:0.0000010000)16:0.0000010000,BPICIPES:0.0075755098)71:0.0016673780,BOPULENTUS:0.0107432308)61:0.0026743769,((((BPYROSOMA:0.0274358999,(BSIBIRICUS:0.0113834082,BBREVICEPS:0.0190694244)38:0.0000010000)81:0.0074425347,BDIFFICILLIMUS:0.0038013993)45:0.003742…
OG10903.filter.fa_trimed_align.filter	FLU+G4	-1507.0621 (s.e. 72.3718)	(BCONFUSUS:0.0308166500,((((((BIGNITUS:0.0153357987,BTERRESTRIS:0.0050487271)95:0.0153722711,BPOLARIS:0.0102504699)79:0.0051011638,BHAEMORRHOIDALIS:0.0157030540)8:0.0000010000,((((AFLOREA:0.0329505407,((ACERANA:0.0164468375,ADORSATA:0.0229574003)58:0.0076087998,AMELLIFERA:0.0494726510)95:0.0359619455)100:0.3862261572,BSOROEENSIS:0.0047191608)62:0.0054080168,(BPICIPES:0.0052099244,BIMPATIENS:0.010…
OG10911.filter.fa_trimed_align.filter	FLU+G4	-976.3577 (s.e. 51.3556)	(BCONFUSUS:0.0187206793,(((((BIGNITUS:0.0000010000,BTERRESTRIS:0.0000010000)29:0.0000010000,((BPICIPES:0.0046571125,(BCULLUMANUS:0.0045428857,BSIBIRICUS:0.0045012484)45:0.0000010000)51:0.0000010000,BOPULENTUS:0.0045377156)60:0.0045580853)9:0.0000010000,(BPYROSOMA:0.0046172102,BBREVICEPS:0.0046046285)11:0.0000010000)22:0.0000010000,(((((AFLOREA:0.0228504202,AMELLIFERA:0.0000010000)55:0.0000022454,…
OG10914.filter.fa_trimed_align.filter	JTT+G4	-1618.7884 (s.e. 83.6124)	(BCONFUSUS:0.0627513625,((((((BIGNITUS:0.0000010000,BTERRESTRIS:0.0049555969)96:0.0099823802,(BCULLUMANUS:0.0515371264,BPOLARIS:0.0154406069)86:0.0046429532)86:0.0050059620,BSIBIRICUS:0.0201917216)52:0.0000010000,BBREVICEPS:0.0100375821)94:0.0050220189,((((((AFLOREA:0.0051673670,(ACERANA:0.0203384566,AMELLIFERA:0.0000010000)84:0.0153301336)70:0.0050431765,ADORSATA:0.0103212088)100:0.3224095422,(B…
OG10917.filter.fa_trimed_align.filter	JTT+G4	-2035.4924 (s.e. 132.5926)	(BCONFUSUS:0.0050986241,(((((BIGNITUS:0.0000010000,BTERRESTRIS:0.0099671851)97:0.0429287010,BPOLARIS:0.1377900315)100:0.1919550082,(BPICIPES:0.0269665429,BIMPATIENS:0.0091432229)97:0.0373081089)33:0.0198153830,(((BPYROSOMA:0.0316154401,BSIBIRICUS:0.0339238715)70:0.0000020276,BBREVICEPS:0.1016316041)84:0.0278547477,BCULLUMANUS:0.0183425808)85:0.0300290657)50:0.0310018116,((AFLOREA:0.0111220608,((A…
OG10918.filter.fa_trimed_align.filter	JTT+G4	-1555.7970 (s.e. 90.6823)	(BCONFUSUS:0.0087408614,(((((((((((BIGNITUS:0.0000010000,BTERRESTRIS:0.0039336703)91:0.0120092669,BCONSOBRINUS:0.0161250337)39:0.0000010000,BSIBIRICUS:0.0120399652)57:0.0040014404,BSOROEENSIS:0.0079747116)32:0.0000010000,BHAEMORRHOIDALIS:0.0039732022)6:0.0000010000,(BPYROSOMA:0.0039771293,(BPICIPES:0.0080025885,(BTURNERI:0.0000010000,BSKORIKOVI:0.0625261930)96:0.0120645475)15:0.0000010000)6:0.000…
OG10924.filter.fa_trimed_align.filter	HIVb+G4	-1651.0247 (s.e. 86.4784)	(BCONFUSUS:0.0447512668,(((((((BIGNITUS:0.0048288951,BTERRESTRIS:0.0097553486)75:0.0049988622,BPOLARIS:0.0198802259)56:0.0047332156,(BPICIPES:0.0097806349,BIMPATIENS:0.0046964702)90:0.0099559312)67:0.0049051343,BCONSOBRINUS:0.0048461171)8:0.0000010000,(((BPYROSOMA:0.0198339129,BBREVICEPS:0.0200028800)83:0.0049310481,BCULLUMANUS:0.0097892914)56:0.0000010000,BSIBIRICUS:0.0146852581)96:0.0048558998)…
OG10925.filter.fa_trimed_align.filter	FLU+I	-1636.2719 (s.e. 71.0677)	(BCONFUSUS:0.0107971999,((((((BIGNITUS:0.0146821187,BTERRESTRIS:0.0685795467)59:0.0068174504,BTURNERI:0.0071343538)26:0.0000010000,((((AFLOREA:0.0082239152,ADORSATA:0.0106690378)81:0.0034092715,ACERANA:0.0070231716)60:0.0000010000,AMELLIFERA:0.0168164647)100:0.0602011375,((BSUPERBUS:0.0108976357,BWALTONI:0.0148358252)100:0.0565178426,BCONSOBRINUS:0.0033197402)74:0.0038056113)34:0.0000027626)31:0.…
OG1093.filter.fa_trimed_align.filter	HIVb+F+G4	-6450.9808 (s.e. 152.8029)	(BCONFUSUS:0.0243398688,(((((BIGNITUS:0.0032458421,BTERRESTRIS:0.0048838305)100:0.0049467498,BPOLARIS:0.0074508321)55:0.0007666149,((((BTURNERI:0.0048864039,BSKORIKOVI:0.0106369259)100:0.0059188884,BOPULENTUS:0.0090036318)85:0.0020488411,BDIFFICILLIMUS:0.0109398305)53:0.0008663418,BCONSOBRINUS:0.0146041944)61:0.0020430388)13:0.0000021199,((((BPYROSOMA:0.0114953957,((BPICIPES:0.0082365682,BIMPATIE…
OG10932.filter.fa_trimed_align.filter	HIVb+G4	-1656.9782 (s.e. 98.6623)	(BCONFUSUS:0.0844465130,((((((BIGNITUS:0.0195957700,BTERRESTRIS:0.0111001617)99:0.0305847456,BSIBIRICUS:0.0148239957)61:0.0052065150,BPYROSOMA:0.0048354306)24:0.0000010000,(BCULLUMANUS:0.0186553199,BBREVICEPS:0.0316333322)88:0.0058706432)66:0.0048406951,((BPICIPES:0.0578846750,BPOLARIS:0.0145960224)45:0.0098927363,(BIMPATIENS:0.0097952753,BSOROEENSIS:0.0826947301)47:0.0046599754)25:0.0000022244)1…
OG10935.filter.fa_trimed_align.filter	HIVw+G4	-4846.4565 (s.e. 196.4409)	(BCONFUSUS:0.0756990389,((((((BIGNITUS:0.0488007591,BTERRESTRIS:0.0665837486)100:0.1693920471,BPOLARIS:0.3227909346)91:0.0883585760,(BPICIPES:0.0995098870,BIMPATIENS:0.1828515691)100:0.1173269938)52:0.0154164561,(((BPYROSOMA:0.1429693254,BSIBIRICUS:0.0592958872)82:0.0119219105,BCULLUMANUS:0.1332875394)48:0.0209123938,BBREVICEPS:0.1419477980)87:0.0220870389)81:0.0366707851,(((BTURNERI:0.1266007375…
OG10946.filter.fa_trimed_align.filter	HIVb+G4	-1621.5715 (s.e. 89.5170)	(BCONFUSUS:0.0451424375,(((((((((((BIGNITUS:0.0042602685,BTERRESTRIS:0.0086437610)96:0.0128467632,BCULLUMANUS:0.0082123521)64:0.0129431917,BPOLARIS:0.0084518810)55:0.0087701997,(BPICIPES:0.0131551957,BSIBIRICUS:0.0081790383)81:0.0041129687)21:0.0000010000,BIMPATIENS:0.0173870411)51:0.0042301775,(BPYROSOMA:0.0042147161,BBREVICEPS:0.0085082998)55:0.0042873472)87:0.0043469337,BSOROEENSIS:0.013008716…
OG10947.filter.fa_trimed_align.filter	Dayhoff+G4	-1241.8845 (s.e. 58.4044)	(BCONFUSUS:0.0169408184,((((((((((BIGNITUS:0.0000010000,BOPULENTUS:0.0039504513)60:0.0000010000,BHAEMORRHOIDALIS:0.0078764606)62:0.0039371291,BIMPATIENS:0.0079102582)58:0.0000010000,BCULLUMANUS:0.0693077112)18:0.0000010000,(BCONSOBRINUS:0.0119044442,BBREVICEPS:0.0079218081)18:0.0000010000)20:0.0000010000,BPICIPES:0.0000010000)3:0.0000022072,BTERRESTRIS:0.0000010000)12:0.0000010000,((BPYROSOMA:0.0…
OG10962.filter.fa_trimed_align.filter	FLU	-1189.0709 (s.e. 58.6796)	(BCONFUSUS:0.0000020125,((((BIGNITUS:0.0092857021,((((AFLOREA:0.0102780159,((ACERANA:0.0092944166,AMELLIFERA:0.0233904949)63:0.0046187619,ADORSATA:0.0186711546)62:0.0035136303)100:0.1373895509,BTURNERI:0.0045364224)52:0.0047373645,(((BSKORIKOVI:0.0092976309,BDIFFICILLIMUS:0.0139816282)51:0.0000010000,(BSOROEENSIS:0.0234011137,BOPULENTUS:0.0343806073)52:0.0000010000)28:0.0000010000,BCONSOBRINUS:0.…
OG10963.filter.fa_trimed_align.filter	JTT+G4	-1599.9839 (s.e. 79.9702)	(BCONFUSUS:0.0437596090,((((((((BIGNITUS:0.0095168439,BTERRESTRIS:0.0198979434)97:0.0198616523,BDIFFICILLIMUS:0.0350320095)71:0.0098006341,BPOLARIS:0.0196884758)79:0.0000010000,BSOROEENSIS:0.0098223568)86:0.0048698489,BBREVICEPS:0.0146673502)80:0.0049002002,((BPYROSOMA:0.0098102990,BOPULENTUS:0.0244250938)73:0.0097135714,((BPICIPES:0.0099373266,BIMPATIENS:0.0171618032)79:0.0008287262,BCULLUMANUS:…
OG10964.filter.fa_trimed_align.filter	JTT+I	-803.0045 (s.e. 38.7963)	(BCONFUSUS:0.0096458096,((((((BIGNITUS:0.0185720216,BTERRESTRIS:0.0000010000)89:0.0096687894,((BCULLUMANUS:0.0047958635,BSIBIRICUS:0.0047692077)24:0.0000010000,BPOLARIS:0.0000010000)41:0.0000010000)59:0.0047895318,BSOROEENSIS:0.0101532224)33:0.0000010000,(BPYROSOMA:0.0000010000,BTURNERI:0.0000010000)57:0.0000010000)20:0.0000010000,(BCONSOBRINUS:0.0047980624,BDIFFICILLIMUS:0.0048028661)56:0.000001…
OG10974.filter.fa_trimed_align.filter	FLU+G4	-881.5549 (s.e. 44.1506)	(BCONFUSUS:0.0000010000,(((((((BIGNITUS:0.0000010000,BTERRESTRIS:0.0046716951)82:0.0048321541,(BDIFFICILLIMUS:0.0000010000,BPOLARIS:0.0046575055)82:0.0046137934)74:0.0048151360,((AFLOREA:0.0105580939,((ACERANA:0.0096209759,AMELLIFERA:0.0000010000)64:0.0000010000,ADORSATA:0.0000010000)77:0.0041384965)100:0.1043339097,BCULLUMANUS:0.0000010000)53:0.0047622502)8:0.0000010000,(BTURNERI:0.0000010000,BS…
OG10975.filter.fa_trimed_align.filter	HIVb+G4	-1703.0353 (s.e. 80.4731)	(BCONFUSUS:0.0408831122,(((((BIGNITUS:0.0000010000,BTERRESTRIS:0.0000010000)99:0.1240191460,BPOLARIS:0.2953146474)98:0.1001961295,BCULLUMANUS:0.0200374358)27:0.0000021823,BSIBIRICUS:0.0100382144)42:0.0049716425,((((AFLOREA:0.0341848496,(ACERANA:0.0083390457,AMELLIFERA:0.0466628171)77:0.0114568781)79:0.0133304448,ADORSATA:0.0000020511)100:0.2607329526,((BTURNERI:0.0200123806,BSKORIKOVI:0.014805143…
OG10977.filter.fa_trimed_align.filter	HIVb+G4	-1189.8227 (s.e. 79.2272)	(BCONFUSUS:0.0096826433,(((((((((BIGNITUS:0.0000010000,BTERRESTRIS:0.0071279025)100:0.0378896761,BDIFFICILLIMUS:0.0053351476)19:0.0000010000,(((BPICIPES:0.0373347678,(BTURNERI:0.0262184746,BSKORIKOVI:0.0073934974)73:0.0129522353)24:0.0000023908,BPOLARIS:0.0047335077)38:0.0102233614,((BIMPATIENS:0.0000010000,(BOPULENTUS:0.0164636916,BBREVICEPS:0.0124351009)37:0.0051567632)29:0.0000022748,BSIBIRICU…
OG10982.filter.fa_trimed_align.filter	JTT+G4	-1091.9621 (s.e. 45.3460)	(BCONFUSUS:0.0246260671,((((BIGNITUS:0.0000010000,BPICIPES:0.0000010000)28:0.0000010000,(((((AFLOREA:0.0041465466,ADORSATA:0.0000010000)66:0.0041038783,ACERANA:0.0040865529)43:0.0040972503,AMELLIFERA:0.0000010000)99:0.0434132340,BPYROSOMA:0.0041330590)57:0.0040812888,(BCULLUMANUS:0.0041225626,BOPULENTUS:0.0040552583)64:0.0041220452)36:0.0000010000)10:0.0000010000,(((BTERRESTRIS:0.0034734591,BPOLA…
OG10995.filter.fa_trimed_align.filter	VT+G4	-1322.1176 (s.e. 58.8857)	(BCONFUSUS:0.0035257571,(((BIGNITUS:0.0000010000,(((((AFLOREA:0.0071478679,((ACERANA:0.0000010000,ADORSATA:0.0000010000)52:0.0000010000,AMELLIFERA:0.0035480661)58:0.0000010000)100:0.0222351581,(((BTERRESTRIS:0.0000010000,BIMPATIENS:0.0000010000)34:0.0000010000,(BPYROSOMA:0.0000010000,(BCULLUMANUS:0.0000027437,BSIBIRICUS:0.0107095830)84:0.0035885264)72:0.0035710790)30:0.0000010000,(BTURNERI:0.0000…
OG10998.filter.fa_trimed_align.filter	HIVb+I	-1388.1131 (s.e. 76.8673)	(BCONFUSUS:0.0101516162,(((((((BIGNITUS:0.0085818941,BTERRESTRIS:0.0000010000)97:0.0133497638,BPOLARIS:0.0086674963)81:0.0040020084,BPICIPES:0.0172721603)19:0.0000010000,(((BTURNERI:0.0173172735,BSKORIKOVI:0.0000010000)92:0.0042593700,BOPULENTUS:0.0042811772)66:0.0042710358,((BIMPATIENS:0.0084617815,((BCULLUMANUS:0.0042180242,(BCONSOBRINUS:0.0042147669,BHAEMORRHOIDALIS:0.0215748641)84:0.004203798…
OG10999.filter.fa_trimed_align.filter	HIVw+G4	-2841.5828 (s.e. 115.7812)	(BCONFUSUS:0.0422431290,((((((BIGNITUS:0.0118398932,BTERRESTRIS:0.0059484258)100:0.0156118198,BPOLARIS:0.0174691644)69:0.0028863053,(BPICIPES:0.0119654576,BIMPATIENS:0.0246790413)100:0.0268249077)77:0.0035993606,((BPYROSOMA:0.0183401230,BBREVICEPS:0.0276038155)96:0.0089054400,(BCULLUMANUS:0.0244565918,BSIBIRICUS:0.0121632174)66:0.0000010000)80:0.0060531101)88:0.0057569751,(((((BTURNERI:0.00903516…
OG1101.filter.fa_trimed_align.filter	FLU+I	-4223.1041 (s.e. 80.8143)	(BCONFUSUS:0.0059919807,(((((((((BIGNITUS:0.0024683139,BTERRESTRIS:0.0016647327)72:0.0008309333,BOPULENTUS:0.0008229906)54:0.0008175889,BHAEMORRHOIDALIS:0.0024803244)28:0.0000010004,((BPICIPES:0.0008242072,BIMPATIENS:0.0000010004)96:0.0016508699,BPOLARIS:0.0008238467)53:0.0008201377)32:0.0000010004,(BCONSOBRINUS:0.0016572747,BDIFFICILLIMUS:0.0008247490)68:0.0000010004)24:0.0000010004,((BPYROSOMA:…
OG11013.filter.fa_trimed_align.filter	JTT+G4	-1311.7023 (s.e. 78.1954)	(BCONFUSUS:0.0469935606,(((((((BIGNITUS:0.0049371246,BTERRESTRIS:0.0048687592)89:0.0049350308,((BPICIPES:0.0049395290,BBREVICEPS:0.0098065784)11:0.0000010000,((BTURNERI:0.0096329287,BSKORIKOVI:0.0048989611)98:0.0251375524,BPOLARIS:0.0048938918)29:0.0000020462)4:0.0000010000)5:0.0000010000,(((BPYROSOMA:0.0121888154,(BCULLUMANUS:0.0122593871,BHAEMORRHOIDALIS:0.0297329579)100:0.1170269536)43:0.00000…
OG11014.filter.fa_trimed_align.filter	JTTDCMut+I	-1414.2963 (s.e. 65.5064)	(BCONFUSUS:0.0000010000,((((((((BIGNITUS:0.0000010000,BTERRESTRIS:0.0000010000)84:0.0082129935,((((BPYROSOMA:0.0060606424,(BCONSOBRINUS:0.0804426721,BPOLARIS:0.0000010000)78:0.0051933335)35:0.0000010000,BSIBIRICUS:0.0000010000)43:0.0000020087,BCULLUMANUS:0.0084363232)48:0.0117762996,BDIFFICILLIMUS:0.0138433841)36:0.0077626979)30:0.0000010000,(BPICIPES:0.0040888776,BBREVICEPS:0.0040852549)11:0.000…
OG11023.filter.fa_trimed_align.filter	FLU+G4	-1071.8191 (s.e. 52.6601)	(BCONFUSUS:0.0142554994,((((BIGNITUS:0.0000010000,BTERRESTRIS:0.0000010000)64:0.0000010000,((BPYROSOMA:0.0047563473,(BIMPATIENS:0.0188080358,BSIBIRICUS:0.0065186024)66:0.0034083976)7:0.0000010000,((BPICIPES:0.0143583605,(((BTURNERI:0.0000010000,BSKORIKOVI:0.0000010000)98:0.0142483462,BOPULENTUS:0.0095109271)28:0.0000010000,BHAEMORRHOIDALIS:0.0143924701)14:0.0000010000)41:0.0047394842,BBREVICEPS:0…
OG11027.filter.fa_trimed_align.filter	JTT+G4	-1250.6413 (s.e. 63.1507)	(BCONFUSUS:0.0047000087,(((BIGNITUS:0.0000010000,BTERRESTRIS:0.0046077731)100:0.0193227894,BPOLARIS:0.0044346763)83:0.0095131166,(BPICIPES:0.0047122887,BIMPATIENS:0.0093360315)70:0.0046813387)68:0.0047919423,(((((AFLOREA:0.0038652875,((ACERANA:0.0120081351,ADORSATA:0.0176736703)90:0.0078497967,AMELLIFERA:0.0094441033)99:0.0347952982)100:0.1828028944,BSIBIRICUS:0.0046870904)27:0.0000010000,((BPYRO…
OG11029.filter.fa_trimed_align.filter	HIVb+G4	-1314.1751 (s.e. 78.2026)	(BCONFUSUS:0.0190210524,(((((((((BIGNITUS:0.0000010000,BTERRESTRIS:0.0046126967)96:0.0138239537,BPOLARIS:0.0096315555)63:0.0094921399,(BPYROSOMA:0.0192462785,BIMPATIENS:0.0196096895)22:0.0000027843)40:0.0044194277,BPICIPES:0.0046453706)25:0.0000010000,BSIBIRICUS:0.0141100795)41:0.0046277113,(BCULLUMANUS:0.0236185793,BBREVICEPS:0.0046158697)15:0.0000010000)86:0.0093715941,(((((BTURNERI:0.000001000…
OG11037.filter.fa_trimed_align.filter	JTT	-1160.2098 (s.e. 52.9485)	(BCONFUSUS:0.0050160479,(((((BIGNITUS:0.0000010000,(((((BTURNERI:0.0049854985,BSKORIKOVI:0.0000010000)88:0.0049886689,(BHAEMORRHOIDALIS:0.0951267950,BBREVICEPS:0.0149929188)78:0.0000010000)74:0.0000010000,BOPULENTUS:0.0099913012)63:0.0049905320,BCONSOBRINUS:0.0250790579)40:0.0000010000,BPOLARIS:0.0050118219)27:0.0000010000)10:0.0000010000,BTERRESTRIS:0.0000010000)27:0.0000010000,(BSIBIRICUS:0.010…
OG1104.filter.fa_trimed_align.filter	mtMet+F+R2	-6127.2596 (s.e. 144.6722)	(BCONFUSUS:0.0101568463,(((((BIGNITUS:0.0047063656,BTERRESTRIS:0.0026133801)100:0.0062433891,((BTURNERI:0.0014206228,BSKORIKOVI:0.0021177795)94:0.0035322918,(BHAEMORRHOIDALIS:0.0064402118,BOPULENTUS:0.0042637466)56:0.0014229590)44:0.0000024236)14:0.0000010009,((((AFLOREA:0.0365977350,(ACERANA:0.0183306068,(ADORSATA:0.0090270381,AMELLIFERA:0.0083383366)80:0.0034326749)78:0.0014520447)100:0.1032680…
OG1105.filter.fa_trimed_align.filter	FLU+G4	-5019.8385 (s.e. 106.5995)	(BCONFUSUS:0.0042730394,((((((((BIGNITUS:0.0008435580,BTERRESTRIS:0.0025485022)97:0.0025463995,BPOLARIS:0.0025348018)93:0.0016993355,BPICIPES:0.0016904118)20:0.0000010000,((((BTURNERI:0.0053528095,BSKORIKOVI:0.0017041316)100:0.0042936731,BOPULENTUS:0.0016974183)88:0.0016888238,(BHAEMORRHOIDALIS:0.0025414170,BDIFFICILLIMUS:0.0008521360)66:0.0008480703)72:0.0000010000,BCONSOBRINUS:0.0017066566)87:0…
OG11051.filter.fa_trimed_align.filter	HIVb+G4	-1449.2484 (s.e. 75.3558)	(BCONFUSUS:0.0174823775,(((((((((BIGNITUS:0.0000010000,BTERRESTRIS:0.0000010000)98:0.0125702825,BPOLARIS:0.0083669623)85:0.0040934246,BPYROSOMA:0.0209496616)32:0.0000010000,((BPICIPES:0.0132160972,BIMPATIENS:0.0083343923)87:0.0127072880,BBREVICEPS:0.0041283201)42:0.0000010000)10:0.0000010000,BSIBIRICUS:0.0000010000)12:0.0000010000,BCULLUMANUS:0.0041396981)58:0.0041350712,(BSOROEENSIS:0.0084681574…
OG11073.filter.fa_trimed_align.filter	JTT+R2	-1303.5794 (s.e. 110.6201)	(BCONFUSUS:0.0000021765,((((((((BIGNITUS:0.0110700536,BTERRESTRIS:0.0159519356)84:0.0126148683,BSKORIKOVI:0.0291336373)62:0.0108753892,BHAEMORRHOIDALIS:0.0588722523)49:0.0063075731,((BTURNERI:0.0319829755,(BOPULENTUS:0.0504790992,BDIFFICILLIMUS:0.0178146692)23:0.0000022252)28:0.0049720056,BSOROEENSIS:0.0111030544)7:0.0000022250)49:0.0054941255,BCONSOBRINUS:0.0052874764)54:0.0047081572,BBREVICEPS:…
OG1108.filter.fa_trimed_align.filter	HIVb+F+G4	-9956.7166 (s.e. 234.6177)	(BCONFUSUS:0.0352958649,(((((((BIGNITUS:0.0016525340,BTERRESTRIS:0.0143246066)100:0.0106428790,BPOLARIS:0.0107821620)95:0.0027715431,(BPICIPES:0.0153846718,BIMPATIENS:0.0130853590)99:0.0092858925)40:0.0013989809,(BPYROSOMA:0.0112697694,((BCULLUMANUS:0.0656346067,BBREVICEPS:0.0141550093)51:0.0022475044,BSIBIRICUS:0.0230691058)24:0.0008592812)55:0.0019423000)95:0.0028196041,(((BTURNERI:0.0043446611…
OG1109.filter.fa_trimed_align.filter	JTT+F+R2	-4214.6246 (s.e. 131.6547)	(BCONFUSUS:0.0138760372,(BIGNITUS:0.0033172193,((((((((AFLOREA:0.0135018719,(ACERANA:0.0196577282,(ADORSATA:0.0104140495,AMELLIFERA:0.0100545077)88:0.0043890672)86:0.0029951171)100:0.1360121477,BTERRESTRIS:0.0000021945)42:0.0044372532,(BIMPATIENS:0.0000009963,BCULLUMANUS:0.0011464269)34:0.0000009963)46:0.0045180772,(BPICIPES:0.0010967528,BSOROEENSIS:0.0112637632)35:0.0000009963)29:0.0010509764,BP…
OG11096.filter.fa_trimed_align.filter	JTT+G4	-1327.0913 (s.e. 77.9077)	(BCONFUSUS:0.0211987907,(((((((((BIGNITUS:0.0000010000,BTERRESTRIS:0.0000010000)97:0.0158267337,BBREVICEPS:0.0000020896)60:0.0052357129,(BPICIPES:0.0052446111,BIMPATIENS:0.0051608430)86:0.0105840385)9:0.0000020413,(((((AFLOREA:0.1238947691,ACERANA:0.0000027710)64:0.0058568793,ADORSATA:0.0509357979)67:0.0183250663,AMELLIFERA:0.0480767332)100:0.1693890598,BOPULENTUS:0.0108649509)50:0.0165468571,BSO…
OG111.filter.fa_trimed_align.filter	HIVb+F+G4	-26475.0121 (s.e. 394.5032)	(BCONFUSUS:0.0355234299,(((((BIGNITUS:0.0132449417,BTERRESTRIS:0.0045527093)75:0.0070943214,BPOLARIS:0.0115771527)63:0.0012627683,(BPICIPES:0.0118008494,BIMPATIENS:0.0103973429)97:0.0046282860)74:0.0023445017,(((BPYROSOMA:0.0093012615,BBREVICEPS:0.0121718010)86:0.0009203061,(BCULLUMANUS:0.0167887388,BSIBIRICUS:0.0070787823)85:0.0008960597)100:0.0027887436,(((BTURNERI:0.0090880716,BSKORIKOVI:0.016…
OG11104.filter.fa_trimed_align.filter	HIVw+G4	-1077.2957 (s.e. 62.6929)	(BCONFUSUS:0.0048858266,((((BIGNITUS:0.0000010000,((BTERRESTRIS:0.0051366756,BBREVICEPS:0.0051144346)11:0.0000010000,(BSKORIKOVI:0.0156235395,BSIBIRICUS:0.0051544917)21:0.0000010000)8:0.0000010000)11:0.0000010000,((BPICIPES:0.0104715348,BIMPATIENS:0.0000010000)86:0.0051532741,BCONSOBRINUS:0.0154196858)32:0.0000010000)16:0.0000010000,BOPULENTUS:0.0156450204)46:0.0052134646,(((BPYROSOMA:0.000001000…
OG11112.filter.fa_trimed_align.filter	mtMAM+F+G4	-1212.5255 (s.e. 80.6167)	(BCONFUSUS:0.0170493634,(((((BIGNITUS:0.0040159673,BTERRESTRIS:0.0042777748)88:0.0041055538,(BPYROSOMA:0.0044539022,BOPULENTUS:0.0304011666)77:0.0081729642)43:0.0041942441,(BCULLUMANUS:0.0083226008,BDIFFICILLIMUS:0.0217712349)47:0.0000020557)28:0.0041753134,(((BPICIPES:0.0125353179,BIMPATIENS:0.0040334789)90:0.0044089237,(BCONSOBRINUS:0.0038377304,BPOLARIS:0.0216866777)57:0.0043142691)37:0.004040…
OG11117.filter.fa_trimed_align.filter	LG	-720.9121 (s.e. 32.4045)	(BCONFUSUS:0.0000010000,(((((((BIGNITUS:0.0000010000,BTERRESTRIS:0.0052945496)80:0.0052983272,BBREVICEPS:0.0053044713)27:0.0000010000,(BCULLUMANUS:0.0053208164,(BSIBIRICUS:0.0000010000,BCONSOBRINUS:0.0000010000)73:0.0052951996)26:0.0000010000)49:0.0000010000,BPICIPES:0.0000010000)15:0.0000010000,(BPYROSOMA:0.0000010000,(BTURNERI:0.0053100773,(BHAEMORRHOIDALIS:0.0106227158,BPOLARIS:0.0052951996)69…
OG11125.filter.fa_trimed_align.filter	JTT+G4	-1007.6008 (s.e. 49.8727)	(BCONFUSUS:0.0004428397,((((((((BIGNITUS:0.0000021201,BTERRESTRIS:0.0044123673)99:0.0275381392,((((BPYROSOMA:0.0088853453,BCULLUMANUS:0.0044370909)18:0.0000020967,(BSIBIRICUS:0.0000021201,BBREVICEPS:0.0000010000)46:0.0000020683)70:0.0044575335,BPICIPES:0.0000021201)11:0.0000020664,BIMPATIENS:0.0000010000)24:0.0000020026)21:0.0044544242,BPOLARIS:0.0000020856)26:0.0044482828,(BTURNERI:0.0044422029,…
OG11128.filter.fa_trimed_align.filter	HIVw+G4	-1507.3107 (s.e. 76.1295)	(BCONFUSUS:0.0359636472,(((BIGNITUS:0.0047404909,BTERRESTRIS:0.0046842272)88:0.0093932194,((((BPYROSOMA:0.0000010000,(BCONSOBRINUS:0.0390624401,BDIFFICILLIMUS:0.0140319766)46:0.0000010000)65:0.0046600041,BPICIPES:0.0140983164)41:0.0000010000,(BCULLUMANUS:0.0237007291,BBREVICEPS:0.0141262617)61:0.0045696047)16:0.0000010000,((((BTURNERI:0.0141677137,BSKORIKOVI:0.0191214850)86:0.0046242166,BOPULENTU…
OG11143.filter.fa_trimed_align.filter	JTT+G4	-1755.4108 (s.e. 80.8320)	(BCONFUSUS:0.0666993842,((((((((((BIGNITUS:0.0000010000,BTERRESTRIS:0.0000010000)99:0.0190375363,BIMPATIENS:0.0341221661)13:0.0000010000,BPOLARIS:0.0047376332)51:0.0000010000,BSOROEENSIS:0.0291147066)46:0.0047356197,((((BPYROSOMA:0.0094811152,BSIBIRICUS:0.0095097658)86:0.0047081831,BBREVICEPS:0.0095115634)46:0.0000010000,BCULLUMANUS:0.0143131936)81:0.0047357356,BPICIPES:0.0392962696)38:0.00000100…
OG11145.filter.fa_trimed_align.filter	FLU+G4	-1968.1608 (s.e. 101.8172)	(BCONFUSUS:0.0546004568,((((((((BIGNITUS:0.0051246080,BTERRESTRIS:0.0051174497)100:0.0209514276,BIMPATIENS:0.0104376506)52:0.0053029408,BSIBIRICUS:0.0046861364)30:0.0005848994,BSOROEENSIS:0.0320092614)21:0.0000010000,(BPYROSOMA:0.0159235196,(BCULLUMANUS:0.0105283409,BBREVICEPS:0.0321570715)24:0.0000010000)62:0.0052221807)28:0.0052128540,(((BTURNERI:0.0000026905,BSKORIKOVI:0.0266512970)96:0.021184…
OG11149.filter.fa_trimed_align.filter	JTTDCMut+R2	-752.7611 (s.e. 46.0057)	(BCONFUSUS:0.0026695653,((((((((BIGNITUS:0.0000010018,((((AFLOREA:0.0000020160,ACERANA:0.0000010018)73:0.0000021714,ADORSATA:0.0058749785)100:0.0842751047,BSOROEENSIS:0.0000021576)78:0.0063325458,BTERRESTRIS:0.0000010018)6:0.0000023674)15:0.0000010018,BPOLARIS:0.0063229843)18:0.0000020134,BSKORIKOVI:0.0063249921)32:0.0000010018,(BIMPATIENS:0.0193930170,BHAEMORRHOIDALIS:0.0000021285)54:0.006330920…
OG1115.filter.fa_trimed_align.filter	HIVb+G4	-4769.6197 (s.e. 103.0238)	(BCONFUSUS:0.0103592426,(((((((BIGNITUS:0.0025874721,BTERRESTRIS:0.0008543413)93:0.0008646711,BPOLARIS:0.0017207483)96:0.0017207496,(BPICIPES:0.0017217575,BIMPATIENS:0.0034970347)80:0.0008596846)71:0.0000010000,(BPYROSOMA:0.0069125517,((BCULLUMANUS:0.0017200101,BSIBIRICUS:0.0025754202)24:0.0000010000,BBREVICEPS:0.0051751703)63:0.0008508706)69:0.0017296188)70:0.0017210586,((((BTURNERI:0.0043038928…
OG11150.filter.fa_trimed_align.filter	JTTDCMut+I+G4	-1214.1112 (s.e. 97.1907)	(BCONFUSUS:0.0494759924,(((((((((BIGNITUS:0.0148348122,BPOLARIS:0.0068664863)58:0.0071617999,BPICIPES:0.0434920855)46:0.0066766943,BPYROSOMA:0.0208880223)14:0.0000010134,(((((AFLOREA:0.0089764906,((ACERANA:0.0000010134,ADORSATA:0.0000010134)95:0.0068329898,AMELLIFERA:0.0000010134)66:0.0046783234)100:0.2158112666,BTERRESTRIS:0.0189795515)41:0.0088624880,BIMPATIENS:0.0282914348)49:0.0145538784,(BSO…
OG11165.filter.fa_trimed_align.filter	JTT	-998.5219 (s.e. 46.9776)	(BCONFUSUS:0.0276316752,(((((((BIGNITUS:0.0089621979,BTERRESTRIS:0.0000010000)82:0.0044750018,BSIBIRICUS:0.0044678592)66:0.0000010000,(((BPYROSOMA:0.0000010000,BPICIPES:0.0044743082)81:0.0044745798,(BSOROEENSIS:0.0162052717,BCONSOBRINUS:0.0000010000)99:0.0216375620)63:0.0000010000,(BCULLUMANUS:0.0410708605,BBREVICEPS:0.0044762618)71:0.0000010000)20:0.0000010000)6:0.0000010000,BIMPATIENS:0.0000010…
OG11176.filter.fa_trimed_align.filter	JTT+G4	-1202.4820 (s.e. 66.5354)	(BCONFUSUS:0.0605172343,((((((BIGNITUS:0.0039345919,BTERRESTRIS:0.0080553384)94:0.0080357249,BDIFFICILLIMUS:0.0078908664)71:0.0000021814,((((BPYROSOMA:0.0161172407,(BPICIPES:0.0000010000,(BTURNERI:0.0078270762,BIMPATIENS:0.0000010000)9:0.0000010000)3:0.0000010000)5:0.0000010000,BHAEMORRHOIDALIS:0.0000010000)22:0.0000010000,(BCULLUMANUS:0.0039550513,BSIBIRICUS:0.0039322603)34:0.0000010000)22:0.000…
OG11190.filter.fa_trimed_align.filter	FLU	-835.9878 (s.e. 42.6788)	(BCONFUSUS:0.0082010325,(((((BIGNITUS:0.0000020225,BSIBIRICUS:0.0000022176)17:0.0000020880,(BCULLUMANUS:0.0046932599,(BCONSOBRINUS:0.0046898133,BOPULENTUS:0.0239690738)85:0.0000024564)74:0.0000022444)2:0.0000021455,(BTERRESTRIS:0.0046886596,(BPYROSOMA:0.0047121618,BSOROEENSIS:0.0142039499)31:0.0000020227)11:0.0000015164)15:0.0000020260,((BPICIPES:0.0000020148,(BIMPATIENS:0.0000021504,BHAEMORRHOID…
OG11191.filter.fa_trimed_align.filter	HIVw+G4	-1138.0588 (s.e. 62.2987)	(BCONFUSUS:0.0308797605,(((((((BIGNITUS:0.0088784790,BTERRESTRIS:0.0135217191)69:0.0043759030,BDIFFICILLIMUS:0.0000010000)78:0.0043623120,(BCULLUMANUS:0.0143407720,BCONSOBRINUS:0.0000010000)86:0.0043641958)13:0.0000010000,(BSKORIKOVI:0.0000010000,(BSUPERBUS:0.0037255321,BWALTONI:0.0060661284)100:0.0464362397)64:0.0043708736)10:0.0000010000,((BSOROEENSIS:0.0225028496,BBREVICEPS:0.0087871987)76:0.0…
OG11210.filter.fa_trimed_align.filter	mtMAM+F+G4	-2000.3153 (s.e. 99.6691)	(BCONFUSUS:0.0215038702,(((BIGNITUS:0.0073920122,BTERRESTRIS:0.0076012735)96:0.0086209213,(((((BPYROSOMA:0.0000010000,BBREVICEPS:0.0118102905)55:0.0000010000,BSIBIRICUS:0.0058527198)76:0.0029365074,BCULLUMANUS:0.0280576004)65:0.0028730891,BPOLARIS:0.0087715457)34:0.0000010000,((BPICIPES:0.0087642808,BCONSOBRINUS:0.0117722710)15:0.0000010000,(((((BTURNERI:0.0028826984,BSKORIKOVI:0.0087157319)79:0.…
OG11218.filter.fa_trimed_align.filter	Dayhoff+F+G4	-955.2263 (s.e. 57.1373)	(BCONFUSUS:0.0206081240,((((BIGNITUS:0.0000022420,((((((AFLOREA:0.0260925472,ACERANA:0.0049462748)41:0.0000021941,AMELLIFERA:0.0099568611)82:0.0150163827,ADORSATA:0.0000020197)100:0.1142684766,BIMPATIENS:0.0007136570)78:0.0091158175,BTERRESTRIS:0.0000021084)89:0.0153172833,(((((BPYROSOMA:0.0049409450,BSIBIRICUS:0.0049613619)50:0.0000022002,BCULLUMANUS:0.0098336271)89:0.0048986117,BBREVICEPS:0.000…
OG11224.filter.fa_trimed_align.filter	HIVw+G4	-1070.2722 (s.e. 57.3941)	(BCONFUSUS:0.0334884753,((((((((((BIGNITUS:0.0052687045,BTERRESTRIS:0.0000010000)98:0.0160619483,BPOLARIS:0.0161573722)60:0.0053206027,(BPICIPES:0.0158826340,BIMPATIENS:0.0000010000)87:0.0053136605)56:0.0051876632,BHAEMORRHOIDALIS:0.0053144271)65:0.0052899792,BCONSOBRINUS:0.0159275361)19:0.0000020053,((((((AFLOREA:0.0108671512,(ACERANA:0.0109608199,ADORSATA:0.0532167054)57:0.0000010000)82:0.01086…
OG11228.filter.fa_trimed_align.filter	HIVb+I	-1101.4348 (s.e. 60.6537)	(BCONFUSUS:0.0000010000,(((((((((BIGNITUS:0.0095766035,(BTERRESTRIS:0.0000010000,((BTURNERI:0.0000010000,BHAEMORRHOIDALIS:0.0144178611)54:0.0000021635,BSKORIKOVI:0.0143537816)72:0.0047799271)25:0.0000010000)57:0.0047751755,(BIMPATIENS:0.0047354813,BBREVICEPS:0.0143446461)36:0.0000010000)30:0.0000010000,BPOLARIS:0.0094714323)64:0.0047409168,(BPYROSOMA:0.0038403206,BDIFFICILLIMUS:0.0084125287)89:0.…
OG11236.filter.fa_trimed_align.filter	HIVb+G4	-1843.4676 (s.e. 112.2285)	(BCONFUSUS:0.0754330254,(((((((BIGNITUS:0.0082645313,BTERRESTRIS:0.0000010000)96:0.0084398854,BPOLARIS:0.0125349980)55:0.0042409112,((BPYROSOMA:0.0083119758,BCULLUMANUS:0.0300052473)49:0.0000020988,(BSIBIRICUS:0.0289683451,BBREVICEPS:0.0172563097)74:0.0014216200)86:0.0084027760)34:0.0000022795,(BPICIPES:0.0040701218,BIMPATIENS:0.0168370616)80:0.0083384788)86:0.0200044498,((BTURNERI:0.0041464398,B…
OG1124.filter.fa_trimed_align.filter	mtMet+F+G4	-4849.6750 (s.e. 108.1518)	(BCONFUSUS:0.0033112097,((((((BIGNITUS:0.0008077125,BTERRESTRIS:0.0008202999)100:0.0049158528,BCULLUMANUS:0.0016330213)27:0.0000010000,BCONSOBRINUS:0.0041078563)35:0.0000025924,BBREVICEPS:0.0065976759)39:0.0008154585,(((BPYROSOMA:0.0032845844,BDIFFICILLIMUS:0.0034328000)61:0.0008146597,BPOLARIS:0.0041106374)9:0.0000010000,((((BPICIPES:0.0016359767,BSIBIRICUS:0.0024630494)51:0.0000010000,BIMPATIEN…
OG11242.filter.fa_trimed_align.filter	HIVb	-1045.7616 (s.e. 51.0685)	(BCONFUSUS:0.0056090353,(((((BIGNITUS:0.0000010000,BTERRESTRIS:0.0000010000)88:0.0048138057,BCONSOBRINUS:0.0145467959)78:0.0000010000,(((((BPICIPES:0.0145269889,BIMPATIENS:0.0000010000)76:0.0048256292,BDIFFICILLIMUS:0.0048088988)20:0.0000010000,(((BTURNERI:0.0000010000,BSKORIKOVI:0.0096115624)89:0.0048079491,BOPULENTUS:0.0048115729)14:0.0000010000,(BCULLUMANUS:0.0048200326,BHAEMORRHOIDALIS:0.0048…
OG11243.filter.fa_trimed_align.filter	FLU+G4	-1473.9409 (s.e. 79.4838)	(BCONFUSUS:0.0235598844,(((((BIGNITUS:0.0000010000,BTERRESTRIS:0.0091449191)90:0.0109701686,BPOLARIS:0.0090287430)64:0.0046010490,BIMPATIENS:0.0000021205)83:0.0045594597,BPICIPES:0.0045249478)78:0.0046809042,(((((((((((AFLOREA:0.0387009292,AMELLIFERA:0.0160963524)48:0.0000010000,ACERANA:0.0059882576)81:0.0135968750,ADORSATA:0.0000026285)100:0.7303968367,BSKORIKOVI:0.0000025148)49:0.0137188123,BTU…
OG11251.filter.fa_trimed_align.filter	HIVb+G4	-2345.0967 (s.e. 120.3408)	(BCONFUSUS:0.0672765138,(((((((((BIGNITUS:0.0220187658,BTERRESTRIS:0.0333556316)99:0.0302770948,(BPICIPES:0.0076612232,BIMPATIENS:0.0605436861)94:0.0235270903)73:0.0103916613,BPOLARIS:0.0311057160)98:0.0356581421,BPYROSOMA:0.0214170001)43:0.0041014041,((BCULLUMANUS:0.0960807413,BBREVICEPS:0.0422103686)87:0.0125353929,BSIBIRICUS:0.0551500871)89:0.0041872938)50:0.0047993962,((((BTURNERI:0.016793446…
OG11257.filter.fa_trimed_align.filter	FLU+G4	-1277.2500 (s.e. 65.3606)	(BCONFUSUS:0.0603048150,(((((((((BIGNITUS:0.0000010000,BTERRESTRIS:0.0000010000)70:0.0000010000,((AFLOREA:0.0091635743,(ACERANA:0.0143934153,(ADORSATA:0.0192392428,AMELLIFERA:0.0053193756)47:0.0000010000)88:0.0160599579)100:0.1886214583,(BSUPERBUS:0.0702814205,BWALTONI:0.0121843476)100:0.1897308221)51:0.0056673901)45:0.0049011096,(BPICIPES:0.0150457964,BIMPATIENS:0.0049575377)84:0.0099701707)31:0…
OG11278.filter.fa_trimed_align.filter	HIVb+F+G4	-2153.0865 (s.e. 110.7480)	(BCONFUSUS:0.0288872486,((((((((((((BIGNITUS:0.0000010000,BTERRESTRIS:0.0037868551)100:0.0199022803,BPOLARIS:0.0157607073)83:0.0033210807,BIMPATIENS:0.0276946771)78:0.0038359650,BPICIPES:0.0152847369)95:0.0121847466,BBREVICEPS:0.0273322775)65:0.0039144686,BPYROSOMA:0.0314281819)40:0.0000010000,BSIBIRICUS:0.0237451356)46:0.0037207665,BCULLUMANUS:0.0277566406)83:0.0078742303,BOPULENTUS:0.0368506814…
OG11287.filter.fa_trimed_align.filter	JTT+G4	-936.7952 (s.e. 50.9634)	(BCONFUSUS:0.0095654426,(((((((BIGNITUS:0.0000010000,BTERRESTRIS:0.0000010000)89:0.0047554425,((BTURNERI:0.0198336388,BIMPATIENS:0.0047235377)44:0.0000010000,(BSKORIKOVI:0.0193123265,BPOLARIS:0.0192247420)32:0.0000010000)8:0.0000010000)41:0.0000010000,BPICIPES:0.0047301239)55:0.0047052552,((BCULLUMANUS:0.0000010000,BBREVICEPS:0.0000010000)84:0.0046834727,BDIFFICILLIMUS:0.0046956555)16:0.000001000…
OG1129.filter.fa_trimed_align.filter	HIVb+G4	-4750.7607 (s.e. 109.4431)	(BCONFUSUS:0.0051076377,((((((BIGNITUS:0.0035368830,BTERRESTRIS:0.0040190910)97:0.0040394646,BPOLARIS:0.0017796575)82:0.0008600718,(BPICIPES:0.0000010000,BIMPATIENS:0.0017588016)87:0.0008777932)91:0.0017657001,(((BPYROSOMA:0.0044221091,(BCULLUMANUS:0.0044015308,BSIBIRICUS:0.0053036114)69:0.0008818987)61:0.0000010000,BBREVICEPS:0.0035111052)66:0.0008778492,((((BTURNERI:0.0044201511,BSKORIKOVI:0.00…
OG1131.filter.fa_trimed_align.filter	JTT+I	-4262.9977 (s.e. 95.6686)	(BCONFUSUS:0.0027353498,((((((((((BIGNITUS:0.0008617205,BTERRESTRIS:0.0008667236)97:0.0026022299,BIMPATIENS:0.0025917849)17:0.0000010000,(((BPYROSOMA:0.0000010000,(BCULLUMANUS:0.0061282846,BSIBIRICUS:0.0017380621)81:0.0008552601)64:0.0000010000,BBREVICEPS:0.0097777760)91:0.0008620073,BPOLARIS:0.0043292280)27:0.0000010000)34:0.0000010000,BPICIPES:0.0017273874)64:0.0008638084,(BTURNERI:0.0012093965…
OG11312.filter.fa_trimed_align.filter	JTT+G4	-1016.5793 (s.e. 68.3542)	(BCONFUSUS:0.0468443256,(((((((((BIGNITUS:0.0077935657,BTERRESTRIS:0.0000010000)84:0.0155859333,BPICIPES:0.0077800150)36:0.0000010000,BSOROEENSIS:0.0161047143)14:0.0000010000,BSIBIRICUS:0.0078750494)8:0.0000010000,BCULLUMANUS:0.0233320873)12:0.0000010000,BIMPATIENS:0.0077514577)10:0.0000010000,BPYROSOMA:0.0234808937)34:0.0077187486,((((((BSUPERBUS:0.0153368687,BDIFFICILLIMUS:0.0000020054)67:0.015…
OG11322.filter.fa_trimed_align.filter	HIVw+G4	-1574.0905 (s.e. 83.0972)	(BCONFUSUS:0.0176433600,(((((((BIGNITUS:0.0000010000,BTERRESTRIS:0.0043578823)98:0.0087401845,BPOLARIS:0.0000010000)94:0.0086539097,(BCULLUMANUS:0.0218962624,(BHAEMORRHOIDALIS:0.0274053632,BDIFFICILLIMUS:0.0130894904)21:0.0000010000)46:0.0042903383)4:0.0000010000,BIMPATIENS:0.0176012085)2:0.0000010000,(BTURNERI:0.0000010000,(BSKORIKOVI:0.0130359353,BOPULENTUS:0.0127956306)68:0.0000010000)89:0.004…
OG1133.filter.fa_trimed_align.filter	mtMet+F+R2	-5661.3067 (s.e. 130.8422)	(BCONFUSUS:0.0450419866,(((((BIGNITUS:0.0007918240,BTERRESTRIS:0.0032645878)100:0.0057174174,BPOLARIS:0.0048914645)27:0.0000010005,(((BPYROSOMA:0.0040535887,(BPICIPES:0.0024121967,BIMPATIENS:0.0040277181)77:0.0016311656)53:0.0000010005,(BCULLUMANUS:0.0126295925,BSOROEENSIS:0.0073013921)10:0.0000010005)14:0.0000010005,(((BTURNERI:0.0115629887,BSKORIKOVI:0.0016171218)80:0.0016199853,(BSIBIRICUS:0.0…
OG11332.filter.fa_trimed_align.filter	HIVw+F+G4	-2463.3630 (s.e. 104.1409)	(BCONFUSUS:0.1103572908,(((((((BIGNITUS:0.0050991432,BTERRESTRIS:0.0155635605)98:0.0158506580,BPOLARIS:0.0375788989)98:0.0215806765,(BPICIPES:0.0318177136,BIMPATIENS:0.0276247444)98:0.0261501578)74:0.0047669219,BSIBIRICUS:0.0371644710)80:0.0104054646,(BPYROSOMA:0.0431455069,((BCULLUMANUS:0.0736995856,BHAEMORRHOIDALIS:0.1041628641)59:0.0255671958,BBREVICEPS:0.1664575757)62:0.0028228458)63:0.010089…
OG11334.filter.fa_trimed_align.filter	HIVb+G4	-1226.8568 (s.e. 73.9908)	(BCONFUSUS:0.0202817810,((((((((BIGNITUS:0.0000010000,BTERRESTRIS:0.0000010000)94:0.0102554152,BBREVICEPS:0.0051483664)67:0.0050443564,BPICIPES:0.0152230139)27:0.0000010425,((BPYROSOMA:0.0764954153,(BCULLUMANUS:0.0195571633,BSIBIRICUS:0.0128279834)98:0.0828700385)68:0.0432128256,(BHAEMORRHOIDALIS:0.0263777130,BPOLARIS:0.0000022324)46:0.0000023243)45:0.0050905695)76:0.0050575652,(BIMPATIENS:0.0050…
OG11335.filter.fa_trimed_align.filter	HIVb+G4	-950.1422 (s.e. 52.5782)	(BCONFUSUS:0.0063579356,((((((((((BIGNITUS:0.0061441803,BTERRESTRIS:0.0123413611)70:0.0061582389,BPOLARIS:0.0000010000)65:0.0061088695,BPICIPES:0.0123289494)8:0.0000010000,BPYROSOMA:0.0000010000)3:0.0000010000,BOPULENTUS:0.0000010000)7:0.0000010000,BCONSOBRINUS:0.0061148556)9:0.0000010000,BHAEMORRHOIDALIS:0.0252830292)62:0.0061412064,((BTURNERI:0.0186915317,(BSKORIKOVI:0.0061936661,BSIBIRICUS:0.0…
OG1134.filter.fa_trimed_align.filter	HIVb+R2	-5301.8445 (s.e. 129.6741)	(BCONFUSUS:0.0072109587,((((((BIGNITUS:0.0016670807,BTERRESTRIS:0.0008408288)100:0.0063486411,BPOLARIS:0.0022046957)70:0.0023608432,(BPICIPES:0.0017615299,BIMPATIENS:0.0041163936)72:0.0012639146)64:0.0004651455,((BPYROSOMA:0.0033464476,BCULLUMANUS:0.0025066057)13:0.0000010021,(BSIBIRICUS:0.0025032321,BBREVICEPS:0.0033447583)31:0.0000010021)11:0.0000010021)61:0.0008331935,(((((BTURNERI:0.004210460…
OG11367.filter.fa_trimed_align.filter	HIVb+G4	-889.5954 (s.e. 47.1456)	(BCONFUSUS:0.0215420891,(((((((BIGNITUS:0.0000010000,(BTERRESTRIS:0.0000010000,BSOROEENSIS:0.0207711309)44:0.0051577869)42:0.0051787164,BSIBIRICUS:0.0052186528)24:0.0000010000,BPYROSOMA:0.0000010000)15:0.0000010000,BTURNERI:0.0000010000)14:0.0000010000,(BCULLUMANUS:0.0209155380,BSKORIKOVI:0.0051839675)52:0.0000010000)24:0.0000010000,((BPICIPES:0.0155371881,BIMPATIENS:0.0102564367)41:0.0000010000,…
OG11370.filter.fa_trimed_align.filter	JTT+G4	-1336.4746 (s.e. 83.9667)	(BCONFUSUS:0.0318613364,(((((((BIGNITUS:0.0461159481,BTERRESTRIS:0.0000010000)100:0.0152907043,BDIFFICILLIMUS:0.0099934656)50:0.0049975902,BHAEMORRHOIDALIS:0.0098934746)16:0.0000010000,((BTURNERI:0.0100983572,BSKORIKOVI:0.0051037942)87:0.0151948265,(BCONSOBRINUS:0.0102750534,BOPULENTUS:0.0099910304)49:0.0000010000)62:0.0100054218)33:0.0049670622,(((BPYROSOMA:0.0203863167,BCULLUMANUS:0.0152444483)…
OG11376.filter.fa_trimed_align.filter	HIVb+G4	-2109.1493 (s.e. 117.9633)	(BCONFUSUS:0.2261513084,(((BIGNITUS:0.0175317864,BTERRESTRIS:0.0000023819)100:0.1704133586,BPOLARIS:0.0192321505)80:0.0507987442,(((((BPYROSOMA:0.0122171983,((BCULLUMANUS:0.1130940706,BBREVICEPS:0.0070921673)89:0.0169406896,BSIBIRICUS:0.0120165049)44:0.0000010000)91:0.0179989441,(BSOROEENSIS:0.0841722089,BDIFFICILLIMUS:0.2151444238)68:0.0517697734)21:0.0060598867,BHAEMORRHOIDALIS:0.0493647894)3:0…
OG11377.filter.fa_trimed_align.filter	JTT+I	-499.7658 (s.e. 30.0319)	(BCONFUSUS:0.0000010000,((((BIGNITUS:0.0000010000,(BTERRESTRIS:0.0000022720,(BSUPERBUS:0.0071677780,BWALTONI:0.0000010000)86:0.0071186202)61:0.0072756490)26:0.0000020013,(AFLOREA:0.0000020648,((ACERANA:0.0000010000,AMELLIFERA:0.0000010000)61:0.0000020011,ADORSATA:0.0150992170)87:0.0074897433)97:0.0224828190)64:0.0072491513,(BIMPATIENS:0.0000010000,BDIFFICILLIMUS:0.0147269208)58:0.0072763150)24:0.…
OG11378.filter.fa_trimed_align.filter	HIVb+G4	-1706.8177 (s.e. 113.3494)	(BCONFUSUS:0.0941818075,(((((((BIGNITUS:0.0057749277,BTERRESTRIS:0.0054825392)98:0.0231440258,BSIBIRICUS:0.0240640898)15:0.0000021319,((BPYROSOMA:0.0456699933,BBREVICEPS:0.0456613490)70:0.0060274105,(BPICIPES:0.0056749798,BIMPATIENS:0.0171788904)75:0.0054935973)49:0.0055960714)37:0.0055755497,BPOLARIS:0.0183575998)28:0.0000020918,(((((AFLOREA:0.0211073348,((ACERANA:0.0128857905,AMELLIFERA:0.02716…
OG1139.filter.fa_trimed_align.filter	JTT+G4	-5081.5372 (s.e. 118.4430)	(BCONFUSUS:0.0023888354,(((((((BIGNITUS:0.0023923499,BTERRESTRIS:0.0007988093)97:0.0024055085,BPOLARIS:0.0015948045)96:0.0023962816,((((BTURNERI:0.0040066054,BSKORIKOVI:0.0023882525)99:0.0040134736,BOPULENTUS:0.0015950500)63:0.0007960339,BSOROEENSIS:0.0039838146)79:0.0000024809,(BCONSOBRINUS:0.0015908760,(BHAEMORRHOIDALIS:0.0015896118,BDIFFICILLIMUS:0.0015897072)41:0.0000010000)86:0.0007938069)50…
OG11405.filter.fa_trimed_align.filter	JTTDCMut+R2	-654.7887 (s.e. 61.3612)	(BCONFUSUS:0.0085738712,((((((((((BIGNITUS:0.0000009995,BPOLARIS:0.0000009995)58:0.0000022653,(BCONSOBRINUS:0.0000009995,BDIFFICILLIMUS:0.0147904794)72:0.0148928929)47:0.0070583262,(BTURNERI:0.0000020001,BSIBIRICUS:0.0133560118)55:0.0000020394)40:0.0063671270,BSKORIKOVI:0.0000021166)48:0.0077468747,((BPICIPES:0.0000022393,BIMPATIENS:0.0210157648)53:0.0063690872,BBREVICEPS:0.0000009995)41:0.000002…
OG11406.filter.fa_trimed_align.filter	HIVw+G4	-1739.6172 (s.e. 99.0048)	(BCONFUSUS:0.0487831867,((((((BIGNITUS:0.0129391467,BTERRESTRIS:0.0128633994)100:0.0299931005,(BPOLARIS:0.0046773037,BBREVICEPS:0.0212273293)43:0.0000020484)81:0.0083337231,(BPICIPES:0.0172065156,BIMPATIENS:0.0170290704)92:0.0213754947)40:0.0000010000,(BPYROSOMA:0.0189441654,(BCULLUMANUS:0.0257778369,BSIBIRICUS:0.0168047581)83:0.0041189863)70:0.0040488378)81:0.0041931554,(((BTURNERI:0.0127983907,…
OG11422.filter.fa_trimed_align.filter	JTT+G4	-1227.0426 (s.e. 75.9192)	(BCONFUSUS:0.0265774846,(((((BIGNITUS:0.0000010000,BTERRESTRIS:0.0053193422)78:0.0000021035,(AFLOREA:0.0097394197,((ACERANA:0.0052407455,ADORSATA:0.0218747605)97:0.0105082974,AMELLIFERA:0.0220327825)76:0.0124721802)100:0.1855234573)50:0.0160196171,BPOLARIS:0.0107349939)27:0.0054297060,((((((BPYROSOMA:0.0053119489,BPICIPES:0.0053129249)50:0.0052665394,BBREVICEPS:0.0053043464)34:0.0000020541,((((BT…
OG11429.filter.fa_trimed_align.filter	HIVb+G4	-1741.2167 (s.e. 103.5627)	(BCONFUSUS:0.0339673099,((((((((BIGNITUS:0.0068123477,BTERRESTRIS:0.0096761302)93:0.0170838608,BPOLARIS:0.0159239291)92:0.0060617884,(BPICIPES:0.0169411192,BIMPATIENS:0.0056953451)97:0.0234520282)80:0.0178872181,(BCULLUMANUS:0.0529731341,BSIBIRICUS:0.0058444879)44:0.0000010000)89:0.0110847388,BBREVICEPS:0.0175904771)80:0.0051830986,BPYROSOMA:0.0160725325)77:0.0064690413,(((BTURNERI:0.0222742319,B…
OG1143.filter.fa_trimed_align.filter	HIVb+G4	-5959.0389 (s.e. 142.8609)	(BCONFUSUS:0.0081090820,(((((BIGNITUS:0.0016866372,BTERRESTRIS:0.0008469099)99:0.0042677632,BPOLARIS:0.0120450892)96:0.0025200147,(((BPYROSOMA:0.0050898478,(BCULLUMANUS:0.0049533946,BSIBIRICUS:0.0079713020)89:0.0006863885)92:0.0008247261,BBREVICEPS:0.0085340785)86:0.0008554765,(((((BTURNERI:0.0066163279,BSKORIKOVI:0.0052015540)93:0.0018653432,BOPULENTUS:0.0059554794)53:0.0016830216,BCONSOBRINUS:0…
OG11431.filter.fa_trimed_align.filter	FLU+G4	-1875.0478 (s.e. 113.9148)	(BCONFUSUS:0.0637600139,(((((BIGNITUS:0.0101853245,BTERRESTRIS:0.0337744440)96:0.0196325158,(BPICIPES:0.0151355692,BIMPATIENS:0.0258909689)97:0.0169016479)80:0.0065806288,BPOLARIS:0.0487510468)57:0.0052348956,((((BPYROSOMA:0.0391472855,BBREVICEPS:0.0498692376)80:0.0208942868,BSIBIRICUS:0.0204677791)74:0.0015927062,BCULLUMANUS:0.0381305078)88:0.0189712824,BSOROEENSIS:0.0555673688)37:0.0000010000)6…
OG11433.filter.fa_trimed_align.filter	HIVb+G4	-1897.2421 (s.e. 82.6841)	(BCONFUSUS:0.0269651981,((((((BIGNITUS:0.0058856429,BTERRESTRIS:0.0000010000)97:0.0088572227,BOPULENTUS:0.0118214872)54:0.0029195770,((((BPYROSOMA:0.0029166047,BCULLUMANUS:0.0118392915)89:0.0029572497,BSIBIRICUS:0.0000010000)92:0.0029342667,(BCONSOBRINUS:0.0115443509,BBREVICEPS:0.0150323214)47:0.0002493049)12:0.0000020881,(((BTURNERI:0.0029255991,BPOLARIS:0.0088488436)32:0.0000010000,BSKORIKOVI:0…
OG11435.filter.fa_trimed_align.filter	HIVw+G4	-1889.2160 (s.e. 90.8286)	(BCONFUSUS:0.0332038841,((((BIGNITUS:0.0037438093,BTERRESTRIS:0.0079839438)99:0.0230784005,BBREVICEPS:0.0113959192)16:0.0000010000,((BPYROSOMA:0.0231802878,(((BPICIPES:0.0093380468,(BIMPATIENS:0.0133259017,BSOROEENSIS:0.0388883811)72:0.0077169875)62:0.0019396612,BPOLARIS:0.0154314680)54:0.0038882683,((BTURNERI:0.0000010000,BSKORIKOVI:0.0113558966)99:0.0114389014,(BHAEMORRHOIDALIS:0.0271905422,BOP…
OG11438.filter.fa_trimed_align.filter	mtMet+G4	-1028.3935 (s.e. 48.5667)	(BCONFUSUS:0.0045918054,((((((((BIGNITUS:0.0000010000,BTERRESTRIS:0.0000010000)48:0.0000010000,BPOLARIS:0.0044573365)87:0.0089287513,BOPULENTUS:0.0135026368)15:0.0000010000,(BPICIPES:0.0000010000,BIMPATIENS:0.0044170721)32:0.0000010000)57:0.0044179913,(((BTURNERI:0.0000010000,BSKORIKOVI:0.0000010000)82:0.0043998467,BDIFFICILLIMUS:0.0088954936)2:0.0000020709,(BSIBIRICUS:0.0000010000,(BCONSOBRINUS:…
OG11449.filter.fa_trimed_align.filter	JTT+G4	-1485.2924 (s.e. 87.3730)	(BCONFUSUS:0.0113558686,(((((((BIGNITUS:0.0134333017,BTERRESTRIS:0.0066419731)98:0.0277609416,BIMPATIENS:0.0115761325)30:0.0055920773,BPICIPES:0.0766778903)35:0.0000020175,((BSUPERBUS:0.0137678273,BWALTONI:0.0173093865)77:0.0054313777,BPOLARIS:0.0057286607)72:0.0114337130)25:0.0000010000,BSIBIRICUS:0.0113277829)48:0.0050933281,(((AFLOREA:0.0390045944,ADORSATA:0.0168757807)91:0.0138323322,AMELLIFE…
OG1145.filter.fa_trimed_align.filter	JTT+F+G4	-6282.2334 (s.e. 109.6439)	(BCONFUSUS:0.0173170207,(((((BIGNITUS:0.0012341463,(BTERRESTRIS:0.0000010000,BPOLARIS:0.0000010000)60:0.0000010000)88:0.0006173537,BDIFFICILLIMUS:0.0012351154)28:0.0000010000,(((((BPYROSOMA:0.0018574101,BBREVICEPS:0.0006180154)37:0.0000010000,BSIBIRICUS:0.0000010000)20:0.0000010000,BCULLUMANUS:0.0013355719)84:0.0006181321,((BTURNERI:0.0030967893,BSKORIKOVI:0.0050607943)76:0.0006171777,BCONSOBRINU…
OG11451.filter.fa_trimed_align.filter	JTT+G4	-1441.1055 (s.e. 83.6241)	(BCONFUSUS:0.0183057518,((((((((BIGNITUS:0.0186188955,BTERRESTRIS:0.0046803784)83:0.0047307778,(BCULLUMANUS:0.0093470099,BPOLARIS:0.0141208131)38:0.0000010000)32:0.0000010000,BSIBIRICUS:0.0000010000)28:0.0000010000,(BPYROSOMA:0.0093929646,BIMPATIENS:0.0046498932)5:0.0000010000)5:0.0000010000,(BPICIPES:0.0093672295,BBREVICEPS:0.0237094362)36:0.0000010000)11:0.0000010000,((BTURNERI:0.0046698838,BSK…
OG1146.filter.fa_trimed_align.filter	FLU+G4	-6316.0633 (s.e. 161.3963)	(BCONFUSUS:0.0120925527,((((((BIGNITUS:0.0076434552,BTERRESTRIS:0.0043894781)99:0.0065630948,((BPICIPES:0.0197300375,BIMPATIENS:0.0091323451)99:0.0091388907,BPOLARIS:0.0091454571)83:0.0020316401)50:0.0000010000,(BPYROSOMA:0.0100464409,((BCULLUMANUS:0.0118950472,BSIBIRICUS:0.0036399983)83:0.0009049377,BBREVICEPS:0.0129387077)32:0.0000010000)76:0.0009071807)85:0.0032875144,((((BTURNERI:0.0035367388…
OG1147.filter.fa_trimed_align.filter	HIVb+I	-4081.4265 (s.e. 89.8598)	(BCONFUSUS:0.0035115034,((((((((((BIGNITUS:0.0000010000,BTERRESTRIS:0.0000010000)98:0.0017195064,BCULLUMANUS:0.0025791328)24:0.0000010000,(BTURNERI:0.0025934003,BSKORIKOVI:0.0008576628)78:0.0008642008)47:0.0008588326,(BPICIPES:0.0017423485,(BHAEMORRHOIDALIS:0.0034689695,(BOPULENTUS:0.0008656077,BPOLARIS:0.0043477492)78:0.0008587769)49:0.0000010000)59:0.0008624158)13:0.0000010000,BSIBIRICUS:0.0000…
OG11480.filter.fa_trimed_align.filter	HIVw+G4	-1833.6798 (s.e. 97.7620)	(BCONFUSUS:0.0555913359,((((((BIGNITUS:0.0042311780,BTERRESTRIS:0.0000010000)98:0.0171456321,BPOLARIS:0.0132363122)47:0.0042675690,(BPICIPES:0.0261850174,BIMPATIENS:0.0176805131)70:0.0130981370)31:0.0000020576,BHAEMORRHOIDALIS:0.0576518670)51:0.0042901255,((((BPYROSOMA:0.0135492268,BBREVICEPS:0.0260793022)88:0.0042646169,(((BTURNERI:0.0128547955,BSKORIKOVI:0.0042868496)85:0.0042230548,BCONSOBRINU…
OG11492.filter.fa_trimed_align.filter	LG+G4	-1031.4904 (s.e. 72.5236)	(BCONFUSUS:0.0345390826,((((((BIGNITUS:0.0057577209,(BTERRESTRIS:0.0000010000,BOPULENTUS:0.0293508421)69:0.0055488040)68:0.0056362051,(((((((AFLOREA:0.0000023465,ACERANA:0.0589866149)40:0.0055965692,(ADORSATA:0.0056006251,AMELLIFERA:0.0113290187)31:0.0000010000)100:0.0632714562,BPOLARIS:0.0056525746)56:0.0000010000,BBREVICEPS:0.0294215137)48:0.0113269633,BSOROEENSIS:0.0056200778)38:0.0000023601,B…
OG11494.filter.fa_trimed_align.filter	JTT+G4	-2308.6350 (s.e. 110.7287)	(BCONFUSUS:0.0514624072,(((((((BIGNITUS:0.0039767882,BTERRESTRIS:0.0000010089)100:0.0258973958,BPOLARIS:0.0284751245)95:0.0194240752,(BPICIPES:0.0203891430,BIMPATIENS:0.0245214082)72:0.0056350016)54:0.0101980549,((BPYROSOMA:0.0079527159,(BCULLUMANUS:0.0079795848,BSIBIRICUS:0.0079547860)55:0.0000022300)71:0.0018412181,BBREVICEPS:0.0151924216)84:0.0069262300)50:0.0035949324,((((BTURNERI:0.009807104…
OG11505.filter.fa_trimed_align.filter	HIVb	-874.3156 (s.e. 41.7498)	(BCONFUSUS:0.0403777340,((((BIGNITUS:0.0000010000,(((AFLOREA:0.0114872728,((ACERANA:0.0171328507,AMELLIFERA:0.0000010000)53:0.0054827120,ADORSATA:0.0058228905)72:0.0113995428)100:0.1027609435,(BSUPERBUS:0.0000010000,BWALTONI:0.0228328974)76:0.0058676416)86:0.0112245630,BDIFFICILLIMUS:0.0113301674)42:0.0000010000)9:0.0000010000,((BTERRESTRIS:0.0056522012,BCONSOBRINUS:0.0170411461)62:0.0000010000,B…
OG11510.filter.fa_trimed_align.filter	FLU+G4	-3869.2751 (s.e. 163.9771)	(BCONFUSUS:0.0705644999,(((((((BIGNITUS:0.0282704637,BTERRESTRIS:0.0039587065)100:0.0660012471,BPOLARIS:0.1226161240)76:0.0149998986,BCULLUMANUS:0.0576419193)71:0.0023003565,((BPYROSOMA:0.0358315197,BBREVICEPS:0.0810090269)93:0.0085522060,BSIBIRICUS:0.0247932321)72:0.0056652276)81:0.0143941824,(BPICIPES:0.0737121097,BIMPATIENS:0.0638207906)97:0.0365838798)87:0.0131266256,(BSOROEENSIS:0.0848599158…
OG11532.filter.fa_trimed_align.filter	HIVb+G4	-903.9014 (s.e. 50.4437)	(BCONFUSUS:0.0100580309,((((((((BIGNITUS:0.0000010000,BTERRESTRIS:0.0052797303)83:0.0052819886,BPYROSOMA:0.0052533745)43:0.0000010000,(BCULLUMANUS:0.0215100164,BSOROEENSIS:0.0251687073)38:0.0000010000)67:0.0053116397,((BPICIPES:0.0053890773,BIMPATIENS:0.0053475185)46:0.0000010000,BBREVICEPS:0.0000010000)90:0.0053694650)9:0.0000010000,((BSKORIKOVI:0.0052957240,BOPULENTUS:0.0107113036)19:0.00000100…
OG1155.filter.fa_trimed_align.filter	HIVb+F+G4	-6107.4900 (s.e. 169.4739)	(BCONFUSUS:0.0216140184,((((((((BIGNITUS:0.0017794408,BTERRESTRIS:0.0043121324)92:0.0039064322,BPOLARIS:0.0071082074)97:0.0039869751,(((BPYROSOMA:0.0078372329,BBREVICEPS:0.0149785709)60:0.0010894042,(BCULLUMANUS:0.0069573033,BSIBIRICUS:0.0034832317)61:0.0000010000)88:0.0024267365,(BPICIPES:0.0052984461,BIMPATIENS:0.0094302395)100:0.0079379750)83:0.0017942933)95:0.0035625341,(BCONSOBRINUS:0.002614…
OG11561.filter.fa_trimed_align.filter	HIVw+G4	-1735.1341 (s.e. 82.0455)	(BCONFUSUS:0.0195124449,((((((((BIGNITUS:0.0035054320,BTERRESTRIS:0.0070893776)98:0.0163220672,BPOLARIS:0.0000020007)76:0.0035177665,((((AFLOREA:0.0497111542,((ACERANA:0.0081926037,AMELLIFERA:0.0367319506)94:0.0150915249,ADORSATA:0.0174537652)48:0.0000021886)100:0.2526488997,BCULLUMANUS:0.0000020416)56:0.0071362020,BSIBIRICUS:0.0071778044)53:0.0071691086,BPYROSOMA:0.0179059459)52:0.0035833110)15:…
OG11570.filter.fa_trimed_align.filter	FLU+G4	-1120.0644 (s.e. 56.6528)	(BCONFUSUS:0.0258257650,((((((BIGNITUS:0.0000021278,BTERRESTRIS:0.0051108686)87:0.0154477264,(((BPICIPES:0.0050506871,BDIFFICILLIMUS:0.0101545982)35:0.0000022645,BIMPATIENS:0.0050636637)55:0.0050665660,BCULLUMANUS:0.0000020965)52:0.0050700617)27:0.0000010000,((((((AFLOREA:0.0251778549,(ACERANA:0.0314750195,(ADORSATA:0.0352317122,AMELLIFERA:0.0107378239)52:0.0052770438)69:0.0327572690)96:0.2641141…
OG11576.filter.fa_trimed_align.filter	HIVb+G4	-1507.9728 (s.e. 77.2228)	(BCONFUSUS:0.1033491245,((((((((BIGNITUS:0.0318854705,BTERRESTRIS:0.0418344468)100:0.0810029924,BPOLARIS:0.0153787163)58:0.0103643614,((((AFLOREA:0.0024995797,(ACERANA:0.0050869711,(ADORSATA:0.0000010000,AMELLIFERA:0.0000010000)95:0.0051273274)90:0.0076802848)100:0.3083393429,BCULLUMANUS:0.0258679562)56:0.0059950898,BIMPATIENS:0.0000010000)55:0.0050416975,BPICIPES:0.0102008507)45:0.0050709053)35:…
OG11583.filter.fa_trimed_align.filter	HIVb+G4	-726.7256 (s.e. 42.9068)	(BCONFUSUS:0.0070175269,(((((((BIGNITUS:0.0072454437,BPOLARIS:0.0072063091)17:0.0000010000,BTERRESTRIS:0.0072336232)72:0.0072153760,(((((AFLOREA:0.0000010000,(ACERANA:0.0069778222,ADORSATA:0.0069859100)38:0.0000010000)58:0.0000010000,AMELLIFERA:0.0070089584)100:0.1863210306,BHAEMORRHOIDALIS:0.0000010000)37:0.0072420503,(BTURNERI:0.0073697193,BSKORIKOVI:0.0219315740)96:0.0219674702)14:0.0000010000…
OG11585.filter.fa_trimed_align.filter	HIVb+G4	-1640.8548 (s.e. 109.1265)	(BCONFUSUS:0.0275093623,(((((BIGNITUS:0.0164342469,BTERRESTRIS:0.0108447867)61:0.0108202276,(((AFLOREA:0.0274242394,((ACERANA:0.0053259387,AMELLIFERA:0.0868511548)74:0.0274474384,ADORSATA:0.0157792068)69:0.0239995725)100:0.2947658727,(BTURNERI:0.0000022717,BSKORIKOVI:0.0215307369)92:0.0578149948)94:0.0319846183,BCONSOBRINUS:0.0289379805)43:0.0097174045)18:0.0107678012,(BPICIPES:0.0405445871,BIMPA…
OG11590.filter.fa_trimed_align.filter	HIVb+G4	-1543.2214 (s.e. 113.4260)	(BCONFUSUS:0.0125780083,(((BIGNITUS:0.0178934594,BTERRESTRIS:0.0000010000)99:0.0302314320,(BCONSOBRINUS:0.0692552657,(BDIFFICILLIMUS:0.0655206549,BPOLARIS:0.0731515855)35:0.0062981719)43:0.0074425469)67:0.0125692567,((((BPYROSOMA:0.0246293952,(BCULLUMANUS:0.0000010000,BSIBIRICUS:0.0120508116)31:0.0000020312)61:0.0059844985,(BPICIPES:0.0524151141,BIMPATIENS:0.0380213746)65:0.0146293765)5:0.0000021…
OG11592.filter.fa_trimed_align.filter	HIVb+G4	-1987.2798 (s.e. 128.8481)	(BCONFUSUS:0.0397089073,((((BIGNITUS:0.0211760616,BTERRESTRIS:0.0209811073)99:0.0433558409,BOPULENTUS:0.0282371270)81:0.0252890109,((BSOROEENSIS:0.0470245167,BDIFFICILLIMUS:0.1140023778)50:0.0000021248,(BCONSOBRINUS:0.0407563367,BHAEMORRHOIDALIS:0.0572766741)62:0.0247398568)77:0.0241781520)61:0.0146822678,((((((((AFLOREA:0.0515535144,ADORSATA:0.0405624159)60:0.0051127219,(ACERANA:0.0850594116,AME…
OG11601.filter.fa_trimed_align.filter	HIVb+G4	-1778.8223 (s.e. 105.3649)	(BCONFUSUS:0.0466738188,((((((BIGNITUS:0.0048066908,BTERRESTRIS:0.0097521588)99:0.0198768163,BPOLARIS:0.0000010000)91:0.0097731049,((BPYROSOMA:0.0517204267,(BCULLUMANUS:0.0448041440,BSIBIRICUS:0.0533626558)81:0.0286802171)13:0.0000010000,BBREVICEPS:0.0250602417)16:0.0000010000)19:0.0000010000,(BPICIPES:0.0250018483,BIMPATIENS:0.0260244786)76:0.0151618711)54:0.0075771468,(((((BTURNERI:0.0208959070…
OG11624.filter.fa_trimed_align.filter	HIVb+G4	-1134.5691 (s.e. 74.9798)	(BCONFUSUS:0.0236926220,((((((BIGNITUS:0.0062594752,BTERRESTRIS:0.0000010000)92:0.0121753280,(AFLOREA:0.0109590431,((ACERANA:0.0058763047,ADORSATA:0.0058855001)71:0.0000022918,AMELLIFERA:0.0118216570)86:0.0134462047)100:0.2096034390)39:0.0065826769,BIMPATIENS:0.0187428155)20:0.0000025069,(BCONSOBRINUS:0.0121135693,BPOLARIS:0.0307131227)65:0.0061702549)32:0.0061767956,((BPYROSOMA:0.0126745745,((((…
OG11625.filter.fa_trimed_align.filter	HIVb+G4	-906.5457 (s.e. 49.4440)	(BCONFUSUS:0.0209737921,((((((((((BIGNITUS:0.0051752675,BTERRESTRIS:0.0000010000)82:0.0103774007,BPOLARIS:0.0000010000)56:0.0052216910,BHAEMORRHOIDALIS:0.0051578106)40:0.0051912975,BDIFFICILLIMUS:0.0000010000)11:0.0000027718,BBREVICEPS:0.0052389117)1:0.0000010000,(BCULLUMANUS:0.0212323185,BSOROEENSIS:0.0104881535)17:0.0000010000)0:0.0000010000,(((BPICIPES:0.0000010000,BIMPATIENS:0.0051676474)86:0…
OG11626.filter.fa_trimed_align.filter	HIVb+G4	-986.2418 (s.e. 54.6612)	(BCONFUSUS:0.0204399903,((((BIGNITUS:0.0305012997,(BPICIPES:0.0000010000,BIMPATIENS:0.0102300195)88:0.0050340918)23:0.0000010000,(((BTERRESTRIS:0.0317989994,BPYROSOMA:0.0051984552)64:0.0049017929,BCULLUMANUS:0.0151895402)12:0.0000010000,(BSIBIRICUS:0.0000010000,BPOLARIS:0.0000010000)62:0.0000010000)7:0.0000010000)46:0.0050363881,BCONSOBRINUS:0.0050358578)23:0.0000010000,(((((((AFLOREA:0.005005232…
OG11628.filter.fa_trimed_align.filter	HIVb+G4	-1373.5818 (s.e. 81.7955)	(BCONFUSUS:0.0145452472,(((((BIGNITUS:0.0044338885,BTERRESTRIS:0.0044009791)98:0.0135062742,(((((BPYROSOMA:0.0273307944,BBREVICEPS:0.0226379114)14:0.0000010000,BCULLUMANUS:0.0045002071)20:0.0000010000,BSIBIRICUS:0.0090289430)84:0.0090672588,(BPICIPES:0.0044382539,BIMPATIENS:0.0091292257)45:0.0000010000)88:0.0044551244,BPOLARIS:0.0133284860)30:0.0000010000)88:0.0046294832,(((((BTURNERI:0.008939218…
OG11630.filter.fa_trimed_align.filter	FLU+G4	-2155.4024 (s.e. 95.6472)	(BCONFUSUS:0.1651587601,((((((BIGNITUS:0.0000010000,BTERRESTRIS:0.0057581622)65:0.0057725372,(((((AFLOREA:0.0621795133,ADORSATA:0.0488094444)84:0.0311252340,ACERANA:0.0663190480)71:0.0461161637,AMELLIFERA:0.0372389238)100:0.8211153097,BIMPATIENS:0.1566050623)79:0.0641364063,BPICIPES:0.0304406644)71:0.0192790169)9:0.0000023262,BPOLARIS:0.0058671414)3:0.0000023765,((((BTURNERI:0.0299476248,BSKORIKO…
OG11634.filter.fa_trimed_align.filter	JTTDCMut+I	-764.7670 (s.e. 45.5779)	(BCONFUSUS:0.0000020899,((((BIGNITUS:0.0000010000,BTERRESTRIS:0.0000010000)93:0.0064269050,BPOLARIS:0.0064465777)81:0.0065796358,((((BPYROSOMA:0.0000010000,((BCULLUMANUS:0.0065245003,BSIBIRICUS:0.0066033002)83:0.0065245183,BBREVICEPS:0.0000010000)76:0.0065281756)58:0.0065106276,((BSOROEENSIS:0.0000010000,BCONSOBRINUS:0.0195585714)64:0.0064563470,BOPULENTUS:0.0130228373)38:0.0000010000)6:0.0000010…
OG1164.filter.fa_trimed_align.filter	mtVer+F+I	-4398.8740 (s.e. 81.0609)	(BCONFUSUS:0.0018180044,((((((((BIGNITUS:0.0000010000,BTERRESTRIS:0.0000010000)90:0.0008057301,BPOLARIS:0.0024264327)49:0.0000010000,(BPICIPES:0.0016199174,BIMPATIENS:0.0032423095)74:0.0008078921)86:0.0008068040,BCONSOBRINUS:0.0008085742)12:0.0000010000,(BSOROEENSIS:0.0000010000,BDIFFICILLIMUS:0.0000010000)21:0.0000010000)4:0.0000010000,(((BPYROSOMA:0.0008060207,BOPULENTUS:0.0024717790)58:0.00000…
OG11640.filter.fa_trimed_align.filter	JTT+G4	-2631.7617 (s.e. 117.1876)	(BCONFUSUS:0.0110668035,(((((((((BIGNITUS:0.0209735552,BPOLARIS:0.0083418126)92:0.0141092301,((BTURNERI:0.0186382355,BCONSOBRINUS:0.0189753796)81:0.0120779671,BBREVICEPS:0.0160714471)100:0.2826038990)67:0.0020986879,BPICIPES:0.0044684509)97:0.0277572410,(BSKORIKOVI:0.0524039599,(BHAEMORRHOIDALIS:0.0000020251,(BOPULENTUS:0.0197371684,BDIFFICILLIMUS:0.0292922040)90:0.0091401098)91:0.0278143990)73:0…
OG11645.filter.fa_trimed_align.filter	HIVb+G4	-1536.7549 (s.e. 73.8473)	(BCONFUSUS:0.0765610984,((((((((((BIGNITUS:0.0094410528,BTERRESTRIS:0.0094764463)97:0.0141950927,BPOLARIS:0.0096572752)85:0.0048310313,(BPICIPES:0.0240834422,BIMPATIENS:0.0096974679)89:0.0093013655)92:0.0096119235,BBREVICEPS:0.0144006859)23:0.0000010000,(BCULLUMANUS:0.0244423183,BSIBIRICUS:0.0095278735)22:0.0000021096)18:0.0000020370,BPYROSOMA:0.0095554767)83:0.0048216652,(BTURNERI:0.0047171253,B…
OG1165.filter.fa_trimed_align.filter	JTT+G4	-3357.5295 (s.e. 109.0814)	(BCONFUSUS:0.0135431464,((((((((BIGNITUS:0.0017753444,BTERRESTRIS:0.0000010000)99:0.0031398855,BPICIPES:0.0015568096)51:0.0000010000,BIMPATIENS:0.0046848629)85:0.0015560924,BPOLARIS:0.0062829945)80:0.0015645193,(BSOROEENSIS:0.0110401276,BBREVICEPS:0.0146571891)76:0.0030991590)67:0.0015684979,(BPYROSOMA:0.0032547186,(BCULLUMANUS:0.0032506720,BSIBIRICUS:0.0032936054)88:0.0015783995)87:0.0031273174)…
OG11650.filter.fa_trimed_align.filter	JTT+R2	-1726.9877 (s.e. 107.4033)	(BCONFUSUS:0.0182001488,BIGNITUS:0.0330800461,((((((AFLOREA:0.0250208082,(ACERANA:0.0062343715,ADORSATA:0.0037970678)86:0.0045088424)54:0.0084521527,AMELLIFERA:0.0103768123)100:0.0606122433,((BTERRESTRIS:0.0000009997,BIMPATIENS:0.0000009997)61:0.0000009997,BPOLARIS:0.0032320501)75:0.0000021313)88:0.0310361010,BSOROEENSIS:0.0152070639)33:0.0080537686,((((((BPYROSOMA:0.0108426367,(BSUPERBUS:0.00297…
OG11653.filter.fa_trimed_align.filter	FLU+G4	-942.1112 (s.e. 55.8757)	(BCONFUSUS:0.0000022263,((((((BIGNITUS:0.0000010000,BTERRESTRIS:0.0000010000)96:0.0068041394,BPYROSOMA:0.0000010000)55:0.0000010000,BCULLUMANUS:0.0144385010)66:0.0068127049,(BPICIPES:0.0000010000,BIMPATIENS:0.0000010000)54:0.0000010000)44:0.0000010000,((((BTURNERI:0.0000010000,BSKORIKOVI:0.0139982600)86:0.0066097836,BOPULENTUS:0.0135964945)90:0.0068363293,(BCONSOBRINUS:0.0000010000,BDIFFICILLIMUS…
OG11667.filter.fa_trimed_align.filter	JTT+R2	-755.2112 (s.e. 50.4896)	(BCONFUSUS:0.0214639719,((((((((BIGNITUS:0.0000010010,(BTERRESTRIS:0.0058901130,BPOLARIS:0.0000010010)49:0.0000026104)65:0.0056293413,BCONSOBRINUS:0.0000010010)24:0.0000010010,(BPYROSOMA:0.0000010010,BHAEMORRHOIDALIS:0.0058936918)65:0.0056295019)48:0.0058666521,(BCULLUMANUS:0.0000010010,BBREVICEPS:0.0053012658)89:0.0051276151)19:0.0000010010,BPICIPES:0.0000010010)6:0.0000010010,BIMPATIENS:0.00000…
OG1167.filter.fa_trimed_align.filter	FLU+I	-4214.3787 (s.e. 81.2488)	(BCONFUSUS:0.0026226265,(((((BIGNITUS:0.0000010000,((((BTURNERI:0.0017239735,BSKORIKOVI:0.0017279427)98:0.0026150855,BCONSOBRINUS:0.0026018320)21:0.0000010000,(BOPULENTUS:0.0008626526,BDIFFICILLIMUS:0.0010125538)20:0.0000010000)11:0.0000010000,BHAEMORRHOIDALIS:0.0008656616)74:0.0008631244)7:0.0000010000,((BTERRESTRIS:0.0008596979,BBREVICEPS:0.0009666208)87:0.0008648300,BSOROEENSIS:0.0025961523)21…
OG11672.filter.fa_trimed_align.filter	LG	-796.4236 (s.e. 38.6702)	(BCONFUSUS:0.0055957550,(((((((BIGNITUS:0.0000010000,BTERRESTRIS:0.0000010000)79:0.0015939604,BPOLARIS:0.0076290871)71:0.0040052975,BCULLUMANUS:0.0055898534)46:0.0000010000,(((((AFLOREA:0.0168469253,(ACERANA:0.0000010000,AMELLIFERA:0.0278703107)61:0.0055737780)57:0.0000010000,ADORSATA:0.0112162426)100:0.0938426288,BIMPATIENS:0.0000020878)49:0.0055944475,BPICIPES:0.0055660164)76:0.0112740426,(((BT…
OG11678.filter.fa_trimed_align.filter	JTT+R2	-679.5531 (s.e. 35.8169)	(BCONFUSUS:0.0000010422,((((((((BIGNITUS:0.0000010422,BTERRESTRIS:0.0000010422)59:0.0000010422,BPOLARIS:0.0120262301)68:0.0060639721,BIMPATIENS:0.0059587292)22:0.0000010422,BBREVICEPS:0.0000010422)21:0.0000010422,(BPYROSOMA:0.0333449890,BOPULENTUS:0.0000010422)78:0.0164122089)47:0.0000021901,BDIFFICILLIMUS:0.0000010422)40:0.0060600049,(BSUPERBUS:0.0000010422,BWALTONI:0.0000010422)81:0.0060486595)…
OG1168.filter.fa_trimed_align.filter	HIVw+F+G4	-11985.9540 (s.e. 238.7536)	(BCONFUSUS:0.0616782253,(((((((BIGNITUS:0.0195912298,BTERRESTRIS:0.0130337303)100:0.0270235583,BPOLARIS:0.0242270684)99:0.0146585396,(BPICIPES:0.0259301479,BIMPATIENS:0.0341797060)97:0.0056892503)54:0.0013898017,((BPYROSOMA:0.0364721770,BCULLUMANUS:0.0327974159)98:0.0133771259,(BSIBIRICUS:0.0172200386,BBREVICEPS:0.0436777167)77:0.0029805179)64:0.0060478721)93:0.0024363722,((((BTURNERI:0.020708261…
OG1169.filter.fa_trimed_align.filter	LG+I	-3595.1088 (s.e. 60.2161)	(BCONFUSUS:0.0000010000,(((((((BIGNITUS:0.0008682235,BPOLARIS:0.0028663840)41:0.0000010000,BTERRESTRIS:0.0000010000)74:0.0026906988,(BCULLUMANUS:0.0000010000,BSIBIRICUS:0.0000010000)75:0.0022006055)52:0.0000010000,((BTURNERI:0.0000010000,(BSOROEENSIS:0.0000010000,(BCONSOBRINUS:0.0026631689,BBREVICEPS:0.0008793624)3:0.0000010000)5:0.0000010000)4:0.0000010000,(BSKORIKOVI:0.0008718720,BDIFFICILLIMUS…
OG11691.filter.fa_trimed_align.filter	JTT+G4	-1265.0646 (s.e. 61.8716)	(BCONFUSUS:0.0101678135,((((BIGNITUS:0.0077999221,BTERRESTRIS:0.0000010000)86:0.0038901876,BBREVICEPS:0.0038865650)33:0.0000010000,((((((((AFLOREA:0.0353183124,((ACERANA:0.0082185223,AMELLIFERA:0.0200736196)88:0.0103480315,ADORSATA:0.0097126691)87:0.0198882910)100:0.1597421913,(BSUPERBUS:0.0000010000,BWALTONI:0.0050781018)75:0.0081037571)52:0.0037014466,BPICIPES:0.0078758959)51:0.0039097758,BCONS…
OG11694.filter.fa_trimed_align.filter	HIVb+G4	-1102.9545 (s.e. 55.4151)	(BCONFUSUS:0.0175050739,(((((((BIGNITUS:0.0000010000,BTERRESTRIS:0.0055209702)90:0.0055740689,BPICIPES:0.0111551996)15:0.0000010000,BPOLARIS:0.0000010000)19:0.0000010000,(((BPYROSOMA:0.0111954896,BOPULENTUS:0.0224439622)23:0.0000010000,((BTURNERI:0.0118940570,BSKORIKOVI:0.0000023641)100:0.1059567052,BSOROEENSIS:0.0237195791)63:0.0045140877)38:0.0055578858,(BIMPATIENS:0.0000010000,BBREVICEPS:0.011…
OG1170.filter.fa_trimed_align.filter	HIVb+R2	-5526.1897 (s.e. 139.4108)	(BCONFUSUS:0.0128756882,((((((((BIGNITUS:0.0021520278,BTERRESTRIS:0.0019620249)100:0.0055796800,BPOLARIS:0.0048022520)93:0.0023967913,(BPICIPES:0.0048933192,BIMPATIENS:0.0048892563)63:0.0015472309)31:0.0000009863,((((BPYROSOMA:0.0032109071,BCULLUMANUS:0.0048700735)29:0.0000009863,BSIBIRICUS:0.0007978167)24:0.0000009863,BBREVICEPS:0.0056561712)87:0.0008130423,BSOROEENSIS:0.0189969804)86:0.00078312…
OG11705.filter.fa_trimed_align.filter	HIVb+G4	-2008.4361 (s.e. 120.9735)	(BCONFUSUS:0.0588335848,((((((BIGNITUS:0.0117365567,BTERRESTRIS:0.0120372171)100:0.0543804506,(((((AFLOREA:0.0455266368,ADORSATA:0.0442827597)47:0.0108087123,AMELLIFERA:0.0533414418)48:0.0107050539,ACERANA:0.0000024595)100:0.7214183366,BIMPATIENS:0.0000023129)44:0.0299539450,BPICIPES:0.0254744134)39:0.0289102501)41:0.0163911311,((BPYROSOMA:0.0511642365,BBREVICEPS:0.0362081778)39:0.0142519323,(BCU…
OG11725.filter.fa_trimed_align.filter	JTT+I	-1312.7789 (s.e. 70.9561)	(BCONFUSUS:0.0000010000,((((((((BIGNITUS:0.0054732328,BPOLARIS:0.0000020429)100:0.1618301458,BDIFFICILLIMUS:0.0677303976)100:0.1720099969,BPYROSOMA:0.0114654868)53:0.0000010000,BHAEMORRHOIDALIS:0.0057586177)27:0.0000010000,(((((((AFLOREA:0.0351635888,AMELLIFERA:0.0174103233)89:0.0118343639,ACERANA:0.0348136021)82:0.0054361616,ADORSATA:0.0057140826)100:0.1443818730,BPICIPES:0.0230284760)31:0.00000…
OG11739.filter.fa_trimed_align.filter	HIVw+G4	-2159.1288 (s.e. 124.8128)	(BCONFUSUS:0.0351970202,((((((BIGNITUS:0.0054874757,BTERRESTRIS:0.0057213954)99:0.0581399493,BPOLARIS:0.1771196222)74:0.0267967991,BIMPATIENS:0.0562154696)37:0.0224934105,((BPYROSOMA:0.0403681745,BBREVICEPS:0.0265814373)55:0.0000020056,(BCULLUMANUS:0.0110653221,BSIBIRICUS:0.0164828435)95:0.0111398080)88:0.0082445525)20:0.0056715579,((((((AFLOREA:0.0597796181,(ACERANA:0.0760427328,AMELLIFERA:0.054…
OG11742.filter.fa_trimed_align.filter	HIVb+G4	-1301.4555 (s.e. 85.0120)	(BCONFUSUS:0.0000010000,((((BIGNITUS:0.0050803973,((BTERRESTRIS:0.0000010000,BCULLUMANUS:0.0225833016)77:0.0049896655,(((BPYROSOMA:0.0192074439,(((((BTURNERI:0.0048246544,BSKORIKOVI:0.0050127692)92:0.0115466789,BOPULENTUS:0.0394705301)82:0.0113541366,BDIFFICILLIMUS:0.0509643802)68:0.0121866426,BSIBIRICUS:0.0277658590)75:0.0152773902,BHAEMORRHOIDALIS:0.0199900179)71:0.0075600905)66:0.0106093724,BB…
OG11747.filter.fa_trimed_align.filter	HIVw+G4	-1032.8011 (s.e. 59.6876)	(BCONFUSUS:0.0249999394,((((((BIGNITUS:0.0000010000,BTERRESTRIS:0.0000010000)97:0.0097340595,(BSOROEENSIS:0.0148540019,BPOLARIS:0.0147621843)82:0.0049592562)7:0.0000010000,BSIBIRICUS:0.0000010000)3:0.0000010000,(BPYROSOMA:0.0096741526,BDIFFICILLIMUS:0.0048239327)6:0.0000010000)12:0.0000010000,BBREVICEPS:0.0096933281)65:0.0048244549,((((BPICIPES:0.0097606608,((BTURNERI:0.0048635245,BSKORIKOVI:0.00…
OG11748.filter.fa_trimed_align.filter	FLU+I	-686.7351 (s.e. 35.4484)	(BCONFUSUS:0.0061111174,((((((((((BIGNITUS:0.0061308600,BTERRESTRIS:0.0063739489)47:0.0060511165,(((AFLOREA:0.0248310021,ADORSATA:0.0000010000)90:0.0059516517,(ACERANA:0.0059518984,AMELLIFERA:0.0000010000)47:0.0000010000)100:0.0608581572,BPOLARIS:0.0050864542)55:0.0073255763)67:0.0062861755,BOPULENTUS:0.0060651134)59:0.0000010000,BSKORIKOVI:0.0063845664)10:0.0000010000,BDIFFICILLIMUS:0.0000010000…
OG11768.filter.fa_trimed_align.filter	HIVb+G4	-4021.5000 (s.e. 180.9496)	(BCONFUSUS:0.2659477637,((((BIGNITUS:0.0154134859,BTERRESTRIS:0.0102452334)100:0.0963761557,(((BTURNERI:0.0401537254,BSKORIKOVI:0.0804559049)99:0.0566591253,BOPULENTUS:0.1765664783)84:0.0394216897,BHAEMORRHOIDALIS:0.2742648663)69:0.0463144700)48:0.0145432251,(((BPYROSOMA:0.0381849538,(BPICIPES:0.1088523178,BIMPATIENS:0.0988825603)98:0.0625168067)43:0.0171728610,((BCULLUMANUS:0.0956105912,BBREVICE…
OG11778.filter.fa_trimed_align.filter	HIVb+G4	-1213.7900 (s.e. 82.8284)	(BCONFUSUS:0.0140861641,(((BIGNITUS:0.0069604965,BTERRESTRIS:0.0136598343)93:0.0135914653,BOPULENTUS:0.0000010000)70:0.0068664363,((((((((((AFLOREA:0.0260519451,((ACERANA:0.0000010000,AMELLIFERA:0.0000010000)59:0.0000021546,ADORSATA:0.0650295786)97:0.0369182095)100:0.3454762978,BDIFFICILLIMUS:0.0000021183)28:0.0000021793,BHAEMORRHOIDALIS:0.0791100172)35:0.0073164784,(BSUPERBUS:0.0211378347,BWALTO…
OG11781.filter.fa_trimed_align.filter	mtVer+G4	-1015.7576 (s.e. 55.9189)	(BCONFUSUS:0.0237760696,((((((((((BIGNITUS:0.0000010000,BTERRESTRIS:0.0000010000)97:0.0180746836,BPOLARIS:0.0113940808)99:0.0295682100,BIMPATIENS:0.0056146012)57:0.0000010000,BPICIPES:0.0000010000)82:0.0056741035,(((BPYROSOMA:0.0055048888,BSIBIRICUS:0.0000010000)37:0.0000010000,BCULLUMANUS:0.0110669380)75:0.0055283024,BBREVICEPS:0.0000010000)94:0.0113771549)73:0.0056733882,BOPULENTUS:0.0000010000…
OG11782.filter.fa_trimed_align.filter	JTT+I	-841.3257 (s.e. 57.0111)	(BCONFUSUS:0.0228672773,((BIGNITUS:0.0056055282,((BTERRESTRIS:0.0000010000,(BPYROSOMA:0.0113556383,BBREVICEPS:0.0056165039)24:0.0000010000)26:0.0000010000,BHAEMORRHOIDALIS:0.0171696678)50:0.0056055542)24:0.0000010000,(((((((AFLOREA:0.0000020304,((ACERANA:0.0264119349,AMELLIFERA:0.0107750720)80:0.0054326144,ADORSATA:0.0117221348)97:0.0455588482)100:0.1811776595,BSKORIKOVI:0.0000010000)60:0.0055918…
OG11795.filter.fa_trimed_align.filter	HIVb+I	-867.4218 (s.e. 41.0848)	(BCONFUSUS:0.0128867994,(((((BIGNITUS:0.0000010000,BPYROSOMA:0.0000010000)60:0.0000010000,(BTERRESTRIS:0.0131057483,((BCULLUMANUS:0.0000010000,BSOROEENSIS:0.0094064583)82:0.0040694209,(BCONSOBRINUS:0.0000010000,BDIFFICILLIMUS:0.0000010000)50:0.0000010000)67:0.0040868935)12:0.0000010000)4:0.0000010000,((BPICIPES:0.0000010000,BIMPATIENS:0.0000010000)85:0.0041816826,((BTURNERI:0.0000010000,BSKORIKOV…
OG11797.filter.fa_trimed_align.filter	FLU+G4	-661.9998 (s.e. 45.0781)	(BCONFUSUS:0.0000010000,((((((((BIGNITUS:0.0000010000,BPICIPES:0.0000010000)55:0.0000010000,((BPYROSOMA:0.0071878092,BIMPATIENS:0.0144358814)44:0.0000010000,BBREVICEPS:0.0073180151)39:0.0000010000)36:0.0000010000,BTERRESTRIS:0.0072046475)78:0.0144877569,(BSUPERBUS:0.0073880382,BWALTONI:0.0074200318)61:0.0156791473)37:0.0000010000,BHAEMORRHOIDALIS:0.0071577853)16:0.0000010000,(BTURNERI:0.000001000…
OG11799.filter.fa_trimed_align.filter	HIVw+G4	-1271.7780 (s.e. 69.7159)	(BCONFUSUS:0.0581608143,((((((BIGNITUS:0.0055052376,BTERRESTRIS:0.0222093229)88:0.0112619418,BPOLARIS:0.0111209767)78:0.0054326500,BPICIPES:0.0109617565)53:0.0000010000,BIMPATIENS:0.0111357994)90:0.0054806532,((BTURNERI:0.0225942495,BSKORIKOVI:0.0051025467)97:0.0171455392,(BHAEMORRHOIDALIS:0.0110847511,BOPULENTUS:0.0000010000)44:0.0000010000)77:0.0055067218)17:0.0000010000,((AFLOREA:0.0173460041,…
OG1180.filter.fa_trimed_align.filter	JTT+F+I	-5294.0629 (s.e. 114.9121)	(BCONFUSUS:0.0543212276,(((((((BIGNITUS:0.0022017093,BTERRESTRIS:0.0029326181)100:0.0036801527,BPOLARIS:0.0000010000)98:0.0021996618,BBREVICEPS:0.0014697558)75:0.0007295951,(((((((AFLOREA:0.0029456968,ADORSATA:0.0007302870)68:0.0007651119,ACERANA:0.0000020828)59:0.0002354208,AMELLIFERA:0.0012487785)100:0.0215285442,(BSUPERBUS:0.0012708236,BWALTONI:0.0016666283)87:0.0031788895)93:0.0066919717,BCUL…
OG11811.filter.fa_trimed_align.filter	HIVb+G4	-1629.4309 (s.e. 108.2007)	(BCONFUSUS:0.0129317339,(((((((BIGNITUS:0.0112122715,BTERRESTRIS:0.0054944507)100:0.0420331547,BPOLARIS:0.0436193155)72:0.0097216385,(BPICIPES:0.0528781655,BIMPATIENS:0.0175191391)70:0.0059609149)65:0.0063198405,BBREVICEPS:0.0000010000)69:0.0056279292,(((((BTURNERI:0.0407869993,BSKORIKOVI:0.0045591215)98:0.0181728876,BOPULENTUS:0.0283297587)95:0.0124943131,BHAEMORRHOIDALIS:0.0531658569)55:0.00412…
OG11826.filter.fa_trimed_align.filter	HIVb+G4	-2085.1377 (s.e. 93.6196)	(BCONFUSUS:0.0268881543,(((((BIGNITUS:0.0034329603,BTERRESTRIS:0.0069263370)100:0.0323352353,BPOLARIS:0.0106677487)54:0.0068405250,(BHAEMORRHOIDALIS:0.0103942460,BDIFFICILLIMUS:0.0279550394)69:0.0034003005)30:0.0000010000,(((BTURNERI:0.0000010000,BSKORIKOVI:0.0103704696)98:0.0122322983,BOPULENTUS:0.0541459441)75:0.0016479251,BCONSOBRINUS:0.0280368635)40:0.0000010000)75:0.0069376166,((((BPYROSOMA:…
OG11828.filter.fa_trimed_align.filter	HIVb+R3	-1304.8910 (s.e. 94.8058)	(BCONFUSUS:0.0372817037,((((BIGNITUS:0.0183687015,BTERRESTRIS:0.0051854536)100:0.0286820386,((BPYROSOMA:0.0218442469,(((BCULLUMANUS:0.0153893431,BBREVICEPS:0.0050880838)74:0.0000009814,BPOLARIS:0.0206075551)50:0.0157853492,BSIBIRICUS:0.0000009814)50:0.0053453665)41:0.0052649388,(BPICIPES:0.0000009814,(((BTURNERI:0.0161261934,BSKORIKOVI:0.0160319576)93:0.0109997800,BOPULENTUS:0.0269563425)85:0.005…
OG11830.filter.fa_trimed_align.filter	HIVb+G4	-2061.1971 (s.e. 105.8158)	(BCONFUSUS:0.0471838825,(((((((((((((BIGNITUS:0.0138218601,BTERRESTRIS:0.0137163566)97:0.0138396551,(BPICIPES:0.0402060535,BIMPATIENS:0.0071528691)98:0.0301326764)77:0.0047460383,BPYROSOMA:0.0092746082)57:0.0045311406,BPOLARIS:0.0273671870)30:0.0000023510,BSIBIRICUS:0.0138583408)24:0.0000020519,BCULLUMANUS:0.0092125150)36:0.0044353390,BBREVICEPS:0.0286642968)59:0.0046930299,(BTURNERI:0.0179562788…
OG11834.filter.fa_trimed_align.filter	HIVb+G4	-937.2973 (s.e. 52.6049)	(BCONFUSUS:0.0504928424,(((((((BIGNITUS:0.0000010000,(((AFLOREA:0.0184207337,((ACERANA:0.0000010000,AMELLIFERA:0.0000010000)74:0.0000010000,ADORSATA:0.0059794879)87:0.0123735331)100:0.1296131379,BOPULENTUS:0.0000010000)50:0.0060198411,BPICIPES:0.0060134386)13:0.0000010000)4:0.0000010000,BPOLARIS:0.0061979058)8:0.0000010000,(BTERRESTRIS:0.0000010000,((BIMPATIENS:0.0000010000,BCONSOBRINUS:0.0181433…
OG11846.filter.fa_trimed_align.filter	HIVb+R2	-1110.6713 (s.e. 67.7097)	(BCONFUSUS:0.0081414621,(((BIGNITUS:0.0000009792,(((((BPYROSOMA:0.0002794092,BDIFFICILLIMUS:0.0169805072)66:0.0077469868,BSIBIRICUS:0.0170074883)49:0.0004344636,((((BTURNERI:0.0294351546,BSKORIKOVI:0.0079013418)66:0.0083728868,BCONSOBRINUS:0.0115735632)29:0.0000009792,BPOLARIS:0.0082425793)42:0.0040789238,BCULLUMANUS:0.0000009792)16:0.0000009792)13:0.0000009792,BBREVICEPS:0.0039551687)36:0.004046…
OG11868.filter.fa_trimed_align.filter	JTTDCMut+R2	-1665.7093 (s.e. 127.0273)	(BCONFUSUS:0.0353861869,(((((((((BIGNITUS:0.0117593582,BTERRESTRIS:0.0000010408)99:0.0238017076,BPOLARIS:0.0249693340)95:0.0170974426,BCULLUMANUS:0.0442013913)61:0.0072187973,(BPICIPES:0.0276534550,BIMPATIENS:0.0378004435)90:0.0100213951)73:0.0060921478,BSOROEENSIS:0.0509396540)39:0.0114276956,BSIBIRICUS:0.0058872966)13:0.0000010408,(BPYROSOMA:0.0323289492,BBREVICEPS:0.0600780381)20:0.0046947341)…
OG11870.filter.fa_trimed_align.filter	HIVb+R2	-1289.3093 (s.e. 78.8259)	(BCONFUSUS:0.0434094232,((((((BIGNITUS:0.0094322550,BPOLARIS:0.0146066941)29:0.0000009976,BBREVICEPS:0.0191758341)33:0.0045866013,((((((AFLOREA:0.0000021700,(ACERANA:0.0083492478,(ADORSATA:0.0046340853,AMELLIFERA:0.0140362363)40:0.0000009976)96:0.0139852810)100:0.1560347373,BPYROSOMA:0.0201074734)41:0.0034011206,(BPICIPES:0.0095484117,BIMPATIENS:0.0143095992)69:0.0044173763)53:0.0048084460,BTERRE…
OG11873.filter.fa_trimed_align.filter	JTT+G4	-882.5928 (s.e. 55.7224)	(BCONFUSUS:0.0377149122,(((((((BIGNITUS:0.0000010000,BTERRESTRIS:0.0000010000)83:0.0050043827,(BPICIPES:0.0000010000,BIMPATIENS:0.0000010000)90:0.0050215514)29:0.0000010000,(BCULLUMANUS:0.0105762732,(BSIBIRICUS:0.0000010000,BBREVICEPS:0.0050841699)71:0.0000010000)66:0.0050572443)8:0.0000010000,((BCONSOBRINUS:0.0000010000,((BHAEMORRHOIDALIS:0.0000010000,BOPULENTUS:0.0259370272)46:0.0000029332,BDIF…
OG11874.filter.fa_trimed_align.filter	HIVb+G4	-963.7472 (s.e. 54.2266)	(BCONFUSUS:0.0155925046,(((((((((((BIGNITUS:0.0000010000,BTERRESTRIS:0.0000010000)88:0.0049805374,BSIBIRICUS:0.0049713386)11:0.0000010000,BPOLARIS:0.0049834938)20:0.0000010000,BPYROSOMA:0.0099761148)77:0.0049920966,(BPICIPES:0.0000010000,BBREVICEPS:0.0202785028)53:0.0050439012)18:0.0000010000,(BSOROEENSIS:0.0132756410,BDIFFICILLIMUS:0.0150684687)79:0.0019467992)27:0.0000010000,BIMPATIENS:0.010070…
OG11877.filter.fa_trimed_align.filter	FLU+G4	-1313.9785 (s.e. 95.1370)	(BCONFUSUS:0.0495369046,((((((((BIGNITUS:0.0297882580,BTERRESTRIS:0.0073643099)98:0.0307941168,BPOLARIS:0.0000020766)78:0.0247476264,BOPULENTUS:0.0250864224)20:0.0054529690,((BTURNERI:0.0333532874,BWALTONI:0.0356283561)32:0.0183452576,BSKORIKOVI:0.0084481803)18:0.0166373271)10:0.0055313584,BSUPERBUS:0.0292690727)26:0.0079263025,(((((AFLOREA:0.0591081718,(ACERANA:0.0542742102,AMELLIFERA:0.03781600…
OG11884.filter.fa_trimed_align.filter	FLU+I	-1395.1705 (s.e. 68.6689)	(BCONFUSUS:0.4750587190,(BIGNITUS:0.0000010000,((((((((((AFLOREA:0.0902275816,ADORSATA:0.0165496214)53:0.0059080957,ACERANA:0.0117244841)56:0.0120122047,AMELLIFERA:0.0000024455)100:0.3179420337,BSUPERBUS:0.0000024894)57:0.0060837603,BWALTONI:0.0000020649)67:0.0124419018,BSOROEENSIS:0.0184385581)61:0.0123763905,((BTURNERI:0.0185765770,BSKORIKOVI:0.0060870168)86:0.0122331149,(BDIFFICILLIMUS:0.01215…
OG11890.filter.fa_trimed_align.filter	HIVb+F+G4	-1987.9029 (s.e. 98.9671)	(BCONFUSUS:0.0441734748,(((((BIGNITUS:0.0062024072,BTERRESTRIS:0.0123792759)100:0.0266581586,(((((BTURNERI:0.0073466482,BSKORIKOVI:0.0110897069)98:0.0225662428,(BCONSOBRINUS:0.0254658071,((BHAEMORRHOIDALIS:0.0343678685,BDIFFICILLIMUS:0.0151307947)72:0.0073089612,BOPULENTUS:0.0331405615)61:0.0000010000)59:0.0036803018)58:0.0035878710,BSOROEENSIS:0.0384729213)61:0.0036980297,BBREVICEPS:0.0221204761…
OG11893.filter.fa_trimed_align.filter	HIVb+G4	-1696.5681 (s.e. 84.3517)	(BCONFUSUS:0.0238493205,(((BIGNITUS:0.0000010000,BTERRESTRIS:0.0000010000)99:0.0238436889,(BSUPERBUS:0.0138285529,BWALTONI:0.0052587249)100:0.0301383077)59:0.0096528869,((((BPYROSOMA:0.0193675897,BSIBIRICUS:0.0190451263)72:0.0000010000,BBREVICEPS:0.0000010000)94:0.0047236095,BSOROEENSIS:0.0289405817)27:0.0000010000,(BCULLUMANUS:0.0000022213,BPOLARIS:0.0286036366)52:0.0047131869)13:0.0000010000)86…
OG119.filter.fa_trimed_align.filter	FLU+R2	-14557.5046 (s.e. 240.6445)	(BCONFUSUS:0.0088211595,((((BIGNITUS:0.0034400776,BTERRESTRIS:0.0006446505)100:0.0045091864,BPOLARIS:0.0034329875)94:0.0006442488,(BPICIPES:0.0069068233,BIMPATIENS:0.0034060421)100:0.0030838977)88:0.0006637471,(((BPYROSOMA:0.0051068006,((BCULLUMANUS:0.0042545877,BBREVICEPS:0.0276293373)61:0.0015875381,BSIBIRICUS:0.0034211937)47:0.0003226885)60:0.0003533826,(BTURNERI:0.0048202037,BSKORIKOVI:0.0013…
OG11907.filter.fa_trimed_align.filter	JTT+G4	-1657.3691 (s.e. 80.4570)	(BCONFUSUS:0.0148822925,((((((BIGNITUS:0.0000010000,(BTERRESTRIS:0.0188869891,BPOLARIS:0.0036615582)40:0.0000010000)82:0.0036783553,BBREVICEPS:0.0073653541)13:0.0000010000,((((BTURNERI:0.0184544786,BSKORIKOVI:0.0110758240)91:0.0076865269,BSIBIRICUS:0.0073738626)100:0.0189369334,((BIMPATIENS:0.0073742700,BHAEMORRHOIDALIS:0.0147457537)22:0.0000010000,BOPULENTUS:0.0147593961)47:0.0036664000)14:0.000…
OG1193.filter.fa_trimed_align.filter	FLU+G4	-4979.7648 (s.e. 117.9361)	(BCONFUSUS:0.0116939745,(((((((BIGNITUS:0.0010348583,BTERRESTRIS:0.0028171934)100:0.0048399695,BPOLARIS:0.0019151081)83:0.0019386129,(BSOROEENSIS:0.0088824988,BCONSOBRINUS:0.0067791694)48:0.0009353899)17:0.0000010000,((BPICIPES:0.0009894332,BIMPATIENS:0.0000010000)92:0.0019215297,(BCULLUMANUS:0.0038935782,BSIBIRICUS:0.0038761043)92:0.0019156898)13:0.0000010000)17:0.0000010000,(((BTURNERI:0.003854…
OG11930.filter.fa_trimed_align.filter	HIVb+F+G4	-780.6871 (s.e. 43.0937)	(BCONFUSUS:0.0000010000,((((((((((BIGNITUS:0.0000010000,BTERRESTRIS:0.0000010000)48:0.0000010000,((((AFLOREA:0.0053324226,ACERANA:0.0053849100)32:0.0000010000,ADORSATA:0.0054468286)37:0.0000010000,AMELLIFERA:0.0053811190)100:0.0774480411,BPYROSOMA:0.0107484946)42:0.0000010000)87:0.0167650395,(BSUPERBUS:0.0054628198,BWALTONI:0.0000010000)96:0.0229058933)52:0.0000010000,(BSOROEENSIS:0.0054702493,BB…
OG1194.filter.fa_trimed_align.filter	HIVb+F+R3	-7367.9662 (s.e. 182.8943)	(BCONFUSUS:0.0530347052,(((BIGNITUS:0.0067385578,BTERRESTRIS:0.0192177343)99:0.0063971953,(((((((((AFLOREA:0.0065249326,((ACERANA:0.0086679100,AMELLIFERA:0.0069201696)83:0.0029330803,ADORSATA:0.0094643714)71:0.0061612439)100:0.2358969004,(BSUPERBUS:0.0067921701,BWALTONI:0.0035233885)100:0.0396381510)75:0.0119646704,BOPULENTUS:0.0211105622)46:0.0064728590,(BTURNERI:0.0056896263,BSKORIKOVI:0.011555…
OG11944.filter.fa_trimed_align.filter	JTT+G4	-937.0228 (s.e. 49.5219)	(BCONFUSUS:0.0111647260,((((BIGNITUS:0.0000010000,BTERRESTRIS:0.0055888934)94:0.0112844351,BCULLUMANUS:0.0227747948)53:0.0056542547,((BPICIPES:0.0343903034,(BIMPATIENS:0.0055063992,(BDIFFICILLIMUS:0.0281248830,BPOLARIS:0.0456458269)38:0.0000023400)60:0.0055316709)28:0.0000020261,((BTURNERI:0.0056189834,BSKORIKOVI:0.0056130827)96:0.0186242743,BOPULENTUS:0.0386615582)76:0.0108005251)33:0.0000020294…
OG1195.filter.fa_trimed_align.filter	JTT+R2	-4944.6218 (s.e. 127.9187)	(BCONFUSUS:0.0456943392,(((((((BIGNITUS:0.0017713694,BTERRESTRIS:0.0008987733)100:0.0063439004,BPYROSOMA:0.0026692242)87:0.0008913865,BBREVICEPS:0.0008895358)73:0.0008759483,BPOLARIS:0.0026908785)23:0.0000020735,((BPICIPES:0.0117966793,BIMPATIENS:0.0044602874)90:0.0026766412,(BCULLUMANUS:0.0055249735,BSIBIRICUS:0.0053646022)40:0.0009002566)32:0.0008983225)48:0.0017161281,(((((BTURNERI:0.000882793…
OG1196.filter.fa_trimed_align.filter	LG+I	-3780.1009 (s.e. 101.7626)	(BCONFUSUS:0.0000020256,((((BIGNITUS:0.0053166211,BPOLARIS:0.0031692966)75:0.0010279439,BPICIPES:0.0010440923)38:0.0000010000,(((((BTERRESTRIS:0.0000010000,BIMPATIENS:0.0251744973)83:0.0261446570,BDIFFICILLIMUS:0.0027827305)63:0.0014270109,BPYROSOMA:0.0041970072)15:0.0000010000,(((((BTURNERI:0.0020842036,BOPULENTUS:0.0052992699)48:0.0000010000,BSKORIKOVI:0.0020850912)59:0.0010437273,(BCULLUMANUS:…
OG11968.filter.fa_trimed_align.filter	HIVb+G4	-1276.8674 (s.e. 72.3301)	(BCONFUSUS:0.0192981099,((((((BIGNITUS:0.0104146338,BTERRESTRIS:0.0000010000)99:0.0156842604,(((((BTURNERI:0.0000010000,BSKORIKOVI:0.0103712540)94:0.0051864651,BOPULENTUS:0.0104434200)75:0.0053558691,BSIBIRICUS:0.0158106673)36:0.0052164843,(((BIMPATIENS:0.0713327427,BCONSOBRINUS:0.0010907506)83:0.0148235571,BDIFFICILLIMUS:0.0051632503)67:0.0054005027,BHAEMORRHOIDALIS:0.0211428898)26:0.0000010000)…
OG11969.filter.fa_trimed_align.filter	HIVb+G4	-1086.0472 (s.e. 56.8002)	(BCONFUSUS:0.0046509218,((((((BIGNITUS:0.0000021465,BTERRESTRIS:0.0142746939)63:0.0047042548,((((((((AFLOREA:0.0095581960,ACERANA:0.0047481311)50:0.0000010000,AMELLIFERA:0.0191139577)74:0.0039043014,ADORSATA:0.0056273228)100:0.1112452627,BCULLUMANUS:0.0536769982)41:0.0000021049,(BSIBIRICUS:0.0000010000,BBREVICEPS:0.0000010000)47:0.0000021693)81:0.0048499355,BPYROSOMA:0.0142847597)55:0.0046316548,…
OG11973.filter.fa_trimed_align.filter	HIVw+G4	-1886.4088 (s.e. 98.1821)	(BCONFUSUS:0.0570781109,(((((((BIGNITUS:0.0046016444,BTERRESTRIS:0.0000010000)98:0.0185915933,BPOLARIS:0.0332157264)71:0.0143094584,((BPYROSOMA:0.0142961624,(BCULLUMANUS:0.0466305622,BSIBIRICUS:0.0213455303)92:0.0082247888)57:0.0000010000,BBREVICEPS:0.0336246099)54:0.0093848656)67:0.0000010000,(BPICIPES:0.0094299260,BIMPATIENS:0.0238718131)77:0.0045449585)84:0.0094439107,((((BTURNERI:0.0140804932…
OG11978.filter.fa_trimed_align.filter	JTT	-1186.1306 (s.e. 59.2206)	(BCONFUSUS:0.0072844391,(((((((((((BIGNITUS:0.0050838570,BTERRESTRIS:0.0152417410)82:0.0101453057,(BTURNERI:0.0156162715,BSKORIKOVI:0.0000010000)71:0.0000010000)40:0.0000010000,(BSOROEENSIS:0.0310616877,BBREVICEPS:0.0050848639)78:0.0050216861)52:0.0050567386,BIMPATIENS:0.0101087259)39:0.0000010000,(BSIBIRICUS:0.0151949518,BPOLARIS:0.0152066929)43:0.0000010000)6:0.0000010000,BPYROSOMA:0.0000010000…
OG11993.filter.fa_trimed_align.filter	FLU+G4	-1431.9285 (s.e. 103.2741)	(BCONFUSUS:0.0543204400,((BIGNITUS:0.0061936358,BTERRESTRIS:0.0065929102)98:0.0253799830,BPOLARIS:0.0207541857)80:0.0215220931,((((((((((AFLOREA:0.0429301118,ACERANA:0.0324253759)98:0.0289915274,ADORSATA:0.0196890158)93:0.0269573932,AMELLIFERA:0.0187733379)100:0.4263089580,BBREVICEPS:0.0000022210)67:0.0196666649,BPYROSOMA:0.0063574216)36:0.0000023984,(BCULLUMANUS:0.0000010000,BSIBIRICUS:0.0197779…
OG11999.filter.fa_trimed_align.filter	cpREV+R4	-3078.8237 (s.e. 191.7654)	(BCONFUSUS:0.0967164360,(((((((BIGNITUS:0.0616435048,BTERRESTRIS:0.0586207703)99:0.0463221730,BPOLARIS:0.0445751006)98:0.0501640243,(BPICIPES:0.0604244621,BIMPATIENS:0.1020968557)75:0.0226809389)57:0.0200128167,BSIBIRICUS:0.0802932120)55:0.0110535761,((BPYROSOMA:0.0989014007,BBREVICEPS:0.0486828916)41:0.0130024213,BCULLUMANUS:0.1230755808)74:0.0252529655)78:0.0513823755,((((BTURNERI:0.0457661096,…
OG12000.filter.fa_trimed_align.filter	HIVw+G4	-1608.7965 (s.e. 87.3008)	(BCONFUSUS:0.0470657126,(((((((BIGNITUS:0.0055549576,BTERRESTRIS:0.0000010000)99:0.0175118951,BPOLARIS:0.0231992229)93:0.0055245340,BSKORIKOVI:0.0057208147)31:0.0000010000,(((BPYROSOMA:0.0115339912,(BCULLUMANUS:0.0228723695,BSIBIRICUS:0.0000010000)95:0.0056949490)81:0.0000022212,BBREVICEPS:0.0356243260)84:0.0115419729,(BCONSOBRINUS:0.0061200639,BHAEMORRHOIDALIS:0.0235710049)67:0.0055008235)41:0.0…
OG12013.filter.fa_trimed_align.filter	JTT+G4	-904.0132 (s.e. 62.9767)	(BCONFUSUS:0.0118462968,(((((((BIGNITUS:0.1284140491,BTERRESTRIS:0.0074004975)82:0.0081665839,BPYROSOMA:0.0160608600)73:0.0075708530,((((BPICIPES:0.0000010000,(BIMPATIENS:0.0000028662,BCULLUMANUS:0.0725748588)64:0.0000010000)54:0.0076128355,BSKORIKOVI:0.0154384760)21:0.0000010000,BPOLARIS:0.0075985987)12:0.0000010000,BOPULENTUS:0.0076138131)9:0.0000010000)10:0.0000010000,BDIFFICILLIMUS:0.01533024…
OG12019.filter.fa_trimed_align.filter	HIVb+I	-1010.6496 (s.e. 53.0893)	(BCONFUSUS:0.0157506639,((((((BIGNITUS:0.0265962083,((BTERRESTRIS:0.0000010000,((BSUPERBUS:0.0000010000,BWALTONI:0.0053091634)83:0.0052228999,BBREVICEPS:0.0052476976)26:0.0000010000)18:0.0000010000,((BPICIPES:0.0000010000,BIMPATIENS:0.0000010000)89:0.0051945487,(BCULLUMANUS:0.0051133713,BSIBIRICUS:0.0105136885)77:0.0104871633)18:0.0000010000)22:0.0000020182)34:0.0052107616,((((AFLOREA:0.000001000…
OG12025.filter.fa_trimed_align.filter	HIVb+F+G4	-1311.2227 (s.e. 67.7163)	(BCONFUSUS:0.0162634572,(((((((BIGNITUS:0.0039499679,BTERRESTRIS:0.0078662915)95:0.0080229208,BPOLARIS:0.0000010000)83:0.0079397176,(BPICIPES:0.0039156530,BCULLUMANUS:0.0078262822)21:0.0000010000)9:0.0000010000,(((BPYROSOMA:0.0038763243,BBREVICEPS:0.0000010000)68:0.0000010000,BHAEMORRHOIDALIS:0.0078799657)52:0.0038959867,BSOROEENSIS:0.0078161991)4:0.0000010000)4:0.0000010000,(((((((AFLOREA:0.0146…
OG12026.filter.fa_trimed_align.filter	FLU+I	-817.6466 (s.e. 45.4726)	(BCONFUSUS:0.0116444152,((((((BIGNITUS:0.0000010000,BTERRESTRIS:0.0000010000)53:0.0000010000,((((((AFLOREA:0.0180242216,AMELLIFERA:0.0000010000)76:0.0060383408,ADORSATA:0.0248438821)84:0.0059422862,ACERANA:0.0000020239)100:0.1084238961,BCULLUMANUS:0.0078958114)66:0.0037274928,(BSIBIRICUS:0.0000010000,BHAEMORRHOIDALIS:0.0176036166)83:0.0057921733)9:0.0000010000,(BPICIPES:0.0057907397,((BTURNERI:0.…
OG1204.filter.fa_trimed_align.filter	JTT+G4	-4375.8650 (s.e. 92.7220)	(BCONFUSUS:0.0035876960,(((((BIGNITUS:0.0000010000,BTERRESTRIS:0.0000010000)95:0.0008821628,(BCONSOBRINUS:0.0026481443,BDIFFICILLIMUS:0.0000027038)73:0.0008814974)6:0.0000010000,(((((BPYROSOMA:0.0044364828,BBREVICEPS:0.0044329939)70:0.0000010000,BSIBIRICUS:0.0008837090)31:0.0000010000,BCULLUMANUS:0.0008837468)49:0.0008827902,((BTURNERI:0.0000010000,BOPULENTUS:0.0000010000)61:0.0000022856,BSKORIKO…
OG12047.filter.fa_trimed_align.filter	HIVw	-747.6714 (s.e. 35.9085)	(BCONFUSUS:0.0183091355,(((((BIGNITUS:0.0000010000,BPICIPES:0.0000010000)35:0.0000010000,((BPYROSOMA:0.0062035484,BSOROEENSIS:0.0061234243)15:0.0000010000,(((BIMPATIENS:0.0000010000,BBREVICEPS:0.0000010000)79:0.0000010000,BDIFFICILLIMUS:0.0061231443)80:0.0061234201,BCULLUMANUS:0.0061362672)16:0.0000010000)19:0.0000010000)14:0.0000010000,BCONSOBRINUS:0.0061190255)73:0.0061397618,(BTERRESTRIS:0.000…
OG1206.filter.fa_trimed_align.filter	JTT+R2	-4003.5161 (s.e. 84.3974)	(BCONFUSUS:0.0043575530,((((((((((BIGNITUS:0.0027125356,BTERRESTRIS:0.0008689789)56:0.0008712151,BPOLARIS:0.0017273782)21:0.0000009935,BPICIPES:0.0026406944)58:0.0008097497,BIMPATIENS:0.0024864797)45:0.0001769934,(BTURNERI:0.0017432626,BSKORIKOVI:0.0008683877)75:0.0008742541)21:0.0000009935,BOPULENTUS:0.0025884318)51:0.0008529349,((AFLOREA:0.0008231051,ADORSATA:0.0008231710)89:0.0008299358,(ACERA…
OG12065.filter.fa_trimed_align.filter	HIVw+I	-1634.5644 (s.e. 91.7403)	(BCONFUSUS:0.0549664267,(((((((((BIGNITUS:0.0220055086,BTERRESTRIS:0.0054249864)98:0.0169000530,BPOLARIS:0.0096925544)74:0.0104827062,BPICIPES:0.0170857162)90:0.0092664953,(((BPYROSOMA:0.0380349546,BDIFFICILLIMUS:0.0544750288)71:0.0056929944,(BCULLUMANUS:0.0052642119,BSIBIRICUS:0.0053289165)87:0.0053360445)46:0.0052128521,(BTURNERI:0.0161802128,BSKORIKOVI:0.0050878898)99:0.0269835865)16:0.0000010…
OG12066.filter.fa_trimed_align.filter	FLU+G4	-4642.6502 (s.e. 189.9911)	(BCONFUSUS:0.3804681767,(((((BIGNITUS:0.0257469330,BTERRESTRIS:0.0669854611)100:0.1556630085,BPOLARIS:0.2407389794)60:0.0465510466,(BPICIPES:0.0821959531,BIMPATIENS:0.1634795737)100:0.0871075178)92:0.0642983155,((((((AFLOREA:0.0998777622,ACERANA:0.0559018107)54:0.0159257458,ADORSATA:0.0522773730)56:0.0305961773,AMELLIFERA:0.0753252702)100:2.2123064570,BSOROEENSIS:0.0633434272)80:0.1777705455,((((…
OG12068.filter.fa_trimed_align.filter	mtVer+F+I+G4	-3539.1845 (s.e. 161.1494)	(BCONFUSUS:0.1285175567,(((((BIGNITUS:0.0730885442,BTERRESTRIS:0.0098095219)100:0.0488921540,BPOLARIS:0.0500163285)94:0.0306350774,((BPYROSOMA:0.0727535661,(BCULLUMANUS:0.0229676899,BBREVICEPS:0.0908138610)97:0.0298792759)55:0.0062458263,((BPICIPES:0.0729390987,BIMPATIENS:0.0892948531)100:0.0776357273,BSIBIRICUS:0.0448090874)56:0.0244729491)75:0.0104552765)90:0.0222853080,((((BTURNERI:0.092364135…
OG12073.filter.fa_trimed_align.filter	FLU+G4	-1377.0151 (s.e. 83.2790)	(BCONFUSUS:0.0393553998,((((((((BIGNITUS:0.0053683131,BTERRESTRIS:0.0000010000)100:0.0222085950,BPOLARIS:0.0055548830)81:0.0054806316,BSOROEENSIS:0.0000010000)80:0.0054830498,((BPYROSOMA:0.0055020400,BCONSOBRINUS:0.0055017409)54:0.0008099678,(BTURNERI:0.0110135348,BOPULENTUS:0.0000010000)78:0.0106382721)50:0.0050665917)31:0.0000010000,(BCULLUMANUS:0.0168529601,BSIBIRICUS:0.0056869647)81:0.0054669…
OG12078.filter.fa_trimed_align.filter	HIVb+G4	-1288.5323 (s.e. 71.8082)	(BCONFUSUS:0.0668415919,(((((((BIGNITUS:0.0000010000,BTERRESTRIS:0.0791935627)72:0.0122162629,(BSOROEENSIS:0.0253505467,BPOLARIS:0.0309426535)54:0.0061896298)31:0.0000023843,((BPICIPES:0.0000021529,BBREVICEPS:0.0318571131)69:0.0063654481,BHAEMORRHOIDALIS:0.0379164934)45:0.0059772917)2:0.0000010000,((BIMPATIENS:0.0183381535,BDIFFICILLIMUS:0.0061267367)54:0.0061160753,BSIBIRICUS:0.0000023855)48:0.0…
OG12087.filter.fa_trimed_align.filter	HIVb+G4	-1239.6707 (s.e. 64.3935)	(BCONFUSUS:0.0000010000,((((((((((BIGNITUS:0.0160231537,(BTERRESTRIS:0.0050712528,BCONSOBRINUS:0.0956067546)67:0.0048177806)57:0.0000010000,BPOLARIS:0.0250943751)83:0.0049313626,BBREVICEPS:0.0098609845)21:0.0000010000,(BPICIPES:0.0000010000,BIMPATIENS:0.3255514479)83:0.0098943262)57:0.0049447755,BHAEMORRHOIDALIS:0.0000010000)5:0.0000010000,BSIBIRICUS:0.0049389738)4:0.0000010000,BTURNERI:0.0000010…
OG1209.filter.fa_trimed_align.filter	JTT+G4	-6559.6282 (s.e. 161.7622)	(BCONFUSUS:0.0244981403,(((((((BIGNITUS:0.0035235479,BTERRESTRIS:0.0044013183)92:0.0026500947,BPOLARIS:0.0026377374)95:0.0053263955,(BPICIPES:0.0214949051,BIMPATIENS:0.0040120940)97:0.0030370347)83:0.0017061524,(AFLOREA:0.0644860267,((ACERANA:0.0157288952,AMELLIFERA:0.0274458532)97:0.0074432265,ADORSATA:0.0147338791)100:0.0245288601)100:0.1251464793)61:0.0018102785,BSOROEENSIS:0.0098413181)63:0.0…
OG12094.filter.fa_trimed_align.filter	FLU+I	-746.8618 (s.e. 41.1356)	(BCONFUSUS:0.0000010000,((((((BIGNITUS:0.0000010000,BTERRESTRIS:0.0000010000)80:0.0053760203,BPOLARIS:0.0181745723)79:0.0063609246,((BPYROSOMA:0.0000010000,BCULLUMANUS:0.0057270269)89:0.0057269993,(BSIBIRICUS:0.0000010000,BBREVICEPS:0.0000010000)56:0.0000010000)74:0.0057688343)7:0.0000010000,(BPICIPES:0.0000010000,BIMPATIENS:0.0000010000)87:0.0057592222)18:0.0000010000,BSOROEENSIS:0.0000010000)60…
OG121.filter.fa_trimed_align.filter	JTT+G4	-7802.9902 (s.e. 147.1019)	(BCONFUSUS:0.0148649897,((((((BIGNITUS:0.0000010000,BTERRESTRIS:0.0021492508)95:0.0021333963,BDIFFICILLIMUS:0.0039274881)22:0.0000010000,(BPICIPES:0.0010672155,BIMPATIENS:0.0020223307)87:0.0005325383)48:0.0005356203,(((BPYROSOMA:0.0038244780,BHAEMORRHOIDALIS:0.0110344070)22:0.0000010000,(((BTURNERI:0.0005479146,BSKORIKOVI:0.0042829021)99:0.0026843221,BOPULENTUS:0.0043460608)80:0.0010614717,BCONSO…
OG12101.filter.fa_trimed_align.filter	HIVb+G4	-770.6128 (s.e. 50.5480)	(BCONFUSUS:0.0133386648,((((BIGNITUS:0.0000010000,(BTURNERI:0.0071771014,(BSKORIKOVI:0.0070689797,(BSIBIRICUS:0.0000010000,(BDIFFICILLIMUS:0.0068915768,BBREVICEPS:0.0143144744)44:0.0000010000)73:0.0067919173)30:0.0000015843)37:0.0000026503)78:0.0134433686,(((BTERRESTRIS:0.0000010000,BIMPATIENS:0.0000010000)60:0.0000010000,(BPICIPES:0.0066300192,(BHAEMORRHOIDALIS:0.0049805117,BOPULENTUS:0.01022522…
OG12109.filter.fa_trimed_align.filter	HIVb+F+G4	-1498.1825 (s.e. 69.0157)	(BCONFUSUS:0.0031448803,(((((((((BIGNITUS:0.0000010000,BTERRESTRIS:0.0000010000)94:0.0073898501,BPOLARIS:0.0184303263)60:0.0037988534,BSOROEENSIS:0.0146499392)49:0.0000010000,((BTURNERI:0.0000010000,BDIFFICILLIMUS:0.0075825035)74:0.0037000527,BBREVICEPS:0.0036437438)18:0.0000010000)44:0.0036802886,((BPYROSOMA:0.0149422307,BIMPATIENS:0.0036583697)32:0.0038340802,(BPICIPES:0.0119824830,BSIBIRICUS:0…
OG12110.filter.fa_trimed_align.filter	VT	-897.6110 (s.e. 44.8815)	(BCONFUSUS:0.0000010000,(((((((BIGNITUS:0.3244412337,BPICIPES:0.0359940683)86:0.0228407815,(((AFLOREA:0.0000010000,ACERANA:0.0000010000)99:0.0215529713,BOPULENTUS:0.0106941134)55:0.0000010000,BBREVICEPS:0.0000010000)50:0.0000010000)63:0.0053377047,BDIFFICILLIMUS:0.0053396942)46:0.0000010000,(BTERRESTRIS:0.0161038207,BSKORIKOVI:0.0059565665)69:0.0000010000)30:0.0000010000,((BPYROSOMA:0.0000010000,…
OG12114.filter.fa_trimed_align.filter	FLU+G4	-1143.4635 (s.e. 68.2633)	(BCONFUSUS:0.0368952122,(((((((((BIGNITUS:0.0000010000,BTERRESTRIS:0.0108679733)95:0.0163975703,BOPULENTUS:0.0000010000)82:0.0054326760,(BSOROEENSIS:0.0166075812,BBREVICEPS:0.0054824627)64:0.0054474463)17:0.0000010000,(BIMPATIENS:0.0110182236,BCONSOBRINUS:0.0421814204)29:0.0000010000)10:0.0000010000,((BTURNERI:0.0054533332,BSKORIKOVI:0.0000010000)83:0.0054534859,BSIBIRICUS:0.0054362174)15:0.00000…
OG12116.filter.fa_trimed_align.filter	JTT+I	-1140.0055 (s.e. 48.1371)	(BCONFUSUS:0.0000010000,(((BIGNITUS:0.0000010000,BTERRESTRIS:0.0000010000)40:0.0000010000,(((BPYROSOMA:0.0000010000,BSIBIRICUS:0.0000010000)55:0.0000010000,(BCULLUMANUS:0.0034824354,BBREVICEPS:0.0069912212)46:0.0000010000)78:0.0034670887,((BTURNERI:0.0000010000,BSKORIKOVI:0.0000010000)73:0.0034994906,BIMPATIENS:0.0000010000)59:0.0000010000)26:0.0000010000)31:0.0000010000,(BSOROEENSIS:0.0000010000…
OG12119.filter.fa_trimed_align.filter	HIVb+G4	-900.4580 (s.e. 58.2761)	(BCONFUSUS:0.0113556114,((((((((((((BIGNITUS:0.0000010000,BTERRESTRIS:0.0000010000)65:0.0000010000,BHAEMORRHOIDALIS:0.0134554997)65:0.0066987030,BOPULENTUS:0.0066956269)14:0.0000010000,(((((AFLOREA:0.0000020228,ADORSATA:0.0195132855)66:0.0067032436,(ACERANA:0.0063416838,AMELLIFERA:0.0133340848)85:0.0064393827)100:0.2101630059,BTURNERI:0.0025351816)56:0.0175522326,BSKORIKOVI:0.0067823322)37:0.0067…
OG1212.filter.fa_trimed_align.filter	FLU+F+G4	-12376.6542 (s.e. 262.3471)	(BCONFUSUS:0.0300990093,((((((BIGNITUS:0.0043923170,BTERRESTRIS:0.0007319140)100:0.0147577728,BPOLARIS:0.0135201695)99:0.0043961952,(BPICIPES:0.0107453100,BIMPATIENS:0.0178660250)100:0.0107416629)95:0.0037715241,((((BTURNERI:0.0085662963,BSKORIKOVI:0.0096093041)100:0.0095733546,BOPULENTUS:0.0238013918)97:0.0055861493,(BCONSOBRINUS:0.0204444406,BDIFFICILLIMUS:0.0263283979)68:0.0015968166)54:0.0013…
OG12122.filter.fa_trimed_align.filter	HIVb+I+G4	-1793.7959 (s.e. 132.3688)	(BCONFUSUS:0.1300253333,(((((BIGNITUS:0.0240405964,BTERRESTRIS:0.0120444032)82:0.0079835330,((BPYROSOMA:0.0137575922,((BCULLUMANUS:0.0208992941,BSIBIRICUS:0.0201677807)93:0.0127848916,BBREVICEPS:0.0388962995)49:0.0131789909)77:0.0219828345,((BPICIPES:0.0287106821,BIMPATIENS:0.0350182038)98:0.0342569456,((((((BTURNERI:0.0175545309,BOPULENTUS:0.1600744082)65:0.0244437549,BSKORIKOVI:0.0784871141)57:…
OG12124.filter.fa_trimed_align.filter	JTT+I	-1232.5667 (s.e. 52.4530)	(BCONFUSUS:0.0320976664,((((((((BIGNITUS:0.0000010000,BCULLUMANUS:0.0032553037)64:0.0000010000,(((AFLOREA:0.0135167088,ADORSATA:0.0000010000)66:0.0033214732,ACERANA:0.0066786587)42:0.0000010000,AMELLIFERA:0.0099775520)100:0.0876071632)56:0.0032570590,(BPICIPES:0.0000010000,BIMPATIENS:0.0032569378)71:0.0032598902)28:0.0000010000,BSIBIRICUS:0.0000010000)7:0.0000010000,BPYROSOMA:0.0000010000)2:0.000…
OG12129.filter.fa_trimed_align.filter	mtZOA+G4	-1776.7711 (s.e. 86.6262)	(BCONFUSUS:0.0306461221,((((((((BIGNITUS:0.0000010000,BTERRESTRIS:0.0000010000)94:0.0051653220,((BPICIPES:0.0000010000,BIMPATIENS:0.0000010000)92:0.0096713175,BDIFFICILLIMUS:0.0052135236)63:0.0050683750)74:0.0054678020,BPOLARIS:0.0469903183)61:0.0094311398,BCONSOBRINUS:0.0000010000)30:0.0049664629,(BTURNERI:0.0101465259,BSKORIKOVI:0.0050267317)70:0.0051549400)25:0.0000010000,BHAEMORRHOIDALIS:0.00…
OG12133.filter.fa_trimed_align.filter	FLU+G4	-889.9493 (s.e. 45.3485)	(BCONFUSUS:0.0387690345,(((((BIGNITUS:0.0000010000,(((((AFLOREA:0.0245415141,(ACERANA:0.0000010000,(ADORSATA:0.0247585945,AMELLIFERA:0.0000010000)35:0.0060852958)37:0.0067790788)100:0.3138338530,BSOROEENSIS:0.0184009018)43:0.0062451329,BTERRESTRIS:0.0000010000)51:0.0060583717,BOPULENTUS:0.0060336644)4:0.0000010000,(BPYROSOMA:0.0060680402,BHAEMORRHOIDALIS:0.0060613689)15:0.0000010000)4:0.000001000…
OG12135.filter.fa_trimed_align.filter	FLU+G4	-1554.8817 (s.e. 99.0430)	(BCONFUSUS:0.0498634147,((((((((((BIGNITUS:0.0119411071,BTERRESTRIS:0.0059854346)85:0.0053690391,BPOLARIS:0.0069708842)95:0.0244843562,BPYROSOMA:0.0306690882)25:0.0000010000,(BCULLUMANUS:0.0000010000,BSIBIRICUS:0.0119102935)86:0.0119113501)25:0.0000026336,BBREVICEPS:0.0095869498)22:0.0106308587,BCONSOBRINUS:0.0784640949)37:0.0064942021,(BPICIPES:0.0119916438,BIMPATIENS:0.0802183475)97:0.045653648…
OG12139.filter.fa_trimed_align.filter	FLU+G4	-850.5355 (s.e. 53.8108)	(BCONFUSUS:0.0062006538,((((((BIGNITUS:0.0000010000,BTERRESTRIS:0.0000010000)40:0.0000010000,(((BPYROSOMA:0.0479411577,BWALTONI:0.0125394635)81:0.0205560705,BSUPERBUS:0.0000010000)74:0.0125755776,BPICIPES:0.0125463305)23:0.0000010000)13:0.0000010000,BPOLARIS:0.0062188724)24:0.0000010000,(BIMPATIENS:0.0063865216,BHAEMORRHOIDALIS:0.0395589818)58:0.0060958147)34:0.0062164696,((((AFLOREA:0.0123106189…
OG12146.filter.fa_trimed_align.filter	FLU+R2	-1377.5625 (s.e. 93.3492)	(BCONFUSUS:0.0380752742,(((((BIGNITUS:0.0058011586,BTERRESTRIS:0.0000010097)91:0.0185211254,(BSOROEENSIS:0.0794651079,BCONSOBRINUS:0.0245448712)17:0.0055236127)15:0.0066267469,((((((AFLOREA:0.0340834347,ADORSATA:0.0569374396)74:0.0038722954,(ACERANA:0.0249427319,AMELLIFERA:0.0509304042)90:0.0244079930)100:0.3345185151,BOPULENTUS:0.0430476570)76:0.0243841557,(BTURNERI:0.0000026503,BSKORIKOVI:0.051…
OG12147.filter.fa_trimed_align.filter	FLU+G4	-1354.1243 (s.e. 93.9916)	(BCONFUSUS:0.0350518684,(((((BIGNITUS:0.0197390542,BTERRESTRIS:0.0263265553)91:0.0122649723,((((BPYROSOMA:0.0128584219,BBREVICEPS:0.0110638559)77:0.0077315305,BSIBIRICUS:0.0062800116)16:0.0000010000,(BCULLUMANUS:0.0124793306,BPOLARIS:0.0305543421)33:0.0000010000)23:0.0000010000,(BPICIPES:0.0196862019,BIMPATIENS:0.0053131960)97:0.0399512330)59:0.0065659433)95:0.0202994015,(BOPULENTUS:0.0319056587,…
OG1215.filter.fa_trimed_align.filter	FLU+R2	-4815.1760 (s.e. 128.1281)	(BCONFUSUS:0.0145659321,(((((((BIGNITUS:0.0018604795,BTERRESTRIS:0.0030997475)100:0.0038795436,BPOLARIS:0.0019062708)81:0.0019093731,(BPICIPES:0.0038624715,BIMPATIENS:0.0019274319)79:0.0009592925)55:0.0009577016,BBREVICEPS:0.0067850725)58:0.0000009892,BDIFFICILLIMUS:0.0019159574)22:0.0000009892,((BTURNERI:0.0038528731,BSKORIKOVI:0.0058464068)97:0.0038780090,BHAEMORRHOIDALIS:0.0058095053)6:0.00000…
OG12152.filter.fa_trimed_align.filter	HIVw+G4	-1444.4904 (s.e. 75.5890)	(BCONFUSUS:0.0327239959,(((((BIGNITUS:0.0000010000,BTERRESTRIS:0.0053265968)99:0.0162969199,(BPYROSOMA:0.0107632285,((BCULLUMANUS:0.0106893067,BSIBIRICUS:0.0107763009)14:0.0000010000,BBREVICEPS:0.0000010000)19:0.0000010000)89:0.0053847218)52:0.0000010000,BPOLARIS:0.0275984321)36:0.0053933180,(((((AFLOREA:0.0424377114,((ACERANA:0.0425470035,AMELLIFERA:0.0494976134)75:0.0070804326,ADORSATA:0.056153…
OG12158.filter.fa_trimed_align.filter	JTT+G4	-1238.3082 (s.e. 78.2069)	(BCONFUSUS:0.0676734815,(((((BIGNITUS:0.0000010000,(BTERRESTRIS:0.0000010000,(((BCONSOBRINUS:0.0196389062,BWALTONI:0.0758920058)35:0.0000010000,BPOLARIS:0.0063119753)38:0.0000010000,(BHAEMORRHOIDALIS:0.0127551735,BDIFFICILLIMUS:0.0192002553)56:0.0000010000)16:0.0000010000)11:0.0000010000)16:0.0000010000,(((((AFLOREA:0.0418712018,(ACERANA:0.0374643653,AMELLIFERA:0.0214376183)71:0.0155971348)60:0.0…
OG1216.filter.fa_trimed_align.filter	mtVer+F+R2	-5027.1873 (s.e. 118.8669)	(BCONFUSUS:0.0145005597,((((((((BIGNITUS:0.0016813775,BTERRESTRIS:0.0000009631)91:0.0008409520,BPOLARIS:0.0034592633)74:0.0008394665,((BPYROSOMA:0.0034249372,((BCULLUMANUS:0.0104352775,BBREVICEPS:0.0033735516)46:0.0000009631,BSIBIRICUS:0.0008383619)35:0.0000009631)97:0.0016807730,(BPICIPES:0.0000009631,BIMPATIENS:0.0033959301)98:0.0025282873)60:0.0000009631)81:0.0008397482,(BTURNERI:0.0016884146,…
OG12164.filter.fa_trimed_align.filter	HIVw+G4	-1041.3240 (s.e. 56.2386)	(BCONFUSUS:0.0000010000,(((((((BIGNITUS:0.0052185141,BDIFFICILLIMUS:0.0051636796)17:0.0000010000,(BTERRESTRIS:0.0000010000,(((BTURNERI:0.0000010000,BSKORIKOVI:0.0104525161)57:0.0000010000,BOPULENTUS:0.0157807577)60:0.0051782145,BCONSOBRINUS:0.0316180927)53:0.0000010000)24:0.0000010000)34:0.0000010000,BHAEMORRHOIDALIS:0.0156996533)79:0.0051557605,((BPICIPES:0.0000010000,BIMPATIENS:0.0051147254)82:…
OG12173.filter.fa_trimed_align.filter	FLU+G4	-1510.1892 (s.e. 63.4489)	(BCONFUSUS:0.0100807283,((((((((BIGNITUS:0.0000010000,BTERRESTRIS:0.0000010000)87:0.0031424734,BPOLARIS:0.0031483525)86:0.0031003440,BIMPATIENS:0.0130548801)28:0.0000010000,BPICIPES:0.0031275780)23:0.0000010000,BCULLUMANUS:0.0062444697)70:0.0031100612,(BSIBIRICUS:0.0000010000,BBREVICEPS:0.0062763406)86:0.0031115066)29:0.0000010000,((BPYROSOMA:0.0062299101,(BTURNERI:0.0095849028,((BSKORIKOVI:0.012…
OG12182.filter.fa_trimed_align.filter	HIVb+I	-686.7591 (s.e. 36.7195)	(BCONFUSUS:0.0167387607,(((BIGNITUS:0.0000010000,(((((AFLOREA:0.0000010000,((ACERANA:0.0000010000,AMELLIFERA:0.0000010000)75:0.0055752940,ADORSATA:0.0054992929)72:0.0053761592)100:0.0440399060,BCONSOBRINUS:0.0000010000)75:0.0054553117,BSIBIRICUS:0.0109936996)41:0.0000010000,(BIMPATIENS:0.0054943417,BHAEMORRHOIDALIS:0.0055131191)58:0.0000010000)27:0.0000010000,BTERRESTRIS:0.0000010000)6:0.00000100…
OG12183.filter.fa_trimed_align.filter	FLU+G4	-845.2883 (s.e. 49.0872)	(BCONFUSUS:0.0274739558,(((((BIGNITUS:0.0000010000,BTERRESTRIS:0.0139529777)74:0.0066530401,(BPYROSOMA:0.0066697795,((BCULLUMANUS:0.0000010000,BSIBIRICUS:0.0000010000)40:0.0000010000,BBREVICEPS:0.0066977614)51:0.0000010000)84:0.0066741903)12:0.0000010000,((BTURNERI:0.0000010000,BSKORIKOVI:0.0065718682)98:0.0201618307,(BSOROEENSIS:0.0134610824,BHAEMORRHOIDALIS:0.0000010000)61:0.0066643990)11:0.000…
OG1219.filter.fa_trimed_align.filter	HIVb+F+G4	-6203.2670 (s.e. 153.8471)	(BCONFUSUS:0.0172100947,(((((BIGNITUS:0.0018528510,BTERRESTRIS:0.0046566325)100:0.0085118135,BPOLARIS:0.0037114134)99:0.0056079454,(((BPYROSOMA:0.0185965923,BCULLUMANUS:0.0171563542)70:0.0018152025,BBREVICEPS:0.0104031769)65:0.0008991433,BSIBIRICUS:0.0046778984)100:0.0075454630)48:0.0018296070,((((BPICIPES:0.0046423765,BIMPATIENS:0.0113527442)100:0.0103882439,(BHAEMORRHOIDALIS:0.0180581665,BDIFFI…
OG12194.filter.fa_trimed_align.filter	LG+G4	-704.2978 (s.e. 41.1424)	(BCONFUSUS:0.0492351817,(((BIGNITUS:0.0114293169,((BTURNERI:0.0000026881,BSKORIKOVI:0.0195736945)53:0.0000010000,BDIFFICILLIMUS:0.0090502361)73:0.0056663533)52:0.0080731490,BOPULENTUS:0.0000010000)23:0.0000010000,(BCULLUMANUS:0.0000010000,BSUPERBUS:0.0104541793)52:0.0000010000)50:0.0000022339,((((AFLOREA:0.0000010000,ACERANA:0.0000010000)92:0.0207582369,BSOROEENSIS:0.0037258329)67:0.0037407950,((…
OG12201.filter.fa_trimed_align.filter	FLU+G4	-640.9108 (s.e. 37.4426)	(BCONFUSUS:0.0000010000,((((((((((BIGNITUS:0.0000024049,BTERRESTRIS:0.0066986332)64:0.0067190049,BPOLARIS:0.0000010000)37:0.0000023381,BBREVICEPS:0.0134507745)63:0.0067189620,BPICIPES:0.0066985996)2:0.0000010000,(BCONSOBRINUS:0.0066986192,BOPULENTUS:0.0067348841)11:0.0000010000)10:0.0000010000,(BPYROSOMA:0.0000010000,BTURNERI:0.0000010000)61:0.0000010000)31:0.0000010000,BDIFFICILLIMUS:0.006733410…
OG1222.filter.fa_trimed_align.filter	JTT+R2	-2591.7154 (s.e. 71.7833)	(BCONFUSUS:0.0039670067,(BIGNITUS:0.0014945807,BSKORIKOVI:0.0025017175)60:0.0000025242,(((((((((AFLOREA:0.0646471866,ADORSATA:0.0059863025)89:0.0039026717,ACERANA:0.0000009940)63:0.0000009940,AMELLIFERA:0.0066145906)100:0.0295476545,BPICIPES:0.0000027935)53:0.0019458261,BSOROEENSIS:0.0000009940)59:0.0014317958,(BPYROSOMA:0.0000009940,BCULLUMANUS:0.0000009940)73:0.0000009940)38:0.0000026973,((BIMP…
OG12232.filter.fa_trimed_align.filter	FLU+I	-917.4904 (s.e. 50.7725)	(BCONFUSUS:0.0164011981,((((((BIGNITUS:0.0000010000,BTERRESTRIS:0.0000010000)77:0.0081208411,BPOLARIS:0.0000010000)80:0.0165488143,(BSUPERBUS:0.0000010000,BWALTONI:0.0157989057)92:0.0252911584)13:0.0000010000,(((BCULLUMANUS:0.0163376775,BHAEMORRHOIDALIS:0.0081363395)30:0.0000010000,BCONSOBRINUS:0.0000010000)12:0.0000010000,BSOROEENSIS:0.0000010000)26:0.0000010000)9:0.0000010000,(((((((AFLOREA:0.0…
OG12236.filter.fa_trimed_align.filter	FLU+G4	-1817.8097 (s.e. 91.1547)	(BCONFUSUS:0.0132047885,(((((((BIGNITUS:0.0134324956,BTERRESTRIS:0.0000010000)97:0.0089846557,(BPICIPES:0.0225291084,BIMPATIENS:0.0044305019)95:0.0089754036)23:0.0000026017,BPOLARIS:0.0088340534)56:0.0044114350,(((BTURNERI:0.0047422716,BSKORIKOVI:0.0089347414)87:0.0043717204,BOPULENTUS:0.0231516488)90:0.0044360034,BCONSOBRINUS:0.0133541534)45:0.0000010000)13:0.0000020749,BSOROEENSIS:0.0366336247)…
OG12261.filter.fa_trimed_align.filter	HIVb+G4	-1124.3767 (s.e. 44.9029)	(BCONFUSUS:0.0033985270,((((((((BIGNITUS:0.0000010000,BPOLARIS:0.0068018628)63:0.0068630858,BTERRESTRIS:0.0033270843)90:0.0103765211,BIMPATIENS:0.0136100561)41:0.0000010000,((((AFLOREA:0.0000010000,ADORSATA:0.0000010000)45:0.0000010000,AMELLIFERA:0.0034615062)18:0.0000010000,ACERANA:0.0034436006)100:0.0439511057,BPICIPES:0.0033658887)52:0.0035446236)32:0.0000012665,BSIBIRICUS:0.0000010000)31:0.00…
OG12269.filter.fa_trimed_align.filter	HIVw+G4	-936.8577 (s.e. 55.2465)	(BCONFUSUS:0.0122319346,((((((((BIGNITUS:0.0000010000,BTERRESTRIS:0.0060779045)68:0.0000021525,(((AFLOREA:0.0000021890,ACERANA:0.0172826634)51:0.0053593347,ADORSATA:0.0234887256)72:0.0105515812,AMELLIFERA:0.0072129250)100:0.3064835588)41:0.0060541762,BPOLARIS:0.0061084332)39:0.0060703577,BHAEMORRHOIDALIS:0.0123019124)44:0.0062035658,BSIBIRICUS:0.0061973544)7:0.0000010000,(((BPYROSOMA:0.0061238584…
OG12270.filter.fa_trimed_align.filter	HIVb+I	-847.3453 (s.e. 53.4741)	(BCONFUSUS:0.0063490469,((((((BIGNITUS:0.0064006765,BTERRESTRIS:0.0000010000)93:0.0130017084,BIMPATIENS:0.0257040179)54:0.0063435253,BOPULENTUS:0.0127153315)19:0.0000010000,BSKORIKOVI:0.0000010000)14:0.0000010000,BTURNERI:0.0063215638)51:0.0063596025,(((BPYROSOMA:0.0000010000,BSIBIRICUS:0.0000010000)83:0.0063189749,BHAEMORRHOIDALIS:0.0191420310)21:0.0000010000,(((BPICIPES:0.0126740540,BPOLARIS:0.…
OG12271.filter.fa_trimed_align.filter	JTT+G4	-1179.2494 (s.e. 67.4040)	(BCONFUSUS:0.0160904250,(((BIGNITUS:0.0000010000,BTERRESTRIS:0.0000010000)86:0.0063302439,(((BPYROSOMA:0.0196491241,(BSIBIRICUS:0.0130319990,BBREVICEPS:0.0000010000)42:0.0000010000)57:0.0063719978,((BTURNERI:0.0130064518,BPOLARIS:0.0063402057)79:0.0063259769,(((((BIMPATIENS:0.0464560911,BCONSOBRINUS:0.0323850261)29:0.0000010000,BDIFFICILLIMUS:0.0129150355)61:0.0063635099,BSOROEENSIS:0.0128086554)…
OG12276.filter.fa_trimed_align.filter	HIVb+G4	-1287.7860 (s.e. 90.9908)	(BCONFUSUS:0.0518595438,(((((BIGNITUS:0.0056857801,BTERRESTRIS:0.0080491329)88:0.0374676419,(((((BTURNERI:0.0066432779,BSKORIKOVI:0.0588592619)92:0.0270717646,BHAEMORRHOIDALIS:0.0354482869)66:0.0109529583,BCONSOBRINUS:0.0280293649)50:0.0065023188,(BOPULENTUS:0.0486982485,BDIFFICILLIMUS:0.0292290643)63:0.0052125115)93:0.0303269403,BSOROEENSIS:0.0208914910)67:0.0127717278)67:0.0229751689,BPOLARIS:0…
OG12277.filter.fa_trimed_align.filter	JTT+G4	-1461.4131 (s.e. 86.6712)	(BCONFUSUS:0.0475199641,(((((((BIGNITUS:0.0000010000,(((AFLOREA:0.0816550717,(ACERANA:0.0101817383,AMELLIFERA:0.0242024870)95:0.0169981027)93:0.0084911993,ADORSATA:0.0143045721)100:0.4686083816,BTERRESTRIS:0.0000022979)52:0.0053403438)56:0.0108133139,BSIBIRICUS:0.0107708892)19:0.0000022262,BPOLARIS:0.0161768515)41:0.0000027934,((BPICIPES:0.0063535732,BIMPATIENS:0.0449289040)96:0.0107736111,BCULLU…
OG12293.filter.fa_trimed_align.filter	JTT+G4	-1042.1735 (s.e. 63.2856)	(BCONFUSUS:0.0197292101,(((((((BIGNITUS:0.0064850189,((BPICIPES:0.0000010000,BIMPATIENS:0.0065212482)82:0.0130260534,BPOLARIS:0.0000010000)72:0.0064846553)21:0.0000010000,BTERRESTRIS:0.0000010000)36:0.0000010000,(((BPYROSOMA:0.0065141517,BBREVICEPS:0.0065138610)85:0.0064908433,BCULLUMANUS:0.0131200846)48:0.0000010000,BSIBIRICUS:0.0663867199)80:0.0064642683)75:0.0130100270,BOPULENTUS:0.0261886858)…
OG12296.filter.fa_trimed_align.filter	VT	-1284.8932 (s.e. 60.9749)	(BCONFUSUS:0.0000010000,(((((BIGNITUS:0.0225605472,(((BPYROSOMA:0.0000010000,BTURNERI:0.0074445951)63:0.0000010000,BDIFFICILLIMUS:0.0074318714)86:0.0091572288,BSIBIRICUS:0.0090808613)92:0.0640781688)54:0.1008579520,BTERRESTRIS:0.0000025879)81:0.0145272037,((BCULLUMANUS:0.0073158088,(BHAEMORRHOIDALIS:0.0073363562,BOPULENTUS:0.0073363176)85:0.0073214931)81:0.0000010000,(BCONSOBRINUS:0.1085293009,BP…
OG123.filter.fa_trimed_align.filter	HIVb+F+G4	-12582.2656 (s.e. 194.2780)	(BCONFUSUS:0.0147233661,((((((BIGNITUS:0.0017416812,BTERRESTRIS:0.0010456594)98:0.0017148586,(BPICIPES:0.0010416668,BIMPATIENS:0.0034997436)97:0.0010739357)55:0.0007008582,BPOLARIS:0.0045585647)65:0.0003677975,((BPYROSOMA:0.0056218642,BCULLUMANUS:0.0042172509)82:0.0003274418,(BSIBIRICUS:0.0035265081,BBREVICEPS:0.0049324066)80:0.0003158266)84:0.0006971365)58:0.0003523457,BSOROEENSIS:0.0106106056)6…
OG1230.filter.fa_trimed_align.filter	JTT+F+R2	-4133.2980 (s.e. 135.4004)	(BCONFUSUS:0.1184802979,(((((((((BIGNITUS:0.0024656958,BPOLARIS:0.0065783968)68:0.0000024728,BBREVICEPS:0.0085905032)86:0.0012095437,BTURNERI:0.0050345399)66:0.0037343396,((((((BPICIPES:0.0034529042,BCONSOBRINUS:0.0091092149)27:0.0002198331,BSKORIKOVI:0.0024661407)20:0.0000010007,BHAEMORRHOIDALIS:0.0075436393)22:0.0000010007,BDIFFICILLIMUS:0.0116770738)43:0.0043790652,(BSUPERBUS:0.0012535496,BWAL…
OG12306.filter.fa_trimed_align.filter	FLU+G4	-1050.2168 (s.e. 69.0786)	(BCONFUSUS:0.0240265079,(((((((((BIGNITUS:0.0000010000,BTERRESTRIS:0.0071332854)86:0.0128680475,BPYROSOMA:0.0096861618)35:0.0060692667,(BIMPATIENS:0.0000010000,BBREVICEPS:0.0071550994)92:0.0071394003)22:0.0000020532,BCULLUMANUS:0.0144591620)13:0.0000010000,((BCONSOBRINUS:0.0144618739,BDIFFICILLIMUS:0.0144478205)84:0.0071043593,BPOLARIS:0.0143750598)23:0.0000010000)2:0.0000010000,BSIBIRICUS:0.0000…
OG12331.filter.fa_trimed_align.filter	HIVb+G4	-906.6710 (s.e. 56.3443)	(BCONFUSUS:0.0244565249,(((((((BIGNITUS:0.0064836400,BTERRESTRIS:0.0000010000)92:0.0064641507,(((BPYROSOMA:0.0000010000,BCULLUMANUS:0.0000010000)48:0.0000010000,(((BTURNERI:0.0261931394,BSKORIKOVI:0.0065058526)85:0.0197805940,(BIMPATIENS:0.0276172547,BSOROEENSIS:0.0432501414)54:0.0124407162)40:0.0000024988,BBREVICEPS:0.0064565049)7:0.0000010000)9:0.0000010000,BOPULENTUS:0.0064423495)15:0.00000100…
OG12347.filter.fa_trimed_align.filter	HIVb	-787.7157 (s.e. 48.1435)	(BCONFUSUS:0.0247321267,(((((((BIGNITUS:0.0061015220,BHAEMORRHOIDALIS:0.0184878513)73:0.0000010000,BOPULENTUS:0.0122470605)74:0.0061095434,BIMPATIENS:0.0061062698)37:0.0000010000,BPICIPES:0.0000010000)10:0.0000010000,BTERRESTRIS:0.0000010000)10:0.0000010000,((((AFLOREA:0.0000010000,(ADORSATA:0.0121653012,AMELLIFERA:0.0060677728)42:0.0000010000)63:0.0000010000,ACERANA:0.0243615501)100:0.0877996288…
OG12389.filter.fa_trimed_align.filter	FLU+G4	-1396.9510 (s.e. 94.6131)	(BCONFUSUS:0.0335151668,((((((((BIGNITUS:0.0133624081,BTERRESTRIS:0.0000010000)100:0.0431036914,BPOLARIS:0.0199526609)61:0.0000023542,((BPICIPES:0.0355408390,BIMPATIENS:0.0203180059)55:0.0000020617,BCULLUMANUS:0.0871075561)24:0.0067482824)34:0.0065188234,((BSOROEENSIS:0.0552254518,BBREVICEPS:0.0338376233)44:0.0000026335,BSIBIRICUS:0.0000010000)68:0.0065115633)43:0.0066631737,BPYROSOMA:0.040720535…
OG12390.filter.fa_trimed_align.filter	LG+G4	-710.0985 (s.e. 44.2070)	(BCONFUSUS:0.0000010000,(((((BIGNITUS:0.0000010000,BTERRESTRIS:0.0000010000)63:0.0000010000,(AFLOREA:0.0127262830,((ACERANA:0.0178875571,AMELLIFERA:0.0185096530)78:0.0098504305,ADORSATA:0.0134000867)85:0.0153986053)100:0.0923192989)63:0.0065698840,BSIBIRICUS:0.0065697051)29:0.0000010000,BHAEMORRHOIDALIS:0.0000010000)35:0.0000010000,(BPYROSOMA:0.0064884627,((BPICIPES:0.0000010000,BIMPATIENS:0.0000…
OG12403.filter.fa_trimed_align.filter	FLU+G4	-972.0939 (s.e. 48.0178)	(BCONFUSUS:0.0122203929,(((((((((BIGNITUS:0.0060372299,BTERRESTRIS:0.0000010000)99:0.0311905262,(BPICIPES:0.0060018598,BIMPATIENS:0.0000010000)87:0.0060092808)51:0.0000010000,BPOLARIS:0.0000010000)42:0.0000010000,(((((AFLOREA:0.0191457341,AMELLIFERA:0.0128660090)68:0.0056141532,ADORSATA:0.0267116897)44:0.0142321400,ACERANA:0.0125741506)100:0.3686330854,(BCULLUMANUS:0.0123152914,BBREVICEPS:0.00600…
OG12411.filter.fa_trimed_align.filter	HIVb+I	-705.2827 (s.e. 46.4930)	(BCONFUSUS:0.0213517210,(((((((BIGNITUS:0.0063060964,BDIFFICILLIMUS:0.0129089742)23:0.0000010000,(((BPYROSOMA:0.0064463326,BSIBIRICUS:0.0129738114)45:0.0000010000,(BCULLUMANUS:0.0000010000,BBREVICEPS:0.0000010000)59:0.0000010000)69:0.0063957595,BPOLARIS:0.0063779281)22:0.0000010000)20:0.0000010000,(BTERRESTRIS:0.0000010000,BIMPATIENS:0.0000010000)46:0.0000010000)23:0.0000010000,(BTURNERI:0.012758…
OG12419.filter.fa_trimed_align.filter	HIVw+I	-728.0771 (s.e. 43.6907)	(BCONFUSUS:0.0071983760,((((((BIGNITUS:0.0074893226,BTERRESTRIS:0.0000010000)73:0.0074634825,BPOLARIS:0.0074358547)66:0.0074673712,((BPICIPES:0.0329828114,BIMPATIENS:0.0393153062)60:0.0052329396,BSOROEENSIS:0.0077110246)34:0.0000010000)10:0.0000010000,BSKORIKOVI:0.0000010000)6:0.0000010000,BTURNERI:0.0000010000)9:0.0000010000,(((BCULLUMANUS:0.0000010000,BSIBIRICUS:0.0000010000)71:0.0000010000,BOP…
OG12435.filter.fa_trimed_align.filter	FLU+G4	-1170.6176 (s.e. 61.7337)	(BCONFUSUS:0.0376505827,(((((BIGNITUS:0.0000010000,BTERRESTRIS:0.0000010000)47:0.0000010000,((BPICIPES:0.0094404358,BIMPATIENS:0.0090882741)89:0.0090908596,BPOLARIS:0.0045385442)43:0.0000010000)77:0.0045177534,((((AFLOREA:0.0299943553,(ADORSATA:0.0257015310,AMELLIFERA:0.0127967787)80:0.0092394256)92:0.0183838918,ACERANA:0.0000020161)100:0.1577996754,(BSUPERBUS:0.0046352673,BWALTONI:0.0045130631)9…
OG1244.filter.fa_trimed_align.filter	HIVb+F+I	-3895.7246 (s.e. 65.7672)	(BCONFUSUS:0.0108275320,(((((((((BIGNITUS:0.0000010000,BTERRESTRIS:0.0008195855)75:0.0008131338,((AFLOREA:0.0016850533,(ACERANA:0.0000010000,AMELLIFERA:0.0000010000)58:0.0000010000)63:0.0000010000,ADORSATA:0.0035451840)100:0.0167499056)13:0.0000021815,BTURNERI:0.0000010000)2:0.0000024524,BSIBIRICUS:0.0000010000)9:0.0000021583,(BCONSOBRINUS:0.0024495339,BBREVICEPS:0.0008092142)24:0.0000021415)7:0.…
OG12447.filter.fa_trimed_align.filter	HIVw+G4	-1058.4958 (s.e. 56.1172)	(BCONFUSUS:0.0173344221,(((((BIGNITUS:0.0055674322,(BSUPERBUS:0.0000010000,BWALTONI:0.0000010000)100:0.0399533113)30:0.0000010000,(((((AFLOREA:0.0277429361,(ACERANA:0.0164702211,AMELLIFERA:0.0219170074)72:0.0054010448)78:0.0053706093,ADORSATA:0.0000020086)100:0.3224692833,BPYROSOMA:0.0036881063)66:0.0131213565,BSIBIRICUS:0.0112245479)36:0.0000020524,(((BTERRESTRIS:0.0000010000,BCONSOBRINUS:0.0111…
OG12452.filter.fa_trimed_align.filter	HIVb+G4	-769.0528 (s.e. 63.7070)	(BCONFUSUS:0.0255493983,((((((((BIGNITUS:0.0260196472,BTERRESTRIS:0.0126893813)75:0.0068681820,(BPICIPES:0.0000010000,BIMPATIENS:0.0059912266)56:0.0000010000)72:0.0062346197,(((AFLOREA:0.0063956926,((ACERANA:0.0000010000,AMELLIFERA:0.0000010000)59:0.0000010000,ADORSATA:0.0063858813)51:0.0000010000)100:0.1369529364,(BOPULENTUS:0.0060958994,BDIFFICILLIMUS:0.0191144260)65:0.0125385045)35:0.000001000…
OG12456.filter.fa_trimed_align.filter	LG+R2	-870.2914 (s.e. 51.9053)	(BCONFUSUS:0.0150200055,((((((BIGNITUS:0.0000010686,BTERRESTRIS:0.0000010686)57:0.0000020449,(BPYROSOMA:0.0091643642,((BSOROEENSIS:0.0000010686,BDIFFICILLIMUS:0.0000010686)60:0.0000020832,BCONSOBRINUS:0.0045273934)81:0.0045244128)11:0.0000020708)23:0.0000028339,BBREVICEPS:0.0097989207)13:0.0046203925,BSIBIRICUS:0.0000021833)6:0.0000020769,((((((((AFLOREA:0.0050839382,ADORSATA:0.0039782283)94:0.00…
OG12458.filter.fa_trimed_align.filter	JTT	-950.8118 (s.e. 50.1545)	(BCONFUSUS:0.0072591547,(BIGNITUS:0.0144919631,BTERRESTRIS:0.0000010000)66:0.0072485793,((((((AFLOREA:0.0565975304,(ACERANA:0.0000010000,AMELLIFERA:0.0377562100)72:0.0120189275)70:0.0312969365,ADORSATA:0.0165537091)100:0.4246367568,BWALTONI:0.0000010000)48:0.0000010000,BSUPERBUS:0.0146810523)69:0.0146056771,BOPULENTUS:0.0221737494)32:0.0000010000,((BPYROSOMA:0.0000010000,BCONSOBRINUS:0.0000010000…
OG12493.filter.fa_trimed_align.filter	FLU+G4	-607.9637 (s.e. 37.8559)	(BCONFUSUS:0.0066622095,(((BIGNITUS:0.0066484706,((((BTURNERI:0.0000010000,BCULLUMANUS:0.0000010000)46:0.0000010000,(BDIFFICILLIMUS:0.0066836644,BBREVICEPS:0.0067000601)33:0.0000010000)41:0.0000010000,((BSOROEENSIS:0.0068093161,BWALTONI:0.0136079346)78:0.0068366860,BHAEMORRHOIDALIS:0.0067108613)39:0.0000010000)51:0.0000010000,BCONSOBRINUS:0.0067156955)100:0.0364307558)23:0.0000010000,(((AFLOREA:0…
OG1250.filter.fa_trimed_align.filter	JTT+I	-4810.1664 (s.e. 118.3730)	(BCONFUSUS:0.0288392767,(BIGNITUS:0.0126478552,BTERRESTRIS:0.0044158620)100:0.0076820404,((((((((AFLOREA:0.0024997222,((ACERANA:0.0016635890,ADORSATA:0.0025241010)33:0.0000010000,AMELLIFERA:0.0000010000)49:0.0000010000)100:0.0255178914,(BSUPERBUS:0.0000010000,BWALTONI:0.0000010000)100:0.0051190614)69:0.0024807105,BOPULENTUS:0.0058188830)35:0.0000027265,(BSKORIKOVI:0.0026255109,BSOROEENSIS:0.01452…
OG12501.filter.fa_trimed_align.filter	mtVer	-750.6183 (s.e. 35.5250)	(BCONFUSUS:0.0126603802,(((BIGNITUS:0.0000010000,BPICIPES:0.0000010000)45:0.0000010000,(((((AFLOREA:0.0138656996,(ACERANA:0.0000010000,ADORSATA:0.0260202656)61:0.0117194434)66:0.0063900554,AMELLIFERA:0.0201729274)100:0.0645645733,BTURNERI:0.0000010000)57:0.0062812040,BCULLUMANUS:0.0126031307)26:0.0000010000,(BTERRESTRIS:0.0410661559,BPOLARIS:0.0062817300)47:0.0000010000)8:0.0000010000)10:0.000001…
OG12512.filter.fa_trimed_align.filter	Dayhoff+G4	-849.4850 (s.e. 50.5532)	(BCONFUSUS:0.0166467618,((((BIGNITUS:0.0000010000,BTERRESTRIS:0.0000010000)66:0.0000010000,(BPOLARIS:0.0110143674,BBREVICEPS:0.0109272283)39:0.0000010000)31:0.0000010000,(((BTURNERI:0.0110757207,BHAEMORRHOIDALIS:0.0110624853)29:0.0000010000,(BSKORIKOVI:0.0057584468,BOPULENTUS:0.0054809416)42:0.0000010000)31:0.0000010000,BDIFFICILLIMUS:0.0111586916)37:0.0055097603)37:0.0000010000,(((((AFLOREA:0.02…
OG1252.filter.fa_trimed_align.filter	HIVw+F+R3	-14033.7536 (s.e. 297.3897)	(BCONFUSUS:0.0324288878,((((((((BIGNITUS:0.0064453690,BTERRESTRIS:0.0209493722)70:0.0138885009,BPOLARIS:0.0107226436)69:0.0050378659,((BTURNERI:0.0236621359,BSKORIKOVI:0.0098080746)100:0.0094960972,BOPULENTUS:0.0167366009)97:0.0067357301)31:0.0005474239,((BPYROSOMA:0.0156098912,BBREVICEPS:0.0203099237)94:0.0018529942,BCULLUMANUS:0.0247514851)91:0.0013384621)39:0.0092796492,(BHAEMORRHOIDALIS:0.053…
OG12521.filter.fa_trimed_align.filter	HIVb+G4	-1186.2671 (s.e. 87.2798)	(BCONFUSUS:0.0893866148,((((((BIGNITUS:0.0000010000,(BPICIPES:0.0193725893,(BTURNERI:0.0129120121,BSKORIKOVI:0.0555214271)65:0.0131390136)28:0.0000010000)6:0.0000010000,BTERRESTRIS:0.0064285999)4:0.0000010000,((((BPYROSOMA:0.0000010000,BCONSOBRINUS:0.1149265462)84:0.0062841401,BBREVICEPS:0.0000010000)61:0.0027463012,(BCULLUMANUS:0.0063635372,BSOROEENSIS:0.0389576692)76:0.0056093362)35:0.004426012…
OG1253.filter.fa_trimed_align.filter	FLU+G4	-4606.5231 (s.e. 109.2706)	(BCONFUSUS:0.0087936806,((((((((((BIGNITUS:0.0009186158,BTERRESTRIS:0.0000010000)100:0.0037640394,BPOLARIS:0.0055190457)67:0.0009261005,BIMPATIENS:0.0037322190)66:0.0009085859,BCONSOBRINUS:0.0037452303)51:0.0008784679,((BPYROSOMA:0.0036910295,(BCULLUMANUS:0.0074461749,BSIBIRICUS:0.0009525378)48:0.0008917452)70:0.0000010000,BBREVICEPS:0.0055643744)81:0.0027639605)19:0.0000010000,((BTURNERI:0.00091…
OG12539.filter.fa_trimed_align.filter	JTT+R2	-1018.8933 (s.e. 78.7373)	(BCONFUSUS:0.0389535739,BIGNITUS:0.0173894986,(((((((((AFLOREA:0.0000020828,((ACERANA:0.0111736872,ADORSATA:0.0169986568)86:0.0059533604,AMELLIFERA:0.0232068233)81:0.0112849164)78:0.0613031840,BDIFFICILLIMUS:0.5286490044)71:0.0166661381,(BSUPERBUS:0.0000011671,BWALTONI:0.0181498835)90:0.0232534361)25:0.0000020402,(BTURNERI:0.0291150872,(BSKORIKOVI:0.0000011671,BOPULENTUS:0.0000011671)62:0.0000011…
OG1256.filter.fa_trimed_align.filter	mtVer+F+R2	-6265.7132 (s.e. 149.6915)	(BCONFUSUS:0.0135017450,((((((BIGNITUS:0.0007424884,BTERRESTRIS:0.0014861404)93:0.0007106172,BPOLARIS:0.0037414125)94:0.0015155881,(BPICIPES:0.0067646428,BIMPATIENS:0.0037379440)88:0.0022463391)71:0.0007413923,((BPYROSOMA:0.0082027441,BSIBIRICUS:0.0029548047)79:0.0007461043,(BCULLUMANUS:0.0082917216,BBREVICEPS:0.0092718070)15:0.0000010008)84:0.0014819897)79:0.0007433726,(((BTURNERI:0.0022630080,B…
OG12565.filter.fa_trimed_align.filter	HIVb+G4	-733.8451 (s.e. 48.4338)	(BCONFUSUS:0.0348128366,((((BIGNITUS:0.0000010000,BTERRESTRIS:0.0000010000)45:0.0000010000,((BPYROSOMA:0.0066128055,(((BTURNERI:0.0000010000,BBREVICEPS:0.0000010000)52:0.0000010000,(BSOROEENSIS:0.0067085281,BCONSOBRINUS:0.0135731256)62:0.0000010000)50:0.0000010000,BSKORIKOVI:0.0067344044)100:0.0456291546)31:0.0000010000,(BIMPATIENS:0.0066512031,BSIBIRICUS:0.0066650571)30:0.0000010000)8:0.00000100…
OG12566.filter.fa_trimed_align.filter	HIVw+G4	-1073.3221 (s.e. 78.9705)	(BCONFUSUS:0.0488034290,((((((BIGNITUS:0.0156324636,BTERRESTRIS:0.0071824272)97:0.0393019156,(BPICIPES:0.0369570157,(BCULLUMANUS:0.0130207085,BPOLARIS:0.0175175263)67:0.0081173218)48:0.0094426829)15:0.0000010000,(BSIBIRICUS:0.0074975282,BBREVICEPS:0.0074705439)9:0.0000010000)8:0.0000010000,BPYROSOMA:0.0229409775)11:0.0000010000,(BSUPERBUS:0.0219419288,BWALTONI:0.0000010000)94:0.0466235506)34:0.00…
OG12573.filter.fa_trimed_align.filter	HIVb+G4	-1153.2141 (s.e. 61.1509)	(BCONFUSUS:0.0187456396,((((((((BIGNITUS:0.0000010000,BTERRESTRIS:0.0000010000)87:0.0046576849,BPICIPES:0.0094576786)86:0.0046169565,BIMPATIENS:0.0092861265)48:0.0000010000,BPOLARIS:0.0045983355)89:0.0046097718,((BPYROSOMA:0.0045729248,BSIBIRICUS:0.0109987624)60:0.0000010000,BCULLUMANUS:0.0783221090)90:0.0046599111)35:0.0000010000,(BSOROEENSIS:0.0186332632,(BSUPERBUS:0.0092148023,BWALTONI:0.00928…
OG1259.filter.fa_trimed_align.filter	JTT+I	-4098.4902 (s.e. 94.2443)	(BCONFUSUS:0.0055771544,(((((((((((BIGNITUS:0.0000010000,BPOLARIS:0.0054095113)98:0.0074770285,BTERRESTRIS:0.0008665283)94:0.0036335021,((((AFLOREA:0.0036138679,AMELLIFERA:0.0018480125)47:0.0008770754,ACERANA:0.0036546896)49:0.0011343622,ADORSATA:0.0034716955)100:0.0405180991,BCONSOBRINUS:0.0008887337)71:0.0009110674)49:0.0008930301,BBREVICEPS:0.0045027042)53:0.0000010000,BSIBIRICUS:0.0008954919)…
OG1260.filter.fa_trimed_align.filter	HIVb+F+G4	-12537.3308 (s.e. 268.6526)	(BCONFUSUS:0.0846558356,(((((((BIGNITUS:0.0074434601,BTERRESTRIS:0.0158519749)100:0.0477140379,BPOLARIS:0.0617649798)100:0.0200247296,(BPICIPES:0.0253381401,BIMPATIENS:0.0438617160)99:0.0109586035)84:0.0069580429,(BPYROSOMA:0.0564158952,((BCULLUMANUS:0.0720034608,BBREVICEPS:0.0616711147)42:0.0037195290,BSIBIRICUS:0.0319314629)45:0.0018680332)95:0.0106476570)88:0.0049628615,((((BTURNERI:0.02123789…
OG12601.filter.fa_trimed_align.filter	JTT+G4	-980.0688 (s.e. 57.6887)	(BCONFUSUS:0.0114850395,((((((((BIGNITUS:0.0114406366,BOPULENTUS:0.0113596214)27:0.0000010000,(BTERRESTRIS:0.0000010000,BPOLARIS:0.0000010000)44:0.0000010000)19:0.0000010000,BCONSOBRINUS:0.0113322320)61:0.0056512577,(((AFLOREA:0.0000020113,((ACERANA:0.0043685245,AMELLIFERA:0.0841357927)94:0.0142677755,ADORSATA:0.0000010000)95:0.0256032861)100:0.1960458373,(BPYROSOMA:0.0000010000,BCULLUMANUS:0.005…
OG12602.filter.fa_trimed_align.filter	FLU+G4	-1124.4380 (s.e. 86.2822)	(BCONFUSUS:0.0205677590,((((BIGNITUS:0.0299408580,(BCONSOBRINUS:0.0717070117,BDIFFICILLIMUS:0.0867274768)45:0.0000010000)70:0.0286966942,BPOLARIS:0.0193007119)9:0.0000010000,((((BTERRESTRIS:0.0091407070,BPICIPES:0.0197889169)49:0.0099781743,((BCULLUMANUS:0.0105550246,BSOROEENSIS:0.0514170294)50:0.0092259058,BSIBIRICUS:0.0302779341)49:0.0095575554)7:0.0000010000,(((BPYROSOMA:0.0509188484,BBREVICEP…
OG12609.filter.fa_trimed_align.filter	PMB+G4	-793.0809 (s.e. 50.6382)	(BCONFUSUS:0.0149970620,((((((((((BIGNITUS:0.0070198785,(BPICIPES:0.0854186226,BPOLARIS:0.1005746680)78:0.0264562342)9:0.0000010000,(BTERRESTRIS:0.0000010000,BIMPATIENS:0.0000010000)37:0.0000010000)39:0.0070319210,BCULLUMANUS:0.0070942895)33:0.0070629278,(((AFLOREA:0.0141042711,(ACERANA:0.0000010000,ADORSATA:0.0000010000)59:0.0000010000)92:0.0141556467,AMELLIFERA:0.0000010000)100:0.0872088311,(BT…
OG12626.filter.fa_trimed_align.filter	FLU+G4	-836.4575 (s.e. 66.5194)	(BCONFUSUS:0.0204275895,((((((BIGNITUS:0.0064431279,BTERRESTRIS:0.0000010000)94:0.0133677110,(((((AFLOREA:0.0205313555,ADORSATA:0.0127245713)74:0.0142887181,(ACERANA:0.0129556410,AMELLIFERA:0.0131035086)66:0.0000010000)100:0.0429589412,BSKORIKOVI:0.0000010000)72:0.0131362350,BPOLARIS:0.0065276884)31:0.0000020889,(((BPYROSOMA:0.0289816314,BIMPATIENS:0.0074063834)58:0.0060076528,BSIBIRICUS:0.013267…
OG12629.filter.fa_trimed_align.filter	HIVb+G4	-1113.4003 (s.e. 66.4284)	(BCONFUSUS:0.0510932885,(((((((BIGNITUS:0.0071853674,BTERRESTRIS:0.0065584691)100:0.0600907517,(BSIBIRICUS:0.0000010000,BPOLARIS:0.0280326196)43:0.0069036601)21:0.0000010000,((((BPYROSOMA:0.0285770321,(BPICIPES:0.0142508716,BIMPATIENS:0.0000010000)93:0.0139782118)18:0.0000010000,BCULLUMANUS:0.0000010000)37:0.0069841979,BDIFFICILLIMUS:0.0282966793)14:0.0000010000,BBREVICEPS:0.0000010000)4:0.000001…
OG1263.filter.fa_trimed_align.filter	HIVw+F+G4	-10626.2591 (s.e. 193.3994)	(BCONFUSUS:0.0501516787,(((((BIGNITUS:0.0026828333,BTERRESTRIS:0.0026748951)100:0.0033523459,BPOLARIS:0.0063960151)75:0.0000010000,(BPICIPES:0.0070173031,BIMPATIENS:0.0078132831)82:0.0035396704)57:0.0013214825,(((((BPYROSOMA:0.0066960828,BSIBIRICUS:0.0063985254)61:0.0000010000,BCULLUMANUS:0.0181118574)91:0.0006505227,BBREVICEPS:0.0114388553)98:0.0026882095,((BTURNERI:0.0117352601,BSKORIKOVI:0.014…
OG12637.filter.fa_trimed_align.filter	HIVw+I	-1461.0052 (s.e. 69.5307)	(BCONFUSUS:0.0000022488,((((((BIGNITUS:0.0092842002,BTERRESTRIS:0.0000010000)100:0.0294590880,BPOLARIS:0.0253008684)91:0.0089199262,BPYROSOMA:0.0235382418)7:0.0000010000,((BPICIPES:0.0190420118,BIMPATIENS:0.0045323788)95:0.0095189249,(((((BTURNERI:0.0094018937,BSKORIKOVI:0.0047002422)67:0.0046669228,BCONSOBRINUS:0.0332464941)53:0.0000026788,BDIFFICILLIMUS:0.0139988532)36:0.0000010000,BHAEMORRHOID…
OG12645.filter.fa_trimed_align.filter	JTT+G4	-1201.8686 (s.e. 69.5145)	(BCONFUSUS:0.0117739495,((((BIGNITUS:0.0000010000,((BPYROSOMA:0.0000010000,BCULLUMANUS:0.0115731089)56:0.0000010000,BSIBIRICUS:0.0231824373)62:0.0057346072)49:0.0057347056,(BTERRESTRIS:0.0000010000,BPOLARIS:0.0000010000)58:0.0000010000)38:0.0000010000,((((((AFLOREA:0.0348149396,((ACERANA:0.0296173372,AMELLIFERA:0.0410013688)44:0.0159504428,ADORSATA:0.0269085644)35:0.0328392587)100:0.5583057473,BS…
OG12663.filter.fa_trimed_align.filter	JTT+G4	-1824.8798 (s.e. 124.4960)	(BCONFUSUS:0.0323364486,((((BIGNITUS:0.0133885982,BTERRESTRIS:0.0167342740)95:0.0421993557,BPOLARIS:0.2311411399)51:0.0549534056,(((((AFLOREA:0.0237965401,((ACERANA:0.0238985073,AMELLIFERA:0.0515985183)94:0.0252867155,ADORSATA:0.0340527114)92:0.0117885285)100:0.2040457266,BOPULENTUS:0.0475852641)37:0.0194468961,(BPICIPES:0.0360460531,(BIMPATIENS:0.0362220073,BHAEMORRHOIDALIS:0.0607098586)59:0.005…
OG12700.filter.fa_trimed_align.filter	JTT+G4	-1373.9290 (s.e. 76.2635)	(BCONFUSUS:0.0421811197,((((((BIGNITUS:0.0000010000,BTERRESTRIS:0.0000010000)94:0.0129192491,BPOLARIS:0.0195763882)88:0.0065132619,BPICIPES:0.0065042241)48:0.0000010000,BIMPATIENS:0.0130806587)96:0.0129969994,((BPYROSOMA:0.0129460786,BSIBIRICUS:0.0064638146)23:0.0000010000,(((((BTURNERI:0.0064637835,BSKORIKOVI:0.0064835183)80:0.0014626662,BHAEMORRHOIDALIS:0.0258148630)89:0.0124767916,(BCONSOBRINU…
OG1271.filter.fa_trimed_align.filter	FLU+G4	-5060.2616 (s.e. 136.4099)	(BCONFUSUS:0.0090888355,((((((BIGNITUS:0.0029482845,BTERRESTRIS:0.0000010000)99:0.0039652520,BIMPATIENS:0.0079390196)27:0.0000020263,((BPICIPES:0.0131674960,((BTURNERI:0.0070536337,BSKORIKOVI:0.0049345707)99:0.0046905543,(BCONSOBRINUS:0.0107819109,BOPULENTUS:0.0105293418)67:0.0028765845)85:0.0034914941)34:0.0008621745,BPOLARIS:0.0019630142)38:0.0009894943)37:0.0009811755,(((BPYROSOMA:0.0099592845…
OG12717.filter.fa_trimed_align.filter	JTTDCMut+G4	-878.4971 (s.e. 63.7098)	(BCONFUSUS:0.0214443542,((((((BIGNITUS:0.0070705544,BTERRESTRIS:0.0000010000)91:0.0145605138,BCONSOBRINUS:0.0071681375)13:0.0000010000,BDIFFICILLIMUS:0.0071024882)5:0.0000010000,((((BPICIPES:0.0143301141,BIMPATIENS:0.0213969377)74:0.0070868169,(BSKORIKOVI:0.0737945115,BHAEMORRHOIDALIS:0.0069722289)70:0.0072169903)41:0.0000026725,BTURNERI:0.0210864429)74:0.0070530515,(BSIBIRICUS:0.0144175989,(BOPU…
OG1272.filter.fa_trimed_align.filter	HIVw+F+I+G4	-10352.1334 (s.e. 273.9807)	(BCONFUSUS:0.0242641737,((((((BIGNITUS:0.0116821116,BTERRESTRIS:0.0155615070)100:0.0279036028,BPOLARIS:0.0582757739)99:0.0176271137,(BPICIPES:0.0266095965,BIMPATIENS:0.0351530663)100:0.0126977886)58:0.0032826430,(BPYROSOMA:0.0422688931,(BCULLUMANUS:0.0335973599,(BSIBIRICUS:0.0222930343,BBREVICEPS:0.0211660459)89:0.0026177863)54:0.0004778305)65:0.0036134952)94:0.0058866271,(((((BTURNERI:0.03187289…
OG12768.filter.fa_trimed_align.filter	cpREV+G4	-990.6263 (s.e. 57.2504)	(BCONFUSUS:0.0112612618,(((((((((BIGNITUS:0.0000010000,BTERRESTRIS:0.0000010000)89:0.0060804979,BDIFFICILLIMUS:0.0060949712)9:0.0000010000,(BTURNERI:0.0000010000,BSKORIKOVI:0.0059867419)78:0.0060454050)4:0.0000021171,((((BPICIPES:0.0118794782,BIMPATIENS:0.0062762846)70:0.0062550647,BCONSOBRINUS:0.0123926189)52:0.0062320865,BSOROEENSIS:0.0186370382)34:0.0057648438,((BCULLUMANUS:0.0182225081,BBREVI…
OG12774.filter.fa_trimed_align.filter	HIVb+G4	-2241.8857 (s.e. 132.4428)	(BCONFUSUS:0.0593256099,((((((BIGNITUS:0.0101009083,BTERRESTRIS:0.0173329329)100:0.0569814299,BPOLARIS:0.0320562881)21:0.0051694048,(BPYROSOMA:0.0317000033,(((((BPICIPES:0.1012427274,((BTURNERI:0.1538671170,BSKORIKOVI:0.0983840518)100:0.1255445870,BIMPATIENS:0.0394314288)89:0.0289743911)59:0.0168161657,BHAEMORRHOIDALIS:0.0865567744)62:0.0069385454,BCULLUMANUS:0.0113453994)64:0.0052438740,BBREVICE…
OG12794.filter.fa_trimed_align.filter	JTTDCMut+G4	-978.0650 (s.e. 63.0736)	(BCONFUSUS:0.0546705113,(((BIGNITUS:0.0000010000,BTERRESTRIS:0.0000010000)93:0.0087884519,(((((((((((AFLOREA:0.0470617428,AMELLIFERA:0.0094251400)68:0.0258036201,ADORSATA:0.0132240343)69:0.0447101420,ACERANA:0.0000021378)100:0.5151285478,(BSUPERBUS:0.0175364094,BWALTONI:0.0095671906)52:0.0267770259)44:0.0000021225,BSOROEENSIS:0.0449332994)36:0.0095844316,BBREVICEPS:0.0178026576)38:0.0088403951,((…
OG12822.filter.fa_trimed_align.filter	HIVw+G4	-1192.7247 (s.e. 82.8757)	(BCONFUSUS:0.0292047551,(((BIGNITUS:0.0053394145,BTERRESTRIS:0.0230705286)99:0.0538700651,(((((((AFLOREA:0.0446189294,ADORSATA:0.0000010000)29:0.0000010000,ACERANA:0.0066884216)93:0.0269956966,AMELLIFERA:0.0079136791)100:0.3321351633,(BSUPERBUS:0.0065122307,BWALTONI:0.0202422715)76:0.0427405577)67:0.0292297889,BCULLUMANUS:0.0066857831)39:0.0145395653,(BPYROSOMA:0.0217720978,BBREVICEPS:0.029586278…
OG12825.filter.fa_trimed_align.filter	JTTDCMut+R2	-1634.4021 (s.e. 111.6327)	(BCONFUSUS:0.0669357441,((((((((BIGNITUS:0.0000010045,BTERRESTRIS:0.0200925261)78:0.0000014194,BPICIPES:0.0805404674)53:0.0136631957,(BIMPATIENS:0.0713012772,BPOLARIS:0.0372656457)42:0.0032950856)66:0.0145706128,(BPYROSOMA:0.0204507597,(BCULLUMANUS:0.0412377468,(BSIBIRICUS:0.0285616629,BBREVICEPS:0.0439570615)88:0.0134176630)36:0.0000014095)50:0.0069633386)50:0.0030743703,BOPULENTUS:0.0483829219)…
OG1283.filter.fa_trimed_align.filter	FLU+G4	-5350.8825 (s.e. 132.0068)	(BCONFUSUS:0.0206419408,((((BIGNITUS:0.0027722775,BTERRESTRIS:0.0025766060)90:0.0026776638,BPOLARIS:0.0070993422)52:0.0009823691,(BPYROSOMA:0.0062648944,(((BPICIPES:0.0008829941,BIMPATIENS:0.0044844582)100:0.0044799287,BBREVICEPS:0.0035698404)24:0.0000010000,(BCULLUMANUS:0.0093263592,BSIBIRICUS:0.0017781139)46:0.0000010000)34:0.0000010000)45:0.0008816007)64:0.0009065107,(((BTURNERI:0.0044917117,B…
OG12835.filter.fa_trimed_align.filter	HIVw+G4	-1812.3300 (s.e. 122.8981)	(BCONFUSUS:0.1254352075,((((((BIGNITUS:0.0063940256,BTERRESTRIS:0.0515474466)71:0.0011403187,BPOLARIS:0.0585957682)91:0.0205686596,(((((((((AFLOREA:0.0482975323,AMELLIFERA:0.0177869434)92:0.0125549411,ADORSATA:0.0179595685)60:0.0037569458,ACERANA:0.0147821038)100:0.5489526875,BSKORIKOVI:0.0244857387)51:0.0180147726,BTURNERI:0.1189468714)81:0.0600924401,BCONSOBRINUS:0.0527315619)31:0.0125384082,((…
OG12843.filter.fa_trimed_align.filter	FLU+G4	-1006.0712 (s.e. 68.7720)	(BCONFUSUS:0.0744383450,((BIGNITUS:0.0153562445,BTERRESTRIS:0.0196942014)85:0.0100533875,BPOLARIS:0.0072493119)36:0.0000010000,(((((((((AFLOREA:0.0840082205,ACERANA:0.0229330314)30:0.0000010000,AMELLIFERA:0.0385792352)57:0.0215604187,ADORSATA:0.0009551611)100:0.3883685049,BHAEMORRHOIDALIS:0.0000026692)93:0.0291787809,(BTURNERI:0.0144477642,BSKORIKOVI:0.0142848591)71:0.0072209063)39:0.0000025898,B…
OG1285.filter.fa_trimed_align.filter	JTT+G4	-4445.6023 (s.e. 104.2217)	(BCONFUSUS:0.0037866784,((((((((BIGNITUS:0.0027124536,BTERRESTRIS:0.0000010911)86:0.0027107476,BHAEMORRHOIDALIS:0.0045109404)33:0.0000010911,((BTURNERI:0.0008985764,BSKORIKOVI:0.0027194184)84:0.0009005309,BIMPATIENS:0.0018024675)27:0.0000010911)10:0.0000010911,BPICIPES:0.0000010911)15:0.0000010911,((((BCULLUMANUS:0.0045158089,BBREVICEPS:0.0063544377)22:0.0000020184,BSIBIRICUS:0.0009004981)45:0.00…
OG12856.filter.fa_trimed_align.filter	JTT+G4	-845.6631 (s.e. 73.7527)	(BCONFUSUS:0.0380007629,(((((BIGNITUS:0.0105274714,(((((AFLOREA:0.0000028308,AMELLIFERA:0.0609924106)56:0.0102798311,ADORSATA:0.0195193984)75:0.0287309395,ACERANA:0.0241930724)100:0.3293938106,BPYROSOMA:0.0000023694)92:0.0416214644,BPOLARIS:0.0193975742)44:0.0101747559)45:0.0095206980,(BPICIPES:0.0000010000,(BTURNERI:0.0291397376,BIMPATIENS:0.0193994407)18:0.0000023654)38:0.0096913481)6:0.0000028…
OG12858.filter.fa_trimed_align.filter	LG+G4	-1052.9821 (s.e. 42.9509)	(BCONFUSUS:0.0161579035,((((((BIGNITUS:0.0039102793,BTERRESTRIS:0.0000010000)100:0.0632546860,(BSKORIKOVI:0.0000010000,BSOROEENSIS:0.0118643285)63:0.0000010000)60:0.0039049739,((BSUPERBUS:0.0000010000,BWALTONI:0.0038941240)95:0.0158413622,BDIFFICILLIMUS:0.0000010000)48:0.0039111639)11:0.0000010000,(BPYROSOMA:0.0000010000,BPICIPES:0.0000010000)18:0.0000010000)11:0.0000010000,((BCONSOBRINUS:0.00000…
OG1287.filter.fa_trimed_align.filter	JTT+F+I	-3809.2044 (s.e. 88.0637)	(BCONFUSUS:0.0029521170,(((((((BIGNITUS:0.0000010000,BTERRESTRIS:0.0000010000)90:0.0019653892,BBREVICEPS:0.0009789213)21:0.0000010000,(((BPYROSOMA:0.0068634746,BSKORIKOVI:0.0017540176)75:0.0023170863,(BPICIPES:0.0000010000,(BTURNERI:0.0042436742,(BIMPATIENS:0.0019198270,BSOROEENSIS:0.0045814838)77:0.0003896630)45:0.0000010000)47:0.0000010000)65:0.0009787932,(BCONSOBRINUS:0.0019528939,BDIFFICILLIM…
OG12877.filter.fa_trimed_align.filter	HIVb+G4	-1065.4089 (s.e. 66.2616)	(BCONFUSUS:0.0146292149,(((((((((BIGNITUS:0.0000010000,BTERRESTRIS:0.0000010000)89:0.0074637004,((AFLOREA:0.0094355690,(ACERANA:0.0386721737,AMELLIFERA:0.0075746908)88:0.0210268452)82:0.0105450588,ADORSATA:0.0097215531)100:0.1457370780)69:0.0074051856,(BSIBIRICUS:0.0000010000,(BCONSOBRINUS:0.0097312203,BDIFFICILLIMUS:0.0048576741)29:0.0000010000)50:0.0048734392)6:0.0000010000,BSOROEENSIS:0.004851…
OG12879.filter.fa_trimed_align.filter	HIVw+G4	-2046.2476 (s.e. 120.7522)	(BCONFUSUS:0.0698962478,(((((((((BIGNITUS:0.0559651448,BTERRESTRIS:0.0084224346)100:0.0651297155,BPOLARIS:0.0775327781)90:0.0412409876,(((BPICIPES:0.0335801539,BIMPATIENS:0.0976051403)100:0.0892819345,BOPULENTUS:0.0523172798)64:0.0345170132,(BTURNERI:0.0591961989,BSKORIKOVI:0.0543385621)97:0.0528113623)48:0.0036275956)30:0.0056483640,(BPYROSOMA:0.0332745643,BSIBIRICUS:0.0133966863)89:0.0129359511…
OG12888.filter.fa_trimed_align.filter	JTT+I	-695.9783 (s.e. 41.9947)	(BCONFUSUS:0.0077056074,((((BIGNITUS:0.0000010000,BTERRESTRIS:0.0000010000)97:0.0233092096,(BCULLUMANUS:0.0000010000,BBREVICEPS:0.0076494521)79:0.0000010000)86:0.0076231409,BCONSOBRINUS:0.0076061115)25:0.0000010000,(((((AFLOREA:0.0000023575,((ACERANA:0.0236687588,AMELLIFERA:0.0077262559)93:0.0154894582,ADORSATA:0.0000010000)81:0.0154051462)100:0.1972796469,(BHAEMORRHOIDALIS:0.0000010000,BOPULENTU…
OG1291.filter.fa_trimed_align.filter	FLU+R2	-7012.0128 (s.e. 185.3203)	(BCONFUSUS:0.0165621570,((((((BIGNITUS:0.0017005872,BTERRESTRIS:0.0068591416)100:0.0100966468,BPOLARIS:0.0082499130)71:0.0017984865,(BPICIPES:0.0104868706,BIMPATIENS:0.0076330931)98:0.0036006333)74:0.0018713149,(BPYROSOMA:0.0122332155,((BCULLUMANUS:0.0112694051,BBREVICEPS:0.0042207533)64:0.0016582146,BSIBIRICUS:0.0094998513)50:0.0000020050)84:0.0029721487)94:0.0035674669,((((BTURNERI:0.0068188381…
OG1292.filter.fa_trimed_align.filter	HIVb+I	-4301.9565 (s.e. 101.5434)	(BCONFUSUS:0.0093495645,((((((BIGNITUS:0.0009155471,BTERRESTRIS:0.0000010000)99:0.0027714766,BPOLARIS:0.0009040180)93:0.0018557936,(((AFLOREA:0.0049207379,(ACERANA:0.0044253574,AMELLIFERA:0.0070409508)71:0.0026375001)66:0.0000028294,ADORSATA:0.0054687457)100:0.0592955956,BSIBIRICUS:0.0018155633)55:0.0009477647)21:0.0000010000,(BTURNERI:0.0055189374,(BSKORIKOVI:0.0000010000,BOPULENTUS:0.0000010000…
OG12922.filter.fa_trimed_align.filter	HIVb+G4	-1047.4642 (s.e. 70.2131)	(BCONFUSUS:0.0279371161,(((((BIGNITUS:0.0090491779,BTERRESTRIS:0.0066718849)89:0.0067062930,(BPICIPES:0.0000010000,BIMPATIENS:0.0000010000)53:0.0000010000)85:0.0067123201,BPOLARIS:0.0067346425)74:0.0067650124,(((BSKORIKOVI:0.0067250705,BCONSOBRINUS:0.0067183702)11:0.0000010000,(BOPULENTUS:0.0134998364,BDIFFICILLIMUS:0.0274853983)28:0.0000010000)13:0.0000010000,BHAEMORRHOIDALIS:0.0067060713)53:0.0…
OG12925.filter.fa_trimed_align.filter	HIVw+G4	-749.2465 (s.e. 47.6984)	(BCONFUSUS:0.0288724280,(((((BIGNITUS:0.0000010000,BSIBIRICUS:0.0000010000)40:0.0000010000,(((AFLOREA:0.0212942381,((ACERANA:0.1614772662,ADORSATA:0.0000010000)92:0.0354680490,AMELLIFERA:0.0123422280)73:0.0399773672)100:0.2104594131,BTERRESTRIS:0.0000010000)80:0.0145216088,(BHAEMORRHOIDALIS:0.0000010000,BBREVICEPS:0.0143971952)80:0.0071199224)28:0.0000010000)69:0.0070011013,(BTURNERI:0.0068096003…
OG1293.filter.fa_trimed_align.filter	JTT+I	-3836.8561 (s.e. 70.4307)	(BCONFUSUS:0.0009309924,(((((((BIGNITUS:0.0000010000,BTERRESTRIS:0.0017680016)65:0.0008807425,(BTURNERI:0.0000010000,BDIFFICILLIMUS:0.0008773764)91:0.0008787541)12:0.0000010000,((((BPYROSOMA:0.0000010000,((BCULLUMANUS:0.0000010000,BSIBIRICUS:0.0000010000)96:0.0008809155,BPOLARIS:0.0008791282)18:0.0000010000)57:0.0000010000,BBREVICEPS:0.0017633587)54:0.0008804776,((BPICIPES:0.0026607733,BSOROEENSI…
OG1294.filter.fa_trimed_align.filter	FLU+I	-4750.4293 (s.e. 102.6923)	(BCONFUSUS:0.0155731470,(((BIGNITUS:0.0008417462,BTERRESTRIS:0.0025945640)64:0.0017311979,BPOLARIS:0.0177483863)49:0.0000010000,((((BPYROSOMA:0.0017223155,BSIBIRICUS:0.0017193969)28:0.0000010000,BCULLUMANUS:0.0017199703)84:0.0008591722,(((BTURNERI:0.0060637372,BSKORIKOVI:0.0000010000)93:0.0017178759,(((BCONSOBRINUS:0.0043285255,BHAEMORRHOIDALIS:0.0069091165)20:0.0000010000,BDIFFICILLIMUS:0.002578…
OG12955.filter.fa_trimed_align.filter	mtVer+G4	-1355.7282 (s.e. 92.0180)	(BCONFUSUS:0.0678112318,((BIGNITUS:0.0076925880,BTERRESTRIS:0.0078101345)32:0.0000010000,BBREVICEPS:0.0233904705)56:0.0078778643,((((((((AFLOREA:0.0403861833,((ACERANA:0.0392022121,ADORSATA:0.0749769715)86:0.0242174843,AMELLIFERA:0.0595998376)76:0.0129579518)100:0.4126839468,BSOROEENSIS:0.0015492963)47:0.0222398582,BHAEMORRHOIDALIS:0.0521330192)34:0.0087665383,BCONSOBRINUS:0.0311802278)62:0.00870…
OG12956.filter.fa_trimed_align.filter	FLU+G4	-667.8274 (s.e. 44.4345)	(BCONFUSUS:0.0000010000,((BIGNITUS:0.0000010000,BTERRESTRIS:0.0000010000)80:0.0076227028,(((BPYROSOMA:0.0000010000,BPICIPES:0.0000010000)41:0.0000010000,(BIMPATIENS:0.0156180314,BOPULENTUS:0.0076414211)48:0.0000010000)38:0.0000010000,(BTURNERI:0.0076426565,BSIBIRICUS:0.0153346407)34:0.0000010000)23:0.0000010000)60:0.0076441180,(((AFLOREA:0.0060717647,((ACERANA:0.0083091350,AMELLIFERA:0.0249075220…
OG12958.filter.fa_trimed_align.filter	mtVer+G4	-853.6098 (s.e. 56.3916)	(BCONFUSUS:0.0000021565,((((((((((((BIGNITUS:0.0063785856,BTERRESTRIS:0.0000010000)16:0.0000010000,((BCULLUMANUS:0.0064131575,BSIBIRICUS:0.0064892502)67:0.0063638409,(BSUPERBUS:0.0000010000,BWALTONI:0.0000010000)98:0.0198735468)9:0.0000010000)38:0.0063714723,BPOLARIS:0.0000010000)21:0.0000023907,BCONSOBRINUS:0.0193546119)43:0.0064122108,BPICIPES:0.0197488929)11:0.0000025496,BIMPATIENS:0.019384750…
OG12964.filter.fa_trimed_align.filter	JTT	-895.7353 (s.e. 45.4757)	(BCONFUSUS:0.0458537934,((((((BIGNITUS:0.0000010000,BTERRESTRIS:0.0000010000)84:0.0073538188,(((((BTURNERI:0.1841314691,BDIFFICILLIMUS:0.0073533812)39:0.0000011225,BSKORIKOVI:0.0147631503)38:0.0000010000,BHAEMORRHOIDALIS:0.0300248645)52:0.0073592585,BOPULENTUS:0.0296452742)57:0.0000010000,BCONSOBRINUS:0.0147536206)71:0.0073641043)33:0.0000010000,BPYROSOMA:0.0000010000)14:0.0000010000,BIMPATIENS:0…
OG12965.filter.fa_trimed_align.filter	JTT+G4	-868.0574 (s.e. 59.9997)	(BCONFUSUS:0.0328759991,(((((((((BIGNITUS:0.0066350468,BTERRESTRIS:0.0000010000)94:0.0066020513,BPOLARIS:0.0066853458)92:0.0067080007,((BPYROSOMA:0.0135480574,BBREVICEPS:0.0066680887)32:0.0000010000,(BCULLUMANUS:0.0133151477,BSIBIRICUS:0.0000010000)90:0.0066836705)66:0.0066369928)33:0.0000010000,BPICIPES:0.0133628856)75:0.0133309094,BIMPATIENS:0.0264747879)52:0.0070888574,((AFLOREA:0.0064079167,(…
OG1298.filter.fa_trimed_align.filter	mtVer+F+G4	-5758.0166 (s.e. 136.6627)	(BCONFUSUS:0.0151364096,(((((((BIGNITUS:0.0024288715,BTERRESTRIS:0.0032396787)100:0.0048959421,BPOLARIS:0.0016005098)91:0.0008185155,BIMPATIENS:0.0131929456)72:0.0008131921,BPICIPES:0.0040635942)66:0.0007987605,BSOROEENSIS:0.0040486013)18:0.0000010000,((BPYROSOMA:0.0040468349,BCULLUMANUS:0.0073482091)22:0.0000010000,(BSIBIRICUS:0.0008060771,BBREVICEPS:0.0089853747)9:0.0000010000)45:0.0008061410)3…
OG12982.filter.fa_trimed_align.filter	HIVw+G4	-1095.4940 (s.e. 62.8990)	(BCONFUSUS:0.0108326165,((((BIGNITUS:0.0000010000,((((BPICIPES:0.0259366594,BCULLUMANUS:0.0000010000)66:0.0048344967,((((BTURNERI:0.0000010000,BSKORIKOVI:0.0000010000)90:0.0048678202,BCONSOBRINUS:0.0048668372)22:0.0000010000,BDIFFICILLIMUS:0.0000010000)17:0.0000010000,(BHAEMORRHOIDALIS:0.0198107823,BOPULENTUS:0.0145745122)30:0.0000020592)73:0.0048522499)10:0.0000010000,BPOLARIS:0.0000010000)5:0.0…
OG1299.filter.fa_trimed_align.filter	JTT+R2	-4795.7448 (s.e. 130.2850)	(BCONFUSUS:0.0028731656,(((((BIGNITUS:0.0031348477,BTERRESTRIS:0.0056457476)97:0.0037711208,BDIFFICILLIMUS:0.0020626434)14:0.0000009989,(BCULLUMANUS:0.0315172134,BBREVICEPS:0.0026677418)99:0.0058682275)31:0.0009382686,((((BPYROSOMA:0.0018598487,BSIBIRICUS:0.0009346518)28:0.0000009989,(BTURNERI:0.0037523667,BSKORIKOVI:0.0018660462)96:0.0018664540)51:0.0009056507,BSOROEENSIS:0.0047123651)48:0.00189…
OG1300.filter.fa_trimed_align.filter	HIVb+F+G4	-4600.1479 (s.e. 109.7907)	(BCONFUSUS:0.0065414525,((((((BIGNITUS:0.0019140387,BTERRESTRIS:0.0000010000)88:0.0013921598,BPOLARIS:0.0009560068)84:0.0013941710,BBREVICEPS:0.0027825112)24:0.0000010000,(((BPICIPES:0.0056005495,BIMPATIENS:0.0018627494)94:0.0027916604,BHAEMORRHOIDALIS:0.0055993253)58:0.0000010000,((BCULLUMANUS:0.0543603194,(BCONSOBRINUS:0.0018786951,BDIFFICILLIMUS:0.0069832552)54:0.0009068173)47:0.0000010000,BSI…
OG13000.filter.fa_trimed_align.filter	JTTDCMut+R2	-999.3959 (s.e. 74.6662)	(BCONFUSUS:0.0115331778,(((BIGNITUS:0.0000025688,BTERRESTRIS:0.0000010345)96:0.0061509250,((((BPYROSOMA:0.0000010345,(BCULLUMANUS:0.0123948487,(BSIBIRICUS:0.0000023203,(BCONSOBRINUS:0.0000022228,BDIFFICILLIMUS:0.0121913131)74:0.0125409901)47:0.0000023021)45:0.0061831212)19:0.0000024729,((BIMPATIENS:0.0188140064,BPOLARIS:0.0000021116)66:0.0061798890,BHAEMORRHOIDALIS:0.0000020781)57:0.0061833065)39…
OG13041.filter.fa_trimed_align.filter	FLU+G4	-849.0159 (s.e. 51.5104)	(BCONFUSUS:0.0192383233,(((((BIGNITUS:0.0064571858,((((BPYROSOMA:0.0000010000,BTURNERI:0.0000010000)18:0.0000010000,((BCULLUMANUS:0.0064872708,BBREVICEPS:0.0131808139)23:0.0000010000,((BSKORIKOVI:0.0131076335,BDIFFICILLIMUS:0.0206573100)41:0.0000010000,BSIBIRICUS:0.0064755741)10:0.0000010000)5:0.0000010000)3:0.0000010000,((BPICIPES:0.0272633486,BIMPATIENS:0.0000010000)68:0.0064693541,BSOROEENSIS:…
OG13042.filter.fa_trimed_align.filter	HIVb+G4	-869.1529 (s.e. 53.5454)	(BCONFUSUS:0.0358876099,(((((((((((BIGNITUS:0.0185147020,(BPICIPES:0.0123340148,BIMPATIENS:0.0000010000)91:0.0186491642)35:0.0000010000,BTERRESTRIS:0.0000010000)39:0.0000010000,BBREVICEPS:0.0061456609)85:0.0061741143,(((BTURNERI:0.0061680367,BCONSOBRINUS:0.0061902615)10:0.0000010000,BSKORIKOVI:0.0000010000)18:0.0000010000,(BHAEMORRHOIDALIS:0.0000023421,BOPULENTUS:0.0124976721)65:0.0061925232)65:0…
OG13047.filter.fa_trimed_align.filter	HIVb+G4	-1123.3226 (s.e. 85.2427)	(BCONFUSUS:0.0791981423,(((((((((BIGNITUS:0.0000010000,BTERRESTRIS:0.0138134477)66:0.0068573363,BPYROSOMA:0.0425586032)27:0.0000024048,(((AFLOREA:0.0448573146,((ACERANA:0.0123079926,AMELLIFERA:0.0345230933)99:0.0405572328,ADORSATA:0.0129795954)54:0.0130735557)100:0.3059030451,BCULLUMANUS:0.0073456273)47:0.0149337051,BPOLARIS:0.0068481411)20:0.0000010000)30:0.0000010000,(((BPICIPES:0.0146646297,BI…
OG1309.filter.fa_trimed_align.filter	JTT+G4	-4113.1636 (s.e. 88.8905)	(BCONFUSUS:0.0234439176,(((((((((BIGNITUS:0.0008920229,BTERRESTRIS:0.0000010000)85:0.0008920976,BPOLARIS:0.0035966376)35:0.0000010000,BHAEMORRHOIDALIS:0.0026871536)21:0.0000010000,(BPYROSOMA:0.0017921249,((BCULLUMANUS:0.0008938452,BBREVICEPS:0.0054018621)42:0.0000010000,BSIBIRICUS:0.0000010000)77:0.0008965189)88:0.0017924299)8:0.0000010000,BCONSOBRINUS:0.0008971075)13:0.0000010000,BSOROEENSIS:0.0…
OG1310.filter.fa_trimed_align.filter	HIVb+F+G4	-8332.9570 (s.e. 205.2555)	(BCONFUSUS:0.0522462975,((((BIGNITUS:0.0059189409,BTERRESTRIS:0.0037349522)99:0.0134523695,BPOLARIS:0.0165117529)77:0.0006575456,(((BPYROSOMA:0.0120163461,BBREVICEPS:0.0160573461)70:0.0024257262,(BCULLUMANUS:0.0084453209,BSIBIRICUS:0.0092158577)90:0.0009817716)90:0.0015382641,(BPICIPES:0.0101323942,BIMPATIENS:0.0117991068)99:0.0067294592)80:0.0016523218)92:0.0044283092,((((((AFLOREA:0.0321072437,…
OG13100.filter.fa_trimed_align.filter	FLU+I+G4	-1973.2663 (s.e. 138.5681)	(BCONFUSUS:0.0712286458,((((((BIGNITUS:0.0145083775,BTERRESTRIS:0.0569584075)96:0.0239275066,BPOLARIS:0.1847396423)97:0.0516057150,BPICIPES:0.1081990717)72:0.0226511551,(BPYROSOMA:0.1376901168,(BIMPATIENS:0.1782922884,(BCULLUMANUS:0.1075658188,(BSIBIRICUS:0.0279997043,BBREVICEPS:0.0920829070)57:0.0128311505)30:0.0101229274)38:0.0217277279)17:0.0114799840)40:0.0321174445,BSOROEENSIS:0.1173124083)4…
OG13104.filter.fa_trimed_align.filter	cpREV+G4	-824.9584 (s.e. 66.3286)	(BCONFUSUS:0.0252093430,((((BIGNITUS:0.0000010000,BPOLARIS:0.0083219265)67:0.0083234362,((BTURNERI:0.0124587172,BSKORIKOVI:0.0516574102)99:0.0716414811,BSOROEENSIS:0.0203975222)78:0.0240869465)32:0.0085891446,((((((AFLOREA:0.0484341924,(ACERANA:0.0000010000,AMELLIFERA:0.0000010000)57:0.0000010000)46:0.0060007307,ADORSATA:0.0190535911)100:0.1800330776,BHAEMORRHOIDALIS:0.0083784325)48:0.0255068157,…
OG1311.filter.fa_trimed_align.filter	JTT+R2	-3879.5299 (s.e. 81.7804)	(BCONFUSUS:0.0088326734,((BIGNITUS:0.0008820353,(BTERRESTRIS:0.0026918057,BPOLARIS:0.0008783647)90:0.0008786240)87:0.0018064317,(((BPYROSOMA:0.0000009868,BCULLUMANUS:0.0000009868)70:0.0000009868,(BSIBIRICUS:0.0000009868,BBREVICEPS:0.0027065112)88:0.0008912171)80:0.0008887856,(BPICIPES:0.0000009868,((((BTURNERI:0.0018199841,BSKORIKOVI:0.0008756224)94:0.0018352927,BCONSOBRINUS:0.0000009868)73:0.000…
OG13110.filter.fa_trimed_align.filter	FLU+G4	-815.6641 (s.e. 57.4446)	(BCONFUSUS:0.0133990812,((((((((BIGNITUS:0.0326566718,(BSIBIRICUS:0.0251811445,(BSUPERBUS:0.0104700538,BWALTONI:0.0000010000)97:0.0408202902)100:0.1148323354)92:0.0673463120,BOPULENTUS:0.0000010000)82:0.0101144093,BCONSOBRINUS:0.0205230795)41:0.0000010000,BPOLARIS:0.0000010000)10:0.0000010000,BBREVICEPS:0.0000010000)6:0.0000010000,((BPYROSOMA:0.0207453713,(BTURNERI:0.0203593901,BSKORIKOVI:0.00000…
OG13111.filter.fa_trimed_align.filter	HIVb+G4	-1630.7547 (s.e. 101.4850)	(BCONFUSUS:0.0552843447,((((((BIGNITUS:0.0063233659,BTERRESTRIS:0.0192937471)94:0.0132731443,(((BPYROSOMA:0.0470325380,BSIBIRICUS:0.0194398339)34:0.0126601422,(BPICIPES:0.0267508608,BHAEMORRHOIDALIS:0.0670622931)76:0.0250649617)8:0.0000020045,((BSUPERBUS:0.0257293382,BWALTONI:0.0448370886)98:0.0477538395,BPOLARIS:0.0328719187)75:0.0191480580)9:0.0000021753)19:0.0064031155,(BSOROEENSIS:0.047579526…
OG1315.filter.fa_trimed_align.filter	HIVb+F+I+G4	-8477.8214 (s.e. 240.4191)	(BCONFUSUS:0.0483072493,((((((BIGNITUS:0.0096212123,BTERRESTRIS:0.0117401307)100:0.0214577369,BPOLARIS:0.0226780117)89:0.0031452040,(BPICIPES:0.0068630149,BIMPATIENS:0.0199555037)100:0.0132638606)85:0.0018586748,(BPYROSOMA:0.0203096144,((BCULLUMANUS:0.0332276783,BSIBIRICUS:0.0181948493)32:0.0011434567,BBREVICEPS:0.0270143031)37:0.0008129480)97:0.0053207631)57:0.0019774459,((((BTURNERI:0.005899744…
OG13152.filter.fa_trimed_align.filter	HIVb+I	-708.3850 (s.e. 43.5614)	(BCONFUSUS:0.0117225584,((((((((((((BIGNITUS:0.0000010000,BTERRESTRIS:0.0000010000)54:0.0000022057,(((AFLOREA:0.0120458595,ACERANA:0.0000010000)49:0.0000022048,(ADORSATA:0.0000024280,AMELLIFERA:0.0118495869)92:0.0058082239)100:0.0771148072,(BPYROSOMA:0.0114166805,BTURNERI:0.0057884694)32:0.0000020089)46:0.0056236176)46:0.0057277573,BPICIPES:0.0058173678)8:0.0000010000,BHAEMORRHOIDALIS:0.000001000…
OG13158.filter.fa_trimed_align.filter	JTT+G4	-1175.4129 (s.e. 83.9874)	(BCONFUSUS:0.0697444427,(((((((BIGNITUS:0.0072384760,BTERRESTRIS:0.0143241198)85:0.0071140759,BDIFFICILLIMUS:0.0290749424)3:0.0000020259,(((BPYROSOMA:0.0154724865,(BCONSOBRINUS:0.0302328742,(BOPULENTUS:0.0067398968,BBREVICEPS:0.0302235376)90:0.0155389740)27:0.0065421053)15:0.0000026245,((BTURNERI:0.0071727218,BSKORIKOVI:0.0000010000)68:0.0000021767,BHAEMORRHOIDALIS:0.0438455381)35:0.0071437108)33…
OG1319.filter.fa_trimed_align.filter	HIVb+F+G4	-8513.7681 (s.e. 203.9862)	(BCONFUSUS:0.0582854453,(((((BIGNITUS:0.0048493398,BTERRESTRIS:0.0055301106)100:0.0128160043,BPOLARIS:0.0080468093)85:0.0013520048,(BPICIPES:0.0113933149,BIMPATIENS:0.0186435389)100:0.0092706720)70:0.0026620589,((BPYROSOMA:0.0224180366,((BCULLUMANUS:0.0196302865,BSIBIRICUS:0.0111447194)91:0.0028353739,BBREVICEPS:0.0198287632)68:0.0008782504)62:0.0009264658,((((BTURNERI:0.0102059875,BSKORIKOVI:0.0…
OG1323.filter.fa_trimed_align.filter	JTT+R2	-4332.5420 (s.e. 108.9661)	(BCONFUSUS:0.0040470802,((((((BIGNITUS:0.0000009990,BTERRESTRIS:0.0008653544)79:0.0000009990,BPOLARIS:0.0035069262)69:0.0008725711,(BPICIPES:0.0017208870,BIMPATIENS:0.0026441870)89:0.0017646170)71:0.0017339092,((((BPYROSOMA:0.0008669129,BCULLUMANUS:0.0145649693)48:0.0000009990,BBREVICEPS:0.0008633029)57:0.0008604962,BSIBIRICUS:0.0039962280)31:0.0000010760,((BTURNERI:0.0009185783,BSKORIKOVI:0.0008…
OG13237.filter.fa_trimed_align.filter	VT	-838.4643 (s.e. 45.5247)	(BCONFUSUS:0.0157629653,(((((((BIGNITUS:0.0000010000,BHAEMORRHOIDALIS:0.0000010000)78:0.0078788511,BPICIPES:0.0078658853)60:0.0000010000,(BSKORIKOVI:0.0078813175,BBREVICEPS:0.0078782764)55:0.0000010000)12:0.0000010000,((BSOROEENSIS:0.0078837997,(BSUPERBUS:0.0000010000,BWALTONI:0.0078462016)88:0.0157634021)62:0.0000010000,BPOLARIS:0.0078660584)33:0.0000010000)11:0.0000010000,BPYROSOMA:0.0000010000…
OG13248.filter.fa_trimed_align.filter	JTTDCMut	-786.7662 (s.e. 42.2820)	(BCONFUSUS:0.0078145633,((((((BIGNITUS:0.0161362816,BTERRESTRIS:0.1135405541)81:0.0219491431,(AFLOREA:0.0255503675,((ACERANA:0.0241544268,ADORSATA:0.0000010000)62:0.0000010000,AMELLIFERA:0.0489084340)94:0.0308712670)100:0.2149173219)49:0.0174849628,BSIBIRICUS:0.0000010000)45:0.0078293228,(BSUPERBUS:0.0078353084,(BWALTONI:0.0000010000,BOPULENTUS:0.0000010000)70:0.0000010000)76:0.0078272800)29:0.00…
OG13255.filter.fa_trimed_align.filter	FLU+G4	-754.6581 (s.e. 52.4737)	(BCONFUSUS:0.0086235367,(((((((((BIGNITUS:0.0000028740,BTERRESTRIS:0.0239173413)50:0.0078534970,((BTURNERI:0.0078762443,BOPULENTUS:0.0241072164)24:0.0000029196,BSKORIKOVI:0.0000010000)52:0.0078645400)3:0.0000010000,BPOLARIS:0.0000010000)7:0.0000028906,(BHAEMORRHOIDALIS:0.0260052173,BDIFFICILLIMUS:0.0083525744)69:0.0074127214)22:0.0078466880,BCULLUMANUS:0.1008685808)24:0.0000026836,(BPYROSOMA:0.00…
OG13258.filter.fa_trimed_align.filter	cpREV+G4	-1249.0842 (s.e. 101.4273)	(BCONFUSUS:0.0800688531,(((((BIGNITUS:0.0375101738,BTERRESTRIS:0.0000020106)93:0.0382044733,(((BPYROSOMA:0.0091195747,((BHAEMORRHOIDALIS:0.1162495991,BPOLARIS:0.0229215717)77:0.0336043967,BOPULENTUS:0.0467131349)58:0.0197610844)55:0.0089095851,((BPICIPES:0.0093003289,BIMPATIENS:0.0383493507)32:0.0000010000,BCULLUMANUS:0.0463165293)84:0.0288269452)20:0.0180877152,BCONSOBRINUS:0.0180472869)23:0.009…
OG13267.filter.fa_trimed_align.filter	HIVb+G4	-1528.4072 (s.e. 116.0598)	(BCONFUSUS:0.0294999574,(((((BIGNITUS:0.0260197952,BTERRESTRIS:0.0251271594)95:0.0355478290,BPOLARIS:0.0737844288)69:0.0258463059,(((AFLOREA:0.0198085040,ACERANA:0.0311736809)70:0.0155614514,AMELLIFERA:0.0643552127)85:0.0264454143,ADORSATA:0.0297344955)100:0.4082774212)64:0.0325878445,(BTURNERI:0.1090530970,BSKORIKOVI:0.0948406426)90:0.0213729737)26:0.0206832754,(((((((BPYROSOMA:0.0440703501,BBRE…
OG1328.filter.fa_trimed_align.filter	JTT+G4	-6098.4444 (s.e. 157.5512)	(BCONFUSUS:0.0222416370,(((((((((BIGNITUS:0.0010928960,BTERRESTRIS:0.0076673450)99:0.0044199465,BPOLARIS:0.0131811556)92:0.0033085711,(BPICIPES:0.0042917653,BIMPATIENS:0.0055500704)99:0.0065876504)74:0.0010691062,(((BPYROSOMA:0.0054863556,BCULLUMANUS:0.0076690491)62:0.0000010015,BSIBIRICUS:0.0032673779)65:0.0010883199,BBREVICEPS:0.0121476297)87:0.0011646822)86:0.0042969621,BHAEMORRHOIDALIS:0.0087…
OG13282.filter.fa_trimed_align.filter	FLU+G4	-1170.2288 (s.e. 82.2476)	(BCONFUSUS:0.0000021936,(((((((((BIGNITUS:0.0000010000,BTERRESTRIS:0.0000010000)99:0.0435692869,BCONSOBRINUS:0.0216405448)45:0.0052929813,BSOROEENSIS:0.0393600140)28:0.0000024136,(BPICIPES:0.0000022382,(BCULLUMANUS:0.0225106227,BBREVICEPS:0.0157024700)95:0.0299195012)100:0.0932951788)43:0.0076555039,(BHAEMORRHOIDALIS:0.0415784591,BDIFFICILLIMUS:0.0330799782)83:0.0287155821)12:0.0000020455,((BPYRO…
OG13295.filter.fa_trimed_align.filter	FLU+G4	-667.0257 (s.e. 40.3941)	(BCONFUSUS:0.0000010000,((((BIGNITUS:0.0000010000,BTERRESTRIS:0.0000010000)100:0.0568326690,(AFLOREA:0.0144333502,(ACERANA:0.0000010000,ADORSATA:0.0000010000)76:0.0080034446)100:0.1611257366)54:0.0000021970,BPYROSOMA:0.0071574517)25:0.0000010000,(((BPICIPES:0.0000010000,(BIMPATIENS:0.0145211995,BCULLUMANUS:0.0071689643)65:0.0070625936)55:0.0071676838,(((BTURNERI:0.0143525152,BPOLARIS:0.0295171641…
OG13301.filter.fa_trimed_align.filter	FLU+G4	-1227.5591 (s.e. 72.6077)	(BCONFUSUS:0.0581624755,((((BIGNITUS:0.0000010000,BTERRESTRIS:0.0000010000)92:0.0078793996,((BPICIPES:0.0085866428,BCONSOBRINUS:0.0357571760)33:0.0074392762,(BIMPATIENS:0.0163609263,BPOLARIS:0.0000023839)78:0.0079166588)30:0.0000010000)53:0.0085171516,((((BTURNERI:0.0000010000,BSKORIKOVI:0.0080286008)91:0.0079778900,BHAEMORRHOIDALIS:0.0162218895)85:0.0080313481,BSOROEENSIS:0.0493888263)13:0.00000…
OG13310.filter.fa_trimed_align.filter	JTT+I	-808.2824 (s.e. 44.4061)	(BCONFUSUS:0.0047161867,((BIGNITUS:0.0000010000,(BTERRESTRIS:0.0046171941,BPOLARIS:0.0093410502)52:0.0000010000)81:0.0046954490,((BPYROSOMA:0.0000010000,BPICIPES:0.0000010000)56:0.0000010000,((BTURNERI:0.0000010000,BSKORIKOVI:0.0000010000)86:0.0047147921,((BIMPATIENS:0.0000010000,(BCULLUMANUS:0.0047249751,(BOPULENTUS:0.0143510517,BBREVICEPS:0.0000010000)84:0.0046719163)54:0.0000010000)50:0.000001…
OG1332.filter.fa_trimed_align.filter	HIVb+R2	-2461.7961 (s.e. 97.4422)	(BCONFUSUS:0.0114258235,(((((((((BIGNITUS:0.0017626632,BTERRESTRIS:0.0018056905)92:0.0054774456,BPYROSOMA:0.0072934850)65:0.0017603962,((BTURNERI:0.0018036466,BHAEMORRHOIDALIS:0.0036342387)19:0.0000020665,((BCULLUMANUS:0.0037424170,BDIFFICILLIMUS:0.0110903799)49:0.0017721559,BBREVICEPS:0.0072181958)29:0.0000027499)42:0.0018078336)2:0.0000010216,BSKORIKOVI:0.0017830128)1:0.0000010216,(((AFLOREA:0.…
OG1333.filter.fa_trimed_align.filter	FLU+G4	-5189.2935 (s.e. 129.8724)	(BCONFUSUS:0.0118502794,((((((((BIGNITUS:0.0037959732,BTERRESTRIS:0.0019085316)100:0.0086562842,BPOLARIS:0.0009405390)90:0.0019088805,(BPICIPES:0.0018994355,BIMPATIENS:0.0009539459)99:0.0038279890)96:0.0028822022,(((BPYROSOMA:0.0038213541,BCULLUMANUS:0.0028495290)37:0.0000010000,BSIBIRICUS:0.0038140308)75:0.0006878427,BBREVICEPS:0.0066504314)99:0.0060866843)100:0.0117421671,((BTURNERI:0.004796622…
OG1334.filter.fa_trimed_align.filter	JTT+I	-3511.4076 (s.e. 87.0065)	(BCONFUSUS:0.0022105691,(((((BIGNITUS:0.0000010000,((BPICIPES:0.0010878609,BIMPATIENS:0.0043836387)67:0.0010930664,BCONSOBRINUS:0.0066425056)61:0.0000010000)9:0.0000010000,((BPYROSOMA:0.0032699521,(BDIFFICILLIMUS:0.0010884281,BBREVICEPS:0.0021794715)84:0.0010843829)41:0.0000010000,(((((BTURNERI:0.0043698858,BCULLUMANUS:0.0021680635)43:0.0000010000,BSIBIRICUS:0.0000010000)36:0.0000010000,BHAEMORRH…
OG13352.filter.fa_trimed_align.filter	FLU+I	-691.9714 (s.e. 53.7986)	(BCONFUSUS:0.0440011406,((((((((BIGNITUS:0.0000010000,BOPULENTUS:0.0378116377)54:0.0074159931,BTERRESTRIS:0.0000010000)47:0.0152024812,BPYROSOMA:0.0073731892)15:0.0000010000,(((BPICIPES:0.0075706214,((BTURNERI:0.0000010000,BSKORIKOVI:0.0000010000)97:0.0233131015,(BSOROEENSIS:0.0245170896,BHAEMORRHOIDALIS:0.0086939112)76:0.0066399979)37:0.0000010000)11:0.0000010000,(BSIBIRICUS:0.0000010000,BCONSOB…
OG1336.filter.fa_trimed_align.filter	mtVer+F+I	-3768.6329 (s.e. 75.0229)	(BCONFUSUS:0.0081294703,(((((BIGNITUS:0.0000010000,BTERRESTRIS:0.0000010000)63:0.0000010000,BPOLARIS:0.0017582143)80:0.0008742699,(BPICIPES:0.0008728493,BIMPATIENS:0.0008820158)89:0.0008767630)11:0.0000010000,((BSOROEENSIS:0.0054207228,BDIFFICILLIMUS:0.0018040727)76:0.0000027481,BBREVICEPS:0.0036264603)66:0.0008775039)9:0.0000010000,(((((AFLOREA:0.0017959045,(ACERANA:0.0008920632,AMELLIFERA:0.000…
OG13369.filter.fa_trimed_align.filter	HIVb+G4	-939.8986 (s.e. 56.0059)	(BCONFUSUS:0.0461111328,(((((((((BIGNITUS:0.0141308445,BTERRESTRIS:0.0000010000)97:0.0211637680,(BPYROSOMA:0.0000010000,BPOLARIS:0.0213037827)85:0.0070115311)16:0.0000010000,(BPICIPES:0.0214958749,BIMPATIENS:0.0142352351)72:0.0069315343)7:0.0000010000,(((BTURNERI:0.0103698932,BSKORIKOVI:0.0108421015)79:0.0106068471,BCULLUMANUS:0.0191544941)76:0.0096459163,BBREVICEPS:0.0141381580)31:0.0000010000)5…
OG13382.filter.fa_trimed_align.filter	JTTDCMut+G4	-3093.5485 (s.e. 131.4463)	(BCONFUSUS:0.4679661899,(((((((((BIGNITUS:0.0094450006,BTERRESTRIS:0.0092284350)100:0.0278374662,(BPICIPES:0.0131810879,BCONSOBRINUS:0.0633304763)72:0.0156817579)58:0.0205180901,((BIMPATIENS:0.0182417137,BPOLARIS:0.0539300584)46:0.0091692415,BCULLUMANUS:0.0445464190)41:0.0168152699)3:0.0000023236,((BPYROSOMA:0.0477984352,BBREVICEPS:0.0000010000)45:0.0000022054,BSIBIRICUS:0.0232888387)84:0.0093841…
OG1339.filter.fa_trimed_align.filter	HIVb+F+R2	-5509.6233 (s.e. 147.1618)	(BCONFUSUS:0.0582856127,((BIGNITUS:0.0093713147,BTERRESTRIS:0.0196963458)100:0.0173766372,BCULLUMANUS:0.0410950568)76:0.0048207742,(((((AFLOREA:0.0082425015,AMELLIFERA:0.0019867219)96:0.0009230235,ADORSATA:0.0029414862)93:0.0024400881,ACERANA:0.0005012107)100:0.1531634562,BDIFFICILLIMUS:0.0057613057)54:0.0021481130,(((((BPYROSOMA:0.0141608544,(BPICIPES:0.0021911094,BIMPATIENS:0.0317415990)95:0.00…
OG134.filter.fa_trimed_align.filter	JTT+F+R3	-21418.3693 (s.e. 341.9843)	(BCONFUSUS:0.0445157490,(((((((BIGNITUS:0.0105728211,BTERRESTRIS:0.0062920518)100:0.0372601751,BPOLARIS:0.0155193027)99:0.0081376292,(BPICIPES:0.0269278669,BIMPATIENS:0.0211733397)100:0.0083544981)96:0.0038662397,BSOROEENSIS:0.0251201848)56:0.0007296404,(((((BTURNERI:0.0092133318,BSKORIKOVI:0.0128467275)100:0.0115508674,BOPULENTUS:0.0386334032)81:0.0030287895,BHAEMORRHOIDALIS:0.0344125403)37:0.00…
OG1340.filter.fa_trimed_align.filter	FLU+R2	-6011.5086 (s.e. 168.0544)	(BCONFUSUS:0.0141537590,((((((BIGNITUS:0.0139767969,BTERRESTRIS:0.0028667358)80:0.0139398773,((BPICIPES:0.0457558789,BPOLARIS:0.0180838167)74:0.0022793439,BSOROEENSIS:0.0146986201)73:0.0067321026)36:0.0000009979,BPYROSOMA:0.0028956879)12:0.0000009979,((BIMPATIENS:0.0147217561,BBREVICEPS:0.0049536076)68:0.0008969372,BCULLUMANUS:0.0137216480)63:0.0009848589)9:0.0000009979,(((BTURNERI:0.0071314355,B…
OG1341.filter.fa_trimed_align.filter	JTT+I	-4171.9000 (s.e. 83.2825)	(BCONFUSUS:0.0052319748,(((BIGNITUS:0.0008618140,BTERRESTRIS:0.0008568589)78:0.0017249654,BPOLARIS:0.0000010000)65:0.0017176452,(((((BPYROSOMA:0.0017155784,BCULLUMANUS:0.0008562745)35:0.0000010000,BSIBIRICUS:0.0000010000)21:0.0000010000,BBREVICEPS:0.0008559419)75:0.0008578732,(BTURNERI:0.0008590691,(((BSKORIKOVI:0.0008590409,BOPULENTUS:0.0017262163)14:0.0000010000,BHAEMORRHOIDALIS:0.0000010000)3:…
OG13427.filter.fa_trimed_align.filter	HIVb+G4	-1110.4916 (s.e. 80.1700)	(BCONFUSUS:0.0488119426,(((((((BIGNITUS:0.0139700071,BTERRESTRIS:0.0137998247)92:0.0067473007,(BPICIPES:0.0213542247,BIMPATIENS:0.0286891409)71:0.0133070673)45:0.0068325408,(BDIFFICILLIMUS:0.0068724204,BPOLARIS:0.0207337856)39:0.0069309638)21:0.0000021945,(((BPYROSOMA:0.0136206542,BSIBIRICUS:0.0137482747)32:0.0000010000,(BCULLUMANUS:0.0142856975,BBREVICEPS:0.0139962212)88:0.0068296049)78:0.007571…
OG13448.filter.fa_trimed_align.filter	JTT+I	-624.0693 (s.e. 45.8127)	(BCONFUSUS:0.0078221459,((BIGNITUS:0.0000010000,BTERRESTRIS:0.0074162995)94:0.0155510810,BPOLARIS:0.0313956035)66:0.0078183230,(((((((AFLOREA:0.0149883816,(ACERANA:0.0000010000,ADORSATA:0.0000010000)52:0.0000010000)87:0.0073006866,AMELLIFERA:0.0077163829)100:0.0787068479,BIMPATIENS:0.0000010000)91:0.0075072943,BPICIPES:0.0000010000)88:0.0074230635,(BSUPERBUS:0.0000010000,BWALTONI:0.0074410472)84:…
OG13450.filter.fa_trimed_align.filter	HIVb+I	-910.6253 (s.e. 48.9010)	(BCONFUSUS:0.0051249260,((((BIGNITUS:0.0000010000,BTERRESTRIS:0.0051589137)79:0.0051692092,BPOLARIS:0.0050950101)32:0.0000010000,(((((BPYROSOMA:0.0051051026,(BTURNERI:0.0051084538,BSKORIKOVI:0.0000010000)95:0.0154589177)41:0.0000010000,((BPICIPES:0.0050551322,BOPULENTUS:0.0102725058)44:0.0000010000,BIMPATIENS:0.0000010000)66:0.0051356925)48:0.0000010000,BSIBIRICUS:0.0000010000)31:0.0000010000,BCU…
OG13486.filter.fa_trimed_align.filter	JTT+F+G4	-732.1861 (s.e. 67.5904)	(BCONFUSUS:0.0079286469,((BIGNITUS:0.0000010000,BTERRESTRIS:0.0000010000)82:0.0077046559,((((((AFLOREA:0.0122131114,ACERANA:0.0253840147)81:0.0203520046,ADORSATA:0.0131605005)71:0.0069797930,AMELLIFERA:0.0443435339)100:0.1187254120,BSOROEENSIS:0.0078196311)42:0.0000010000,BCULLUMANUS:0.0241305578)30:0.0000021507,(((BPYROSOMA:0.0077785498,(BTURNERI:0.0000010000,BSKORIKOVI:0.0075380381)84:0.0076169…
OG1349.filter.fa_trimed_align.filter	JTT+I	-4080.1877 (s.e. 98.6144)	(BCONFUSUS:0.0062718887,(((((BIGNITUS:0.0009277040,BTERRESTRIS:0.0000010000)95:0.0018668185,BPICIPES:0.0009334764)45:0.0000010000,((BPYROSOMA:0.0009350358,(BCULLUMANUS:0.0028067724,((BSIBIRICUS:0.0000010000,BBREVICEPS:0.0018631133)83:0.0000026706,BPOLARIS:0.0018586128)63:0.0009335009)11:0.0000010000)9:0.0000010000,BIMPATIENS:0.0028043757)44:0.0009323323)63:0.0015631207,((((BTURNERI:0.0018508222,B…
OG1350.filter.fa_trimed_align.filter	LG+I	-3544.1116 (s.e. 71.8609)	(BCONFUSUS:0.0048232320,(((((BIGNITUS:0.0000020189,((((BPYROSOMA:0.0000010000,((BCULLUMANUS:0.0000010000,BSKORIKOVI:0.0000010000)64:0.0000010000,(((BSOROEENSIS:0.0009823360,BSUPERBUS:0.0094796298)81:0.0018918565,(BHAEMORRHOIDALIS:0.0022422742,BOPULENTUS:0.0013545907)71:0.0018896668)40:0.0000010000,BCONSOBRINUS:0.0018921846)26:0.0000010000)72:0.0000018283)20:0.0000013397,BPICIPES:0.0000010000)44:0…
OG1352.filter.fa_trimed_align.filter	mtMet+F+G4	-5972.3022 (s.e. 130.7689)	(BCONFUSUS:0.0445961497,(((((((BIGNITUS:0.0026867022,BTERRESTRIS:0.0026936767)97:0.0019994400,BPICIPES:0.0040286805)57:0.0006715115,BSOROEENSIS:0.0040977780)57:0.0000010000,BDIFFICILLIMUS:0.0033478352)31:0.0000010000,BPOLARIS:0.0026697651)81:0.0062247991,(((((BTURNERI:0.0000010000,BSKORIKOVI:0.0026512087)89:0.0000257558,BCONSOBRINUS:0.0041487258)81:0.0012984055,BOPULENTUS:0.0033274483)47:0.000001…
OG13521.filter.fa_trimed_align.filter	mtZOA+G4	-725.0488 (s.e. 63.2345)	(BCONFUSUS:0.0000024166,((((BIGNITUS:0.0000010000,BTERRESTRIS:0.0000010000)99:0.0485511219,((((AFLOREA:0.0000010000,((ACERANA:0.0000010000,ADORSATA:0.0000010000)58:0.0000010000,AMELLIFERA:0.0092529960)95:0.0382267892)100:0.7359491390,BPYROSOMA:0.0000021807)77:0.0613265965,(BPICIPES:0.0000010000,BIMPATIENS:0.0000010000)41:0.0000010000)25:0.0000021056,BBREVICEPS:0.0765904284)63:0.0019523185)53:0.01…
OG1356.filter.fa_trimed_align.filter	HIVb+F+G4	-5629.3573 (s.e. 134.4789)	(BCONFUSUS:0.0155055050,((((((((BIGNITUS:0.0000010000,BTERRESTRIS:0.0026513078)100:0.0044508181,BPOLARIS:0.0053407208)87:0.0017517498,((BPYROSOMA:0.0035486136,BSIBIRICUS:0.0008847720)20:0.0000010000,(BCULLUMANUS:0.0079941532,BBREVICEPS:0.0035433449)20:0.0000010000)90:0.0008843921)50:0.0000010000,(BPICIPES:0.0035770949,BIMPATIENS:0.0044772218)99:0.0044674754)56:0.0008863980,(BCONSOBRINUS:0.0062802…
OG13561.filter.fa_trimed_align.filter	JTT+G4	-1594.0631 (s.e. 88.0684)	(BCONFUSUS:0.0076889825,((((((((((((BIGNITUS:0.0200113459,BTERRESTRIS:0.0281312563)100:0.0445530044,BPOLARIS:0.0218784961)83:0.0204534518,BBREVICEPS:0.0267661996)39:0.0000025815,BOPULENTUS:0.0131958802)81:0.0065682395,(BIMPATIENS:0.0198740095,BDIFFICILLIMUS:0.0198794615)26:0.0000010000)19:0.0000024141,((((((AFLOREA:0.0858032702,ADORSATA:0.1376059110)45:0.0170023151,ACERANA:0.0664407686)82:0.03348…
OG1357.filter.fa_trimed_align.filter	JTT+G4	-4047.9756 (s.e. 83.4191)	(BCONFUSUS:0.0148859954,((((((((BIGNITUS:0.0000010000,BTERRESTRIS:0.0019017770)96:0.0019011912,BTURNERI:0.0009506044)64:0.0000010000,BCULLUMANUS:0.0057275032)62:0.0009497685,BCONSOBRINUS:0.0038091890)11:0.0000010000,((((BPYROSOMA:0.0009517755,BPOLARIS:0.0009517741)64:0.0009487679,BDIFFICILLIMUS:0.0019046445)13:0.0000010000,((BPICIPES:0.0009481782,(BIMPATIENS:0.0028506526,BSOROEENSIS:0.0028459569)…
OG1359.filter.fa_trimed_align.filter	HIVb+I	-4462.8777 (s.e. 93.3239)	(BCONFUSUS:0.0106034606,((((BIGNITUS:0.0008110703,BTERRESTRIS:0.0008139613)84:0.0008180612,((BTURNERI:0.0024497410,BSKORIKOVI:0.0000010000)98:0.0024684913,BOPULENTUS:0.0008162065)80:0.0008138552)10:0.0000010000,(((((((AFLOREA:0.0008235824,((ACERANA:0.0049477944,AMELLIFERA:0.0016410071)94:0.0025062914,ADORSATA:0.0016289609)55:0.0008595487)100:0.0251754647,(BSUPERBUS:0.0000010000,BWALTONI:0.0000010…
OG13591.filter.fa_trimed_align.filter	JTT+I	-1383.6154 (s.e. 65.7334)	(BCONFUSUS:0.0150475946,(((((((((((BIGNITUS:0.0000010000,BTERRESTRIS:0.0000010000)79:0.0000020175,BPOLARIS:0.0187889188)43:0.0037232186,BCULLUMANUS:0.0037361391)61:0.0037273954,(BPYROSOMA:0.0037525478,(BHAEMORRHOIDALIS:0.0121734285,BBREVICEPS:0.1470049752)74:0.0067610437)36:0.0000010000)5:0.0000010000,BOPULENTUS:0.0000010000)2:0.0000010000,((BTURNERI:0.0074884669,BSKORIKOVI:0.0000010000)94:0.0151…
OG13603.filter.fa_trimed_align.filter	mtVer+G4	-829.7760 (s.e. 43.7865)	(BCONFUSUS:0.0000010000,((((((((BIGNITUS:0.0000010000,BTERRESTRIS:0.0000010000)76:0.0000010000,BSIBIRICUS:0.0000010000)40:0.0000010000,BCULLUMANUS:0.0057699108)49:0.0000010000,BIMPATIENS:0.0057300356)40:0.0057752180,((BTURNERI:0.0000010000,BSKORIKOVI:0.0000010000)64:0.0000010000,BHAEMORRHOIDALIS:0.0000010000)91:0.0057819635)3:0.0000010000,((BPYROSOMA:0.0114997642,(BSUPERBUS:0.0806612886,BWALTONI:…
OG1362.filter.fa_trimed_align.filter	LG+I	-3844.1565 (s.e. 75.1513)	(BCONFUSUS:0.0037082764,(((BIGNITUS:0.0000010000,BTERRESTRIS:0.0000010000)16:0.0000010000,(((((AFLOREA:0.0043386468,(ACERANA:0.0000010000,AMELLIFERA:0.0000010000)65:0.0000010000)68:0.0000010000,ADORSATA:0.0283777569)100:0.0160800582,BSOROEENSIS:0.0009111765)79:0.0009350164,BCULLUMANUS:0.0009244063)50:0.0000010000,((((BTURNERI:0.0009243243,BSKORIKOVI:0.0000010000)92:0.0018446735,BSIBIRICUS:0.00276…
OG13623.filter.fa_trimed_align.filter	HIVb+G4	-1024.4294 (s.e. 70.0537)	(BCONFUSUS:0.0210650049,((((((((BIGNITUS:0.0067165234,BTERRESTRIS:0.0000010000)91:0.0066618642,BPOLARIS:0.0068033858)90:0.0067425237,((((AFLOREA:0.0376726972,ADORSATA:0.0304304075)45:0.0092538344,(ACERANA:0.0399456854,AMELLIFERA:0.0420086486)49:0.0157491280)100:0.3156490577,BCULLUMANUS:0.0000010000)61:0.0067659338,((BPYROSOMA:0.0207725717,BSIBIRICUS:0.0067875153)83:0.0069099646,BBREVICEPS:0.02731…
OG13641.filter.fa_trimed_align.filter	JTT+G4	-1071.5994 (s.e. 80.1570)	(BCONFUSUS:0.0149954347,((((((BIGNITUS:0.0065830674,BTERRESTRIS:0.0073915351)90:0.0188224692,(BPICIPES:0.0327334636,BIMPATIENS:0.0462620446)73:0.0142751659)49:0.0096867950,(((BPYROSOMA:0.0000010000,BSIBIRICUS:0.0140134358)47:0.0000010000,BBREVICEPS:0.0212590832)58:0.0000020960,BCULLUMANUS:0.0141163923)50:0.0070062129)17:0.0000020278,(((BTURNERI:0.0497063301,BSKORIKOVI:0.0184558089)97:0.0654293599…
OG13651.filter.fa_trimed_align.filter	JTT+G4	-688.9733 (s.e. 45.5433)	(BCONFUSUS:0.0160160533,((((((((BIGNITUS:0.0000010000,BTERRESTRIS:0.0079712065)100:0.0699455928,BPOLARIS:0.0074053912)53:0.0168100045,(((AFLOREA:0.0000010000,((ACERANA:0.0079593327,ADORSATA:0.0080141315)85:0.0079807369,AMELLIFERA:0.0080493980)56:0.0000169746)100:0.2358267877,BDIFFICILLIMUS:0.0172308760)45:0.0069799258,BCULLUMANUS:0.0078919747)47:0.0082155232)21:0.0000010000,(BPYROSOMA:0.000001000…
OG13661.filter.fa_trimed_align.filter	cpREV+G4	-698.6110 (s.e. 43.3234)	(BCONFUSUS:0.0244659108,((((((((BIGNITUS:0.0164815743,(BTERRESTRIS:0.0000010000,BBREVICEPS:0.0000010000)71:0.0000010000)84:0.0081081756,(((AFLOREA:0.0524968976,((ACERANA:0.0312068278,AMELLIFERA:0.0000010000)68:0.0000027510,ADORSATA:0.0266951010)83:0.0186022826)100:0.2940941719,(BSUPERBUS:0.0000010000,BWALTONI:0.0000010000)94:0.0235769116)45:0.0177147839,(BSIBIRICUS:0.0000010000,BHAEMORRHOIDALIS:0…
OG1368.filter.fa_trimed_align.filter	JTT+R2	-4270.0522 (s.e. 95.6419)	(BCONFUSUS:0.0150853144,((((((((BIGNITUS:0.0000009488,BTERRESTRIS:0.0008947561)87:0.0008714744,BOPULENTUS:0.0045197121)58:0.0008995601,(BTURNERI:0.0017903049,BSKORIKOVI:0.0027211544)80:0.0018068378)62:0.0000009488,BDIFFICILLIMUS:0.0008886835)11:0.0000009488,(((((BPYROSOMA:0.0044806744,BBREVICEPS:0.0035842269)33:0.0000009488,BSIBIRICUS:0.0000009488)41:0.0000009488,BCULLUMANUS:0.0090335838)86:0.001…
OG13683.filter.fa_trimed_align.filter	FLU+G4	-735.5488 (s.e. 61.9691)	(BCONFUSUS:0.0467934726,((((BIGNITUS:0.0106403246,(((((AFLOREA:0.0099827735,(ACERANA:0.0000010000,ADORSATA:0.0000010000)63:0.0000010000)100:0.1973249816,BCONSOBRINUS:0.0000023638)39:0.0000022462,(BTURNERI:0.0134524341,BSKORIKOVI:0.0000010000)100:0.3296932632)36:0.0109355059,((((BPYROSOMA:0.0107978097,BOPULENTUS:0.0000010000)80:0.0245353957,BHAEMORRHOIDALIS:0.0464903134)67:0.0447310560,BPICIPES:0.…
OG1370.filter.fa_trimed_align.filter	HIVb+F+I	-4161.4516 (s.e. 80.1715)	(BCONFUSUS:0.0067091986,((((((BIGNITUS:0.0000010000,BTERRESTRIS:0.0008159925)100:0.0033069172,(BPYROSOMA:0.0024936148,((BCULLUMANUS:0.0008249316,BSIBIRICUS:0.0008235609)57:0.0000010000,BBREVICEPS:0.0008262169)49:0.0000010000)95:0.0016572642)33:0.0000010000,((BPICIPES:0.0033035309,BIMPATIENS:0.0000010000)83:0.0008252511,BPOLARIS:0.0024786438)18:0.0000010000)64:0.0008271325,BSKORIKOVI:0.0000010000)…
OG13716.filter.fa_trimed_align.filter	LG+G4	-958.8850 (s.e. 59.9229)	(BCONFUSUS:0.0169721945,(((((((BIGNITUS:0.0000010000,BTERRESTRIS:0.0000010000)69:0.0059562659,(((((AFLOREA:0.0160988213,((ACERANA:0.0115219218,ADORSATA:0.0057457704)67:0.0000010000,AMELLIFERA:0.0115656156)86:0.0136622936)100:0.1045491801,BCULLUMANUS:0.0000023203)74:0.0118818271,BSIBIRICUS:0.0000023977)71:0.0059335697,((BPICIPES:0.0182684796,BIMPATIENS:0.0058888607)79:0.0120297823,BPOLARIS:0.02412…
OG13730.filter.fa_trimed_align.filter	FLU+G4	-735.9848 (s.e. 49.6351)	(BCONFUSUS:0.0280345980,((((((((BIGNITUS:0.0184237731,(BSOROEENSIS:0.0000024114,BPOLARIS:0.0000026602)60:0.0188198914)44:0.0000020316,BBREVICEPS:0.0090688951)91:0.0307819935,(BTERRESTRIS:0.0000010000,BIMPATIENS:0.0189767078)73:0.0091946249)30:0.0000021271,((BTURNERI:0.0000010000,BSKORIKOVI:0.0000024639)8:0.0000020020,((BCULLUMANUS:0.0091417932,BHAEMORRHOIDALIS:0.0092018354)30:0.0000010000,BCONSOB…
OG13739.filter.fa_trimed_align.filter	FLU+R2	-631.7943 (s.e. 53.1292)	(BCONFUSUS:0.0179713983,((((((((((((BIGNITUS:0.0088726635,BTERRESTRIS:0.0000010020)97:0.0272351284,BPICIPES:0.0087532133)7:0.0000010020,((BTURNERI:0.0085259014,BSKORIKOVI:0.0000010020)85:0.0085483372,BCULLUMANUS:0.0177719722)42:0.0088671990)2:0.0000010020,BPYROSOMA:0.0000010020)0:0.0000010020,BSIBIRICUS:0.0000010020)12:0.0090118324,BIMPATIENS:0.0092126724)10:0.0090210828,((BSOROEENSIS:0.028748418…
OG1375.filter.fa_trimed_align.filter	JTT+R2	-6274.3352 (s.e. 176.6026)	(BCONFUSUS:0.0191480587,((((((((BIGNITUS:0.0053004285,BTERRESTRIS:0.0070430182)100:0.0078582653,BPOLARIS:0.0034186954)18:0.0000009973,((BPYROSOMA:0.0085939502,BBREVICEPS:0.0036511460)72:0.0016654997,(BCULLUMANUS:0.0096528861,BSIBIRICUS:0.0062466948)90:0.0010808465)80:0.0015692847)69:0.0009409834,(BPICIPES:0.0115824665,BIMPATIENS:0.0052547672)97:0.0035108026)39:0.0017390773,(((BTURNERI:0.005235846…
OG1376.filter.fa_trimed_align.filter	VT+I	-3130.9377 (s.e. 86.9036)	(BCONFUSUS:0.0000024792,(((BIGNITUS:0.0000022054,(((((AFLOREA:0.0035441165,AMELLIFERA:0.0021825338)46:0.0019221612,(ACERANA:0.0000024080,ADORSATA:0.0000010153)53:0.0009245541)100:0.0267486748,(BTERRESTRIS:0.0012660385,BIMPATIENS:0.0000023841)68:0.0000024457)100:0.0208479340,BPICIPES:0.0000026121)86:0.0012294139,BPOLARIS:0.0050624690)36:0.0000021994)50:0.0000022113,((BPYROSOMA:0.0000022054,BCONSOB…
OG13761.filter.fa_trimed_align.filter	HIVb+I+G4	-1652.7249 (s.e. 92.3069)	(BCONFUSUS:0.0368470339,((((((((((BIGNITUS:0.0000010075,BTERRESTRIS:0.0527085632)99:0.0401235810,BPOLARIS:0.0573968396)57:0.0153778647,(BPICIPES:0.0338058031,BIMPATIENS:0.0985265592)80:0.0253424757)43:0.0000020277,(BTURNERI:0.0075659513,BSKORIKOVI:0.0000010075)99:0.0231073032)52:0.0076243382,((BCULLUMANUS:0.0785749389,BCONSOBRINUS:0.0631486757)53:0.0085179331,(BOPULENTUS:0.1438180434,BDIFFICILLIM…
OG13769.filter.fa_trimed_align.filter	HIVb+G4	-736.1817 (s.e. 49.1136)	(BCONFUSUS:0.0000010000,((BIGNITUS:0.0172572720,(BPICIPES:0.0000010000,BIMPATIENS:0.0166591613)99:0.0342324151)9:0.0000010000,(((AFLOREA:0.0000010000,(ACERANA:0.0085645004,(ADORSATA:0.0000010000,AMELLIFERA:0.0000010000)64:0.0000010000)86:0.0085860580)95:0.0262744874,BSOROEENSIS:0.0259188861)18:0.0000010000,BTERRESTRIS:0.0000010000)15:0.0000010000)6:0.0000010000,(BPYROSOMA:0.0087970189,(((BTURNERI…
OG13775.filter.fa_trimed_align.filter	LG+G4	-1407.7510 (s.e. 110.2070)	(BCONFUSUS:0.0537021625,((BIGNITUS:0.0111336756,BTERRESTRIS:0.0195399748)98:0.0422358976,((((((((AFLOREA:0.0000022663,((ACERANA:0.0206785766,AMELLIFERA:0.0421582405)94:0.0104893350,ADORSATA:0.0813150659)93:0.0659672048)100:0.3426262999,BSOROEENSIS:0.1690956024)96:0.1231886380,(BSUPERBUS:0.0507445993,BWALTONI:0.1233305584)100:0.1305637370)72:0.0473073557,BBREVICEPS:0.0983746615)65:0.0469431733,(BS…
OG13787.filter.fa_trimed_align.filter	HIVw+G4	-1686.4960 (s.e. 88.5755)	(BCONFUSUS:0.0444282127,((((((((BIGNITUS:0.0092573799,BTERRESTRIS:0.0093084987)98:0.0188232474,BPOLARIS:0.0091938674)99:0.0190508123,BCULLUMANUS:0.0137637449)8:0.0000010000,BOPULENTUS:0.0138999671)6:0.0000010000,(BPICIPES:0.0045953184,BDIFFICILLIMUS:0.0092353704)33:0.0000010000)4:0.0000010000,((((AFLOREA:0.0227505741,((ACERANA:0.0087793181,AMELLIFERA:0.0685733904)53:0.0180655781,ADORSATA:0.057583…
OG1379.filter.fa_trimed_align.filter	JTT+G4	-4605.8788 (s.e. 107.3385)	(BCONFUSUS:0.0082751859,((((((((((BIGNITUS:0.0000010000,BTERRESTRIS:0.0000010000)91:0.0009359900,((AFLOREA:0.0029285594,((ACERANA:0.0072993472,AMELLIFERA:0.0000010000)94:0.0009443820,ADORSATA:0.0026712388)67:0.0034772784)100:0.0678924805,BIMPATIENS:0.0036024880)71:0.0027691089)31:0.0008637217,(BPYROSOMA:0.0017984560,((BCULLUMANUS:0.0071925079,BSIBIRICUS:0.0154323403)89:0.0009502597,BBREVICEPS:0.0…
OG13802.filter.fa_trimed_align.filter	FLU+R2	-651.7599 (s.e. 55.6677)	(BCONFUSUS:0.0567938146,((((BIGNITUS:0.0079692370,BTERRESTRIS:0.0284613601)88:0.0154811826,(BPICIPES:0.0099677748,BIMPATIENS:0.0084403114)87:0.0055782132)70:0.0154182740,BSIBIRICUS:0.0084667031)30:0.0000010667,((((((((AFLOREA:0.0088724990,ACERANA:0.0000010667)57:0.0000010667,AMELLIFERA:0.0089041204)88:0.0092860953,ADORSATA:0.0085922439)100:0.1842068118,BSUPERBUS:0.0000010667)56:0.0080642060,BWALT…
OG13819.filter.fa_trimed_align.filter	mtZOA+G4	-1093.5861 (s.e. 73.2330)	(BCONFUSUS:0.0778657919,((((((((BIGNITUS:0.0000010000,(BTERRESTRIS:0.0000010000,BBREVICEPS:0.0079123016)22:0.0000010000)41:0.0000010000,BPOLARIS:0.0162259375)94:0.0061254759,((((AFLOREA:0.0359973691,((ACERANA:0.0120280499,AMELLIFERA:0.0381937209)89:0.0163787042,ADORSATA:0.0000026889)94:0.0236216755)100:0.4580184354,(BPICIPES:0.0000020458,BIMPATIENS:0.0787280436)76:0.0075943886)63:0.0248609138,BSO…
OG1383.filter.fa_trimed_align.filter	JTT+G4	-4453.2988 (s.e. 103.5434)	(BCONFUSUS:0.0248766443,((((((((BIGNITUS:0.0064459346,BTERRESTRIS:0.0008951661)93:0.0017899333,BSIBIRICUS:0.0017919029)54:0.0000010000,((BPYROSOMA:0.0008944716,BCULLUMANUS:0.0035976789)36:0.0000010000,((BPICIPES:0.0008951772,BIMPATIENS:0.0017961443)77:0.0008949820,BBREVICEPS:0.0026884913)33:0.0000010000)10:0.0000010000)19:0.0000010000,BPOLARIS:0.0017928358)71:0.0008944915,BCONSOBRINUS:0.002688344…
OG13859.filter.fa_trimed_align.filter	JTT+F+G4	-957.2704 (s.e. 54.8961)	(BCONFUSUS:0.0000010000,(BIGNITUS:0.0000010000,((((((((BTERRESTRIS:0.0000010000,BCONSOBRINUS:0.0088011030)76:0.0087879911,BHAEMORRHOIDALIS:0.0000010000)34:0.0000010000,BOPULENTUS:0.0000010000)58:0.0000021043,(BPICIPES:0.0095913339,(BSKORIKOVI:0.0145861249,BSOROEENSIS:0.0000010000)46:0.0000027774)100:0.0531161039)26:0.0000010000,((BSIBIRICUS:0.0000010000,BBREVICEPS:0.0000010000)65:0.0000010000,(BS…
OG13860.filter.fa_trimed_align.filter	HIVb+F+G4	-2488.6731 (s.e. 107.2073)	(BCONFUSUS:0.0487650421,((((BIGNITUS:0.0187277012,BTERRESTRIS:0.0143953707)99:0.0197027732,BPOLARIS:0.0243287481)73:0.0066812616,(BPICIPES:0.0307259300,BIMPATIENS:0.0192871647)76:0.0081305125)86:0.0077113346,(((((((BPYROSOMA:0.0229852470,BSIBIRICUS:0.0344110726)48:0.0073956566,BBREVICEPS:0.0378360571)34:0.0000021474,BCULLUMANUS:0.0147515152)68:0.0075551225,(BTURNERI:0.0307425869,BSKORIKOVI:0.0221…
OG13874.filter.fa_trimed_align.filter	HIVb+G4	-1556.2207 (s.e. 82.3118)	(BCONFUSUS:0.0203339040,(((((((BIGNITUS:0.0040711792,BTERRESTRIS:0.0040033304)85:0.0081356450,BIMPATIENS:0.0081517156)70:0.0000010000,(BPICIPES:0.0047953941,BPOLARIS:0.0081555252)69:0.0000010000)87:0.0040287533,((BPYROSOMA:0.0039809774,BBREVICEPS:0.0163755648)79:0.0040462221,(BCULLUMANUS:0.0163564518,BSIBIRICUS:0.0080583415)99:0.0172222268)80:0.0040864645)45:0.0000010000,(BTURNERI:0.0082126168,BS…
OG13880.filter.fa_trimed_align.filter	HIVb+R2	-650.0948 (s.e. 43.8023)	(BCONFUSUS:0.0066079368,BIGNITUS:0.0067045493,((((((AFLOREA:0.0000010063,(ADORSATA:0.0000010063,AMELLIFERA:0.0000010063)82:0.0058051983)81:0.0057757754,ACERANA:0.0000020589)100:0.1606963992,BWALTONI:0.0065994013)55:0.0000010062,BSUPERBUS:0.0000010063)77:0.0066101484,((BPICIPES:0.0130847458,((BIMPATIENS:0.0000024812,BCONSOBRINUS:0.0124786440)61:0.0063298703,BOPULENTUS:0.0000026483)33:0.0000010062)…
OG1389.filter.fa_trimed_align.filter	HIVb+G4	-4232.7077 (s.e. 91.9493)	(BCONFUSUS:0.0135376048,((((((((BIGNITUS:0.0000010000,BTERRESTRIS:0.0000010000)94:0.0018922095,BCULLUMANUS:0.0028466056)26:0.0000010000,((BPYROSOMA:0.0009108515,BIMPATIENS:0.0098001971)67:0.0019349567,BPOLARIS:0.0000010000)47:0.0009460417)7:0.0000010000,(BSIBIRICUS:0.0000010000,BHAEMORRHOIDALIS:0.0000010000)42:0.0000010000)8:0.0000010000,(BPICIPES:0.0085773418,BBREVICEPS:0.0057014161)51:0.0009485…
OG13899.filter.fa_trimed_align.filter	JTTDCMut+R2	-1030.4181 (s.e. 76.8654)	(BCONFUSUS:0.0155913643,((((((BIGNITUS:0.0159339722,BTERRESTRIS:0.0148439338)96:0.0315571113,BPOLARIS:0.0152873561)60:0.0074095273,(BIMPATIENS:0.0058019072,BSOROEENSIS:0.0801644116)91:0.0324422848)22:0.0000020673,(((((BTURNERI:0.0318731563,BSKORIKOVI:0.0391551874)92:0.0067216362,BSIBIRICUS:0.0228216949)93:0.0080689906,BOPULENTUS:0.0230450920)83:0.0073904485,BCONSOBRINUS:0.0150652428)32:0.00000196…
OG13937.filter.fa_trimed_align.filter	JTTDCMut+G4	-816.9990 (s.e. 58.9613)	(BCONFUSUS:0.0143521918,(((((((((BIGNITUS:0.0000021068,(BDIFFICILLIMUS:0.0000010000,BPOLARIS:0.0102487227)96:0.0104043412)80:0.0067061559,BTERRESTRIS:0.0000010000)58:0.0066948141,BPYROSOMA:0.0000010000)18:0.0000020512,BSOROEENSIS:0.0135668510)55:0.0066853079,(BOPULENTUS:0.0067271201,BBREVICEPS:0.0066545671)15:0.0000010000)4:0.0000022786,((BTURNERI:0.0000010000,BSKORIKOVI:0.0000010000)80:0.0067498…
OG1395.filter.fa_trimed_align.filter	HIVb+F+R2	-5296.3916 (s.e. 136.4774)	(BCONFUSUS:0.0052728267,(((((((BIGNITUS:0.0034875305,BTERRESTRIS:0.0026343377)96:0.0026480461,BPOLARIS:0.0070650110)63:0.0017494725,(BIMPATIENS:0.0099427141,BBREVICEPS:0.0124987228)74:0.0025008625)39:0.0000020251,(((BTURNERI:0.0095878639,BSKORIKOVI:0.0071793784)100:0.0118720152,BOPULENTUS:0.0087390868)90:0.0041172624,BHAEMORRHOIDALIS:0.0052570239)11:0.0000009974)15:0.0000009974,(BPYROSOMA:0.00440…
OG1396.filter.fa_trimed_align.filter	JTT+I	-4128.6831 (s.e. 109.3347)	(BCONFUSUS:0.0077780925,((((((((BIGNITUS:0.0147545762,BTERRESTRIS:0.0068606935)79:0.0008692841,(BPICIPES:0.0057986941,(BIMPATIENS:0.0048581723,BPOLARIS:0.0030440660)52:0.0000010000)96:0.0028831604)75:0.0009457506,((BPYROSOMA:0.0009473613,(BSIBIRICUS:0.0009451342,BBREVICEPS:0.0018954360)24:0.0000010000)53:0.0000010000,BCULLUMANUS:0.0047730399)28:0.0009488956)48:0.0009495941,((BHAEMORRHOIDALIS:0.00…
OG13973.filter.fa_trimed_align.filter	mtVer+F+I	-1150.0813 (s.e. 66.0049)	(BCONFUSUS:0.0277016914,((((BIGNITUS:0.0334724305,BTERRESTRIS:0.0044160547)56:0.0093142147,BPOLARIS:0.0185987958)12:0.0000010000,(((BPYROSOMA:0.0093179489,BCULLUMANUS:0.0194261766)35:0.0000010000,(BSIBIRICUS:0.0000010000,BBREVICEPS:0.0000010000)64:0.0000010000)49:0.0045977816,((((BTURNERI:0.0045303213,BOPULENTUS:0.0184988365)83:0.0046005365,((BSKORIKOVI:0.0175712347,BCONSOBRINUS:0.0089725307)49:0…
OG1399.filter.fa_trimed_align.filter	mtVer+F+I	-4474.1105 (s.e. 94.5775)	(BCONFUSUS:0.0015917569,((((((((BIGNITUS:0.0000010000,BTERRESTRIS:0.0007974971)82:0.0007975020,BIMPATIENS:0.0008160981)29:0.0000010000,((((AFLOREA:0.0271360002,ACERANA:0.0015906521)71:0.0000023655,ADORSATA:0.0040042845)83:0.0007704685,AMELLIFERA:0.0008265467)100:0.0399118794,BDIFFICILLIMUS:0.0007884583)74:0.0016713937)60:0.0000010000,BPOLARIS:0.0008164548)96:0.0088204100,BOPULENTUS:0.0004075496)7…
OG14000.filter.fa_trimed_align.filter	JTT	-565.2369 (s.e. 34.8601)	(BCONFUSUS:0.0082166565,(((((BIGNITUS:0.0000010000,BTERRESTRIS:0.0000010000)52:0.0000010000,(((BPYROSOMA:0.0000010000,(BCULLUMANUS:0.0081042249,BBREVICEPS:0.0162935221)56:0.0000010000)58:0.0000010000,BSIBIRICUS:0.0081104483)77:0.0080884079,BDIFFICILLIMUS:0.0080660243)61:0.0000010000)39:0.0000010000,((BPICIPES:0.0000010000,BSOROEENSIS:0.0000010000)82:0.0080841100,BIMPATIENS:0.0080542737)57:0.00000…
OG1401.filter.fa_trimed_align.filter	HIVw+F+G4	-10505.8447 (s.e. 212.9024)	(BCONFUSUS:0.0941327807,((((((BIGNITUS:0.0063760745,BTERRESTRIS:0.0095894481)100:0.0144149313,BPOLARIS:0.0111752757)98:0.0042628796,((BPYROSOMA:0.0239737736,BBREVICEPS:0.0141539238)98:0.0036562977,(BCULLUMANUS:0.0323973304,BSIBIRICUS:0.0087548634)73:0.0007869201)91:0.0039643499)40:0.0000024393,(BPICIPES:0.0138852073,BIMPATIENS:0.0133655847)100:0.0078169541)89:0.0015881232,(((BTURNERI:0.0120511145…
OG14013.filter.fa_trimed_align.filter	FLU+F+I	-825.9288 (s.e. 48.7774)	(BCONFUSUS:0.0270752207,((((BIGNITUS:0.0000010000,BTERRESTRIS:0.0000010000)74:0.0052348361,BSOROEENSIS:0.0114036440)49:0.0052209263,(((BPYROSOMA:0.0000010000,BIMPATIENS:0.0000010000)54:0.0000010000,((BPICIPES:0.0051494349,BDIFFICILLIMUS:0.0051486212)13:0.0000010000,((BTURNERI:0.0104332571,BBREVICEPS:0.0051486377)12:0.0000010000,(((BCULLUMANUS:0.0050950483,BSIBIRICUS:0.0000010000)58:0.0000010000,B…
OG14016.filter.fa_trimed_align.filter	HIVb+R2	-829.9762 (s.e. 47.8554)	(BCONFUSUS:0.0091232182,(((BIGNITUS:0.0092061544,(((((AFLOREA:0.0145450409,(ACERANA:0.0046632391,(ADORSATA:0.0000010024,AMELLIFERA:0.0000010024)55:0.0000010025)74:0.0044731653)100:0.0455231627,((((BPYROSOMA:0.0087597172,BCULLUMANUS:0.0044178693)80:0.0044428873,BCONSOBRINUS:0.0048549363)23:0.0000010025,(BSOROEENSIS:0.0000010024,BSIBIRICUS:0.0000010024)47:0.0000010025)32:0.0000010025,BOPULENTUS:0.0…
OG14022.filter.fa_trimed_align.filter	JTTDCMut+G4	-1142.0895 (s.e. 98.5942)	(BCONFUSUS:0.2797744147,(((((BIGNITUS:0.0094090922,BTERRESTRIS:0.0095484699)97:0.0308205682,BOPULENTUS:0.0198929763)79:0.0096994002,(((BTURNERI:0.0516632133,BSKORIKOVI:0.0107521280)100:0.0867593020,BIMPATIENS:0.0714853502)39:0.0000021469,BCONSOBRINUS:0.0207012528)63:0.0185885244)14:0.0000023680,((((((AFLOREA:0.0075800781,ADORSATA:0.0441048758)72:0.0392925638,AMELLIFERA:0.1326816643)55:0.038998202…
OG14030.filter.fa_trimed_align.filter	HIVw+G4	-757.8209 (s.e. 50.5009)	(BCONFUSUS:0.0637791388,(((((((((((BIGNITUS:0.0000027638,BTERRESTRIS:0.0000020115)91:0.0093363758,BPOLARIS:0.0000020087)91:0.0178099817,(BPICIPES:0.0000020562,BIMPATIENS:0.0362117315)37:0.0000020666)86:0.0088302540,(BPYROSOMA:0.0088219692,BSIBIRICUS:0.0000010000)11:0.0000020660)4:0.0000010000,BCULLUMANUS:0.0184289431)10:0.0000010000,BBREVICEPS:0.0268380462)81:0.0089270919,((BTURNERI:0.0000010000,…
OG1404.filter.fa_trimed_align.filter	HIVb+G4	-6684.7695 (s.e. 188.5354)	(BCONFUSUS:0.0551939442,(((((((BIGNITUS:0.0147577304,BTERRESTRIS:0.0093081142)100:0.0544794519,BPOLARIS:0.0301623098)96:0.0165079838,(((BTURNERI:0.0032834383,BSKORIKOVI:0.0097620623)100:0.0185515627,BOPULENTUS:0.0234925002)88:0.0042047427,BDIFFICILLIMUS:0.0641245579)73:0.0024777464)84:0.0046419873,(BPICIPES:0.0098355537,BIMPATIENS:0.0362815242)80:0.0059632345)61:0.0033909329,BCONSOBRINUS:0.015036…
OG1405.filter.fa_trimed_align.filter	FLU+R2	-4261.3665 (s.e. 110.7749)	(BCONFUSUS:0.0030805342,((((BIGNITUS:0.0021512627,BTERRESTRIS:0.0010141278)80:0.0018538902,(((BPYROSOMA:0.0020472219,(BPICIPES:0.0010053168,(((BTURNERI:0.0032137610,BSKORIKOVI:0.0000009979)94:0.0021363214,(BIMPATIENS:0.0010060054,(BCULLUMANUS:0.0061406357,BSIBIRICUS:0.0000020396)74:0.0010073513)45:0.0000022334)54:0.0010068497,BBREVICEPS:0.0020214675)9:0.0000009979)4:0.0000009979)53:0.0010108977,(…
OG1407.filter.fa_trimed_align.filter	JTT+G4	-4106.1623 (s.e. 90.9072)	(BCONFUSUS:0.0295246353,((((((BIGNITUS:0.0000010000,(BTERRESTRIS:0.0018332449,BPOLARIS:0.0027528640)43:0.0000010000)79:0.0009170642,(((((BPYROSOMA:0.0036686773,BBREVICEPS:0.0036711075)72:0.0018318316,BHAEMORRHOIDALIS:0.0055104638)18:0.0000010000,BDIFFICILLIMUS:0.0000010000)34:0.0009164068,((BSKORIKOVI:0.0036530807,BOPULENTUS:0.0064080656)66:0.0010266604,BCONSOBRINUS:0.0018368633)11:0.0000010000)4…
OG14074.filter.fa_trimed_align.filter	FLU+G4	-1143.6690 (s.e. 52.1707)	(BCONFUSUS:0.0125301789,(((((((((BIGNITUS:0.0062209519,BTERRESTRIS:0.0000010000)74:0.0125685708,(AFLOREA:0.0435339630,((ACERANA:0.0935327192,ADORSATA:0.0926445766)76:0.0214655275,AMELLIFERA:0.0919378681)76:0.0411222623)100:0.9171634724)39:0.0000020908,BCONSOBRINUS:0.0062321458)4:0.0000010000,(BPYROSOMA:0.0000010000,BPICIPES:0.0000010000)51:0.0000010000)3:0.0000010000,(((BIMPATIENS:0.0000010000,BD…
OG14080.filter.fa_trimed_align.filter	cpREV+G4	-1460.2223 (s.e. 114.5256)	(BCONFUSUS:0.0253523994,(((((((((BIGNITUS:0.0115492392,BTERRESTRIS:0.0098229248)83:0.0205831236,BPOLARIS:0.0169001126)97:0.0252661573,BCULLUMANUS:0.0202598237)29:0.0000010000,(BSIBIRICUS:0.0210002894,BBREVICEPS:0.0213443124)76:0.0058121192)56:0.0066649057,((AFLOREA:0.0484355163,((ACERANA:0.0053786690,AMELLIFERA:0.0234611981)85:0.0174286958,ADORSATA:0.0358113788)79:0.0347875527)100:0.3775965099,BP…
OG14089.filter.fa_trimed_align.filter	JTT+G4	-910.1929 (s.e. 52.4571)	(BCONFUSUS:0.0184040951,((((((((((BIGNITUS:0.0060050713,BTERRESTRIS:0.0060775765)95:0.0121429422,BPOLARIS:0.0000010000)82:0.0059928211,BSKORIKOVI:0.0120390577)6:0.0000010000,(((BPYROSOMA:0.0000010000,BTURNERI:0.0241378497)49:0.0059795967,(BCULLUMANUS:0.0120159434,BCONSOBRINUS:0.0120240137)8:0.0000010000)23:0.0000010000,BIMPATIENS:0.0000010000)14:0.0000010000)3:0.0000010000,BHAEMORRHOIDALIS:0.0059…
OG1409.filter.fa_trimed_align.filter	FLU+F+R2	-7855.9632 (s.e. 182.4481)	(BCONFUSUS:0.0133397497,((((((BIGNITUS:0.0041429945,BTERRESTRIS:0.0032897461)100:0.0066316071,BPOLARIS:0.0032782154)98:0.0024873001,(BPICIPES:0.0057979921,BIMPATIENS:0.0041808444)91:0.0016317559)73:0.0008241403,(BPYROSOMA:0.0049596347,BBREVICEPS:0.0058308066)60:0.0008089158)31:0.0008186716,((((BTURNERI:0.0058200848,BSKORIKOVI:0.0083433459)97:0.0024986148,BOPULENTUS:0.0082265286)87:0.0008551216,BS…
OG14103.filter.fa_trimed_align.filter	JTTDCMut+R2	-1194.4155 (s.e. 82.0012)	(BCONFUSUS:0.0896209016,((((BIGNITUS:0.0000009965,BTERRESTRIS:0.0066586339)64:0.0065509394,((((AFLOREA:0.1063058264,(ACERANA:0.0371566434,AMELLIFERA:0.0151084315)92:0.0260663189)55:0.0000021470,ADORSATA:0.0243190198)100:0.4662763787,BTURNERI:0.0120506813)69:0.0081145113,BSKORIKOVI:0.0065256135)71:0.0134651124)52:0.0066529046,BSIBIRICUS:0.0066349157)10:0.0000009965,(BPICIPES:0.0000009965,(((BIMPAT…
OG1412.filter.fa_trimed_align.filter	HIVb+G4	-2542.3056 (s.e. 95.7298)	(BCONFUSUS:0.0315933533,(((((((BIGNITUS:0.0064110692,BTERRESTRIS:0.0064352234)56:0.0020579605,((BPICIPES:0.0063176736,BIMPATIENS:0.0106035887)94:0.0042487626,BPOLARIS:0.0084365993)46:0.0000010000)68:0.0041929254,BBREVICEPS:0.0156801762)28:0.0000010000,(BCULLUMANUS:0.0080025442,BSIBIRICUS:0.0105504012)78:0.0051994017)49:0.0000010000,BPYROSOMA:0.0152214936)95:0.0042880573,((BTURNERI:0.0106762637,BS…
OG14125.filter.fa_trimed_align.filter	JTT+G4	-2461.7733 (s.e. 131.6184)	(BCONFUSUS:0.0276922006,(((((((BIGNITUS:0.0219223692,BTERRESTRIS:0.0453727614)100:0.1766176402,BPOLARIS:0.1897955181)96:0.1199510118,(BPYROSOMA:0.1585266966,(BCULLUMANUS:0.1580636466,(BSIBIRICUS:0.0589901037,BBREVICEPS:0.1393895579)86:0.0653459599)56:0.0121042431)38:0.0512724579)20:0.0088810933,(BPICIPES:0.0388777208,BIMPATIENS:0.1010728546)89:0.0598062768)40:0.0482339998,(((((BTURNERI:0.08521924…
OG14127.filter.fa_trimed_align.filter	JTTDCMut	-859.3577 (s.e. 48.1044)	(BCONFUSUS:0.0072515401,((BIGNITUS:0.0071199601,BTERRESTRIS:0.0000010000)94:0.0142624400,(((((((BPYROSOMA:0.0071080777,(BIMPATIENS:0.0000010000,(BCULLUMANUS:0.0071180577,BBREVICEPS:0.0071199159)81:0.0071206296)65:0.0071175772)50:0.0000010000,(BPICIPES:0.0071057728,BSOROEENSIS:0.0215392588)85:0.0000010000)8:0.0000010000,BDIFFICILLIMUS:0.0000010000)4:0.0000010000,((BTURNERI:0.0142659858,(BHAEMORRHO…
OG142.filter.fa_trimed_align.filter	HIVw+F+G4	-17728.0520 (s.e. 265.3241)	(BCONFUSUS:0.0174550986,((((((BIGNITUS:0.0060147846,BTERRESTRIS:0.0037318584)100:0.0073664755,BPOLARIS:0.0078092553)98:0.0030969370,(BPICIPES:0.0083240458,BIMPATIENS:0.0096926627)98:0.0028090797)99:0.0016042316,(((BPYROSOMA:0.0118182790,BBREVICEPS:0.0140328759)94:0.0014442117,BSIBIRICUS:0.0101724390)52:0.0000022655,BCULLUMANUS:0.0125085505)92:0.0019412681)86:0.0006986603,((((BTURNERI:0.0069229795…
OG1420.filter.fa_trimed_align.filter	JTT+G4	-5012.7940 (s.e. 128.5504)	(BCONFUSUS:0.0542649606,(((((((((BIGNITUS:0.0020540503,BTERRESTRIS:0.0061802653)97:0.0030811251,BPOLARIS:0.0245122309)56:0.0000010000,(BPICIPES:0.0010331039,BIMPATIENS:0.0041332747)99:0.0030865228)94:0.0010277804,(((BPYROSOMA:0.0062804234,BBREVICEPS:0.0041279850)30:0.0000010000,((BCULLUMANUS:0.0021266586,BDIFFICILLIMUS:0.0051955653)70:0.0020522078,BCONSOBRINUS:0.0031552166)75:0.0000010000)72:0.00…
OG1422.filter.fa_trimed_align.filter	JTT+F+G4	-5605.4888 (s.e. 165.7878)	(BCONFUSUS:0.0292839121,(((((((BIGNITUS:0.0205837589,BPOLARIS:0.1756169186)52:0.0053256180,BCONSOBRINUS:0.0171787863)36:0.0014171085,(BPICIPES:0.0142295480,(BSOROEENSIS:0.0248355478,BDIFFICILLIMUS:0.0099497208)88:0.0034367558)33:0.0000024194)28:0.0000010000,BBREVICEPS:0.0099666701)62:0.0160592541,(BTERRESTRIS:0.0244516699,BIMPATIENS:0.0113407307)20:0.0000023108)48:0.0000021594,(((BTURNERI:0.01300…
OG14255.filter.fa_trimed_align.filter	LG+R2	-885.4763 (s.e. 77.5878)	(BCONFUSUS:0.0336997757,((((BIGNITUS:0.0311651557,((((((((BTERRESTRIS:0.0000149781,BDIFFICILLIMUS:0.0670503464)62:0.0289283351,BSOROEENSIS:0.0288126208)20:0.0000021415,BPICIPES:0.0189465830)9:0.0000010000,BBREVICEPS:0.0095823001)49:0.0098720730,(BIMPATIENS:0.0403785592,BPOLARIS:0.0664817817)59:0.0112426806)44:0.0101750001,BPYROSOMA:0.0099499322)10:0.0000010000,BSIBIRICUS:0.0000010000)12:0.0000010…
OG1427.filter.fa_trimed_align.filter	HIVb+G4	-9420.0192 (s.e. 230.6249)	(BCONFUSUS:0.0411106214,((((((((((BIGNITUS:0.0057013776,BTERRESTRIS:0.0047410855)100:0.0163224566,BPOLARIS:0.0152034730)94:0.0083154769,BCULLUMANUS:0.0208085981)59:0.0050616157,BSIBIRICUS:0.0101299983)23:0.0000023303,BBREVICEPS:0.0250937811)43:0.0017874949,BPYROSOMA:0.0213905285)82:0.0031821482,(BPICIPES:0.0061521557,BIMPATIENS:0.0175568893)100:0.0098877345)62:0.0031379756,(((((BTURNERI:0.0026378…
OG1429.filter.fa_trimed_align.filter	JTT+G4	-17856.6136 (s.e. 296.2593)	(BCONFUSUS:0.1466500490,((((((BIGNITUS:0.0125759573,BTERRESTRIS:0.0168052100)100:0.0260887099,BPOLARIS:0.0399969744)100:0.0132479483,(BPICIPES:0.0373489116,BIMPATIENS:0.0574022632)100:0.0174537310)86:0.0066743431,(((BPYROSOMA:0.0338977985,BSIBIRICUS:0.0266285447)87:0.0030824368,BCULLUMANUS:0.0461105444)67:0.0030416065,BBREVICEPS:0.0540503584)85:0.0074979392)70:0.0055349985,((((BTURNERI:0.01852375…
OG143.filter.fa_trimed_align.filter	HIVb+F+R2	-10477.0576 (s.e. 192.1474)	(BCONFUSUS:0.0080892074,((((((BIGNITUS:0.0006134648,BTERRESTRIS:0.0024805598)100:0.0039950376,BPOLARIS:0.0044986493)79:0.0014602386,((((BTURNERI:0.0023369220,BSKORIKOVI:0.0056172754)99:0.0028296462,BOPULENTUS:0.0085209528)93:0.0013664575,BDIFFICILLIMUS:0.0086207713)79:0.0004686885,(BCONSOBRINUS:0.0051498526,BHAEMORRHOIDALIS:0.0123124024)29:0.0000010008)71:0.0008920746)25:0.0000010008,(BPYROSOMA:0…
OG1430.filter.fa_trimed_align.filter	HIVb+F+G4	-5768.0033 (s.e. 135.9025)	(BCONFUSUS:0.0526663780,((((BIGNITUS:0.0008157720,BTERRESTRIS:0.0008228072)100:0.0074139023,((BPYROSOMA:0.0024512840,((BCULLUMANUS:0.0065771569,BBREVICEPS:0.0024602866)86:0.0008074663,BSIBIRICUS:0.0024491809)54:0.0000010000)99:0.0032705367,((BPICIPES:0.0024647325,BIMPATIENS:0.0041109328)88:0.0032824010,BPOLARIS:0.0040882617)52:0.0000010000)26:0.0000010000)72:0.0008509027,(((((BTURNERI:0.003341192…
OG14306.filter.fa_trimed_align.filter	HIVb+I	-805.7194 (s.e. 52.0919)	(BCONFUSUS:0.0333463362,(((((((((BIGNITUS:0.0203780532,((AFLOREA:0.0506082278,((ACERANA:0.0210001774,AMELLIFERA:0.0112063619)59:0.0122477396,ADORSATA:0.0085456366)59:0.0221820709)100:0.3156272550,BPOLARIS:0.0070287191)52:0.0097114276)39:0.0000010000,BTERRESTRIS:0.0000010000)57:0.0082455636,BBREVICEPS:0.0082039202)9:0.0000010000,((BCULLUMANUS:0.0163632622,(BHAEMORRHOIDALIS:0.0344726312,BDIFFICILLI…
OG1431.filter.fa_trimed_align.filter	JTT+I	-3360.8960 (s.e. 73.2949)	(BCONFUSUS:0.0032132561,((((((BIGNITUS:0.0000010000,BTERRESTRIS:0.0000010000)98:0.0021088609,((((((BPYROSOMA:0.0010596881,BPICIPES:0.0010591907)22:0.0000010000,BPOLARIS:0.0010600640)60:0.0010590732,BOPULENTUS:0.0000010000)44:0.0010576909,((BIMPATIENS:0.0031655888,BCONSOBRINUS:0.0000010000)55:0.0010536224,BHAEMORRHOIDALIS:0.0021071172)18:0.0000010000)1:0.0000010000,BSKORIKOVI:0.0000010000)3:0.0000…
OG1433.filter.fa_trimed_align.filter	FLU+G4	-4509.0469 (s.e. 114.2684)	(BCONFUSUS:0.0080653011,((((BIGNITUS:0.0028836198,BTERRESTRIS:0.0029515343)100:0.0069220293,BPOLARIS:0.0058537257)72:0.0019380778,((((BPYROSOMA:0.0029033154,(BCULLUMANUS:0.0058460925,BSIBIRICUS:0.0058180743)47:0.0000010000)41:0.0000010000,BBREVICEPS:0.0048510008)93:0.0029015164,(((BTURNERI:0.0038726964,BDIFFICILLIMUS:0.0009648087)69:0.0000010000,(BSKORIKOVI:0.0009646253,BCONSOBRINUS:0.0038766056)…
OG14330.filter.fa_trimed_align.filter	HIVb+F+G4	-1443.3827 (s.e. 79.6088)	(BCONFUSUS:0.0252021682,(((((((((BIGNITUS:0.0000010000,BTERRESTRIS:0.0050529782)98:0.0207222196,(BSOROEENSIS:0.0214243883,BPOLARIS:0.0100647842)39:0.0000010000)76:0.0018575888,BPICIPES:0.0151800129)59:0.0037311747,((BPYROSOMA:0.0155319623,(BCULLUMANUS:0.0157675579,BSIBIRICUS:0.0000010000)63:0.0000022526)86:0.0051329712,(BDIFFICILLIMUS:0.0107692380,BBREVICEPS:0.0214597260)59:0.0049656592)13:0.0000…
OG14335.filter.fa_trimed_align.filter	PMB+G4	-542.2605 (s.e. 39.8782)	(BCONFUSUS:0.0000010000,(((BIGNITUS:0.0095222408,((BPYROSOMA:0.0095894252,(BCULLUMANUS:0.0000010000,BSIBIRICUS:0.0000010000)53:0.0000010000)56:0.0000010000,BBREVICEPS:0.0429710090)65:0.0000021853)72:0.0096115370,((((AFLOREA:0.0091343566,(ACERANA:0.0093066064,ADORSATA:0.0000010000)59:0.0000010000)61:0.0069517259,AMELLIFERA:0.2509568992)81:0.0562267079,(BSUPERBUS:0.0000010000,BWALTONI:0.0419319770)…
OG14346.filter.fa_trimed_align.filter	HIVb+G4	-734.4391 (s.e. 57.9016)	(BCONFUSUS:0.0172296665,(((((((BIGNITUS:0.0000010000,BPOLARIS:0.0091727077)66:0.0000029602,BTERRESTRIS:0.0000010000)59:0.0093399297,BDIFFICILLIMUS:0.0321316414)53:0.0091902077,((((((((((AFLOREA:0.0170801677,(ACERANA:0.0000010000,AMELLIFERA:0.0000010000)51:0.0000010000)82:0.0085396903,ADORSATA:0.0000010000)100:0.2256308300,BTURNERI:0.0184729485)56:0.0000010000,BSKORIKOVI:0.0000010000)82:0.00908846…
OG1435.filter.fa_trimed_align.filter	mtMAM+F+G4	-9108.8347 (s.e. 202.7377)	(BCONFUSUS:0.0078895257,((((((((BIGNITUS:0.0016417210,BTERRESTRIS:0.0010954733)100:0.0033033109,BPOLARIS:0.0027503737)100:0.0027587161,(BPICIPES:0.0072041579,BIMPATIENS:0.0049594006)99:0.0028272345)82:0.0010926271,(BPYROSOMA:0.0066380353,BBREVICEPS:0.0112125122)33:0.0000010000)44:0.0000010000,(BCULLUMANUS:0.0077760211,BSIBIRICUS:0.0179178913)71:0.0005386425)73:0.0005484200,((((BTURNERI:0.00668755…
OG14358.filter.fa_trimed_align.filter	HIVb+I	-565.7840 (s.e. 37.1974)	(BCONFUSUS:0.0409162625,(((((((BIGNITUS:0.0073668713,BTERRESTRIS:0.0000020485)90:0.0147343150,BHAEMORRHOIDALIS:0.0000029214)47:0.0073222121,(BTURNERI:0.0000020523,(BSKORIKOVI:0.0073190257,BOPULENTUS:0.0073792328)28:0.0000021356)24:0.0000024688)65:0.0073804916,(BSOROEENSIS:0.0152844596,(BSUPERBUS:0.0000010000,BWALTONI:0.0000010000)85:0.0230086342)51:0.0077948263)12:0.0000023500,(BPYROSOMA:0.000002…
OG1439.filter.fa_trimed_align.filter	HIVb+G4	-5651.0358 (s.e. 142.1467)	(BCONFUSUS:0.0142323265,(((((BIGNITUS:0.0019638767,BTERRESTRIS:0.0041670374)99:0.0041585911,BPOLARIS:0.0160074183)84:0.0027416938,BCONSOBRINUS:0.0120144638)17:0.0000020142,((((BPYROSOMA:0.0083304819,BCULLUMANUS:0.0123676444)88:0.0008710537,(BSIBIRICUS:0.0036609370,(BDIFFICILLIMUS:0.0074157900,BBREVICEPS:0.0074169878)79:0.0017569288)75:0.0000010000)93:0.0009145007,(BPICIPES:0.0094156441,BIMPATIENS…
OG14393.filter.fa_trimed_align.filter	VT+G4	-1372.4723 (s.e. 65.2250)	(BCONFUSUS:0.0930168899,((((((((BIGNITUS:0.0145199723,BTERRESTRIS:0.0000010000)93:0.0293411318,((((((AFLOREA:0.0000010000,ACERANA:0.0074239798)67:0.0000010000,AMELLIFERA:0.0225124802)50:0.0000010000,ADORSATA:0.0222713952)100:0.6493536946,(BSUPERBUS:0.1057178833,BWALTONI:0.0051218169)93:0.0460067013)66:0.0388183835,BCULLUMANUS:0.0072293701)13:0.0000010000,BBREVICEPS:0.0000010000)19:0.0000010000)37…
OG1440.filter.fa_trimed_align.filter	JTT+I	-3992.0680 (s.e. 79.6062)	(BCONFUSUS:0.0136109961,(((((((((BIGNITUS:0.0000010000,BTERRESTRIS:0.0008635019)98:0.0034675647,BIMPATIENS:0.0008630590)54:0.0000010000,(((BTURNERI:0.0000010000,BSKORIKOVI:0.0034763259)96:0.0025944632,BDIFFICILLIMUS:0.0025967423)44:0.0000010000,((BCONSOBRINUS:0.0008702681,BPOLARIS:0.0043565266)76:0.0008578144,BOPULENTUS:0.0025941862)51:0.0000010000)25:0.0000010000)17:0.0000010000,BPICIPES:0.00000…
OG14412.filter.fa_trimed_align.filter	FLU	-651.0113 (s.e. 39.9667)	(BCONFUSUS:0.0078432898,(((((BIGNITUS:0.0000010000,BTERRESTRIS:0.0081095674)65:0.0081207046,BPOLARIS:0.0162925755)35:0.0000010000,((BPYROSOMA:0.0000010000,((BSOROEENSIS:0.0331812711,BHAEMORRHOIDALIS:0.0000010000)84:0.0081193170,(BCONSOBRINUS:0.0124855205,BOPULENTUS:0.0237959623)77:0.0047982423)62:0.0000010000)31:0.0000010000,BPICIPES:0.0000010000)33:0.0000010000)18:0.0000010000,(BTURNERI:0.000001…
OG14422.filter.fa_trimed_align.filter	mtMet+G4	-696.2833 (s.e. 51.0448)	(BCONFUSUS:0.0151785437,(((BIGNITUS:0.0000010000,BTERRESTRIS:0.0070591222)60:0.0070165487,BIMPATIENS:0.0000010000)62:0.0069509752,((((((AFLOREA:0.0000010000,(ACERANA:0.0206571091,AMELLIFERA:0.0092357293)75:0.0067014384)36:0.0000021617,ADORSATA:0.0146837680)100:0.1181316933,(BSUPERBUS:0.0221173840,BWALTONI:0.0392846642)96:0.0596008234)49:0.0000022525,BSOROEENSIS:0.0000027262)29:0.0069386776,((BPYR…
OG1444.filter.fa_trimed_align.filter	HIVb+F+G4	-8086.4803 (s.e. 191.7741)	(BCONFUSUS:0.0251273737,((((((BIGNITUS:0.0145402191,BTERRESTRIS:0.0060918627)100:0.0206708173,BPOLARIS:0.0274546858)100:0.0166498730,(BPICIPES:0.0118151627,BIMPATIENS:0.0141716416)100:0.0182933249)77:0.0045904530,(BPYROSOMA:0.0201827283,((BCULLUMANUS:0.0119887238,BSIBIRICUS:0.0033308160)89:0.0014415072,BBREVICEPS:0.0199707271)70:0.0011944404)61:0.0016961470)60:0.0016639890,((((BTURNERI:0.00603963…
OG14441.filter.fa_trimed_align.filter	LG+G4	-1307.9508 (s.e. 117.1487)	(BCONFUSUS:0.0441950601,((((BIGNITUS:0.0137814384,BTERRESTRIS:0.0277984268)84:0.0316214236,(BPICIPES:0.0927691671,BIMPATIENS:0.0000022568)69:0.0284684158)32:0.0298157007,(((((((AFLOREA:0.0000025205,((ACERANA:0.0433843551,AMELLIFERA:0.0088915858)84:0.0230429707,ADORSATA:0.0095711466)95:0.0327784250)100:0.6227238474,BDIFFICILLIMUS:0.0000029210)46:0.0391490779,BHAEMORRHOIDALIS:0.4614770194)45:0.0291…
OG1448.filter.fa_trimed_align.filter	JTTDCMut+I	-3455.2072 (s.e. 77.8932)	(BCONFUSUS:0.0078406624,(((((((BIGNITUS:0.0000010000,BTERRESTRIS:0.0000010000)24:0.0000010000,BPYROSOMA:0.0000010000)37:0.0000010000,(BCULLUMANUS:0.0021857455,BPOLARIS:0.0010392199)22:0.0000010000)69:0.0000020155,(BIMPATIENS:0.0010321148,BOPULENTUS:0.0041992258)39:0.0010534678)39:0.0010361615,BCONSOBRINUS:0.0000020300)27:0.0000021975,(((BPICIPES:0.0000020478,BSIBIRICUS:0.0031311635)60:0.001044040…
OG145.filter.fa_trimed_align.filter	HIVb+F+R2	-10757.0018 (s.e. 174.6805)	(BCONFUSUS:0.0147539729,((((((BIGNITUS:0.0018890501,BTERRESTRIS:0.0018808717)100:0.0045727699,BPOLARIS:0.0022586365)97:0.0015198860,(BPICIPES:0.0056077191,BIMPATIENS:0.0021402060)91:0.0009543853)79:0.0003707568,(((BPYROSOMA:0.0018850417,BCULLUMANUS:0.0073134687)46:0.0000009741,BBREVICEPS:0.0026464034)84:0.0003792784,BSIBIRICUS:0.0007499797)88:0.0007521283)85:0.0003797286,((((BTURNERI:0.0011304144…
OG14509.filter.fa_trimed_align.filter	HIVw+F+G4	-8183.9087 (s.e. 204.6384)	(BCONFUSUS:0.0708963447,(((((BIGNITUS:0.0132908998,BTERRESTRIS:0.0106757169)99:0.0116397445,BPOLARIS:0.0197671764)100:0.0165253069,((((BPYROSOMA:0.0308245353,BCULLUMANUS:0.0497396373)56:0.0047647379,BBREVICEPS:0.0323314626)52:0.0012298115,BSIBIRICUS:0.0146066728)91:0.0076029780,(BPICIPES:0.0072159959,BIMPATIENS:0.0163453330)100:0.0193565622)79:0.0031073322)63:0.0028138158,(((((BTURNERI:0.00730469…
OG1452.filter.fa_trimed_align.filter	LG+I	-3507.5626 (s.e. 62.8086)	(BCONFUSUS:0.0000010000,(((((((((BIGNITUS:0.0130724195,BTERRESTRIS:0.0000010000)86:0.0009212822,BPOLARIS:0.0000010000)83:0.0009245578,BPICIPES:0.0009231839)44:0.0000010000,BIMPATIENS:0.0000010000)44:0.0000010000,((BPYROSOMA:0.0000010000,(BCULLUMANUS:0.0009272564,BBREVICEPS:0.0018573171)37:0.0000010000)37:0.0000010000,BSIBIRICUS:0.0009234577)82:0.0009243616)49:0.0000010000,BSOROEENSIS:0.0018529257…
OG1453.filter.fa_trimed_align.filter	FLU+R3	-6747.6510 (s.e. 207.4104)	(BCONFUSUS:0.0216349863,(((((((BIGNITUS:0.0046116968,BTERRESTRIS:0.0054954127)100:0.0084925511,((BPICIPES:0.0229915705,BIMPATIENS:0.0204115944)92:0.0033827101,BPOLARIS:0.0081602664)68:0.0031987755)81:0.0014239164,BCONSOBRINUS:0.0292474985)34:0.0045028368,((BPYROSOMA:0.0221559101,BCULLUMANUS:0.0095940675)79:0.0018608010,(BSIBIRICUS:0.0243386995,BBREVICEPS:0.0221605984)56:0.0021113160)87:0.00417919…
OG14531.filter.fa_trimed_align.filter	FLU+G4	-768.0145 (s.e. 51.1707)	(BCONFUSUS:0.2321621343,(((((((BIGNITUS:0.0000010000,BTERRESTRIS:0.0000010000)59:0.0000010000,BHAEMORRHOIDALIS:0.0183279971)74:0.0090660986,(BSUPERBUS:0.0000010000,BWALTONI:0.0000010000)98:0.0599889619)10:0.0000010000,(BTURNERI:0.0000010000,BSKORIKOVI:0.0000010000)42:0.0000010000)12:0.0000010000,((BPYROSOMA:0.0000010000,BCONSOBRINUS:0.0183656968)48:0.0000020600,BBREVICEPS:0.0000010000)18:0.009090…
OG14533.filter.fa_trimed_align.filter	mtVer+F+I	-1073.5488 (s.e. 70.1767)	(BCONFUSUS:0.0138319752,((((BIGNITUS:0.0184720328,BDIFFICILLIMUS:0.0088005808)18:0.0000010000,((((((((((AFLOREA:0.0081737677,((ACERANA:0.0000010000,AMELLIFERA:0.0041824371)93:0.0042430845,ADORSATA:0.0000010000)98:0.0303041323)100:0.1283184730,BCONSOBRINUS:0.0000010000)42:0.0044003786,BCULLUMANUS:0.0044011957)10:0.0000010000,(BSIBIRICUS:0.0044622860,BOPULENTUS:0.0136143021)47:0.0000010000)11:0.000…
OG1454.filter.fa_trimed_align.filter	JTTDCMut+F+R2	-6102.1442 (s.e. 168.7011)	(BCONFUSUS:0.0093336274,(((((((BIGNITUS:0.0015787675,BTERRESTRIS:0.0040509781)95:0.0032635472,BPOLARIS:0.0040677287)75:0.0015971870,(BPICIPES:0.0056893477,BIMPATIENS:0.0016235707)93:0.0015994743)66:0.0008076523,(BSOROEENSIS:0.0032362081,BDIFFICILLIMUS:0.0089831461)33:0.0000010014)44:0.0000010014,((BPYROSOMA:0.0080813954,(BCULLUMANUS:0.0073444793,BBREVICEPS:0.0073348069)48:0.0008276536)41:0.000001…
OG14558.filter.fa_trimed_align.filter	cpREV+G4	-1839.0889 (s.e. 113.9055)	(BCONFUSUS:0.1501046796,((((((((((((BIGNITUS:0.1212437888,BPYROSOMA:0.1067977620)36:0.0176960906,BPOLARIS:0.0828223073)49:0.0442208252,(BPICIPES:0.0425695283,(BTURNERI:0.1086665339,BSKORIKOVI:0.0096541689)99:0.1827341555)34:0.0212580160)18:0.0184214323,BIMPATIENS:0.0444235925)18:0.0192687473,(BCULLUMANUS:0.0603440437,BHAEMORRHOIDALIS:0.1652197640)100:0.1950094274)18:0.0033850377,BTERRESTRIS:0.009…
OG14573.filter.fa_trimed_align.filter	FLU+G4	-1661.1817 (s.e. 111.9031)	(BCONFUSUS:0.1529761044,((((((BIGNITUS:0.0000010000,BTERRESTRIS:0.0248281109)98:0.0802936596,BPOLARIS:0.0417414014)41:0.0271010339,(BPICIPES:0.0338893763,(BIMPATIENS:0.0466661689,BDIFFICILLIMUS:0.4121947395)30:0.0061149037)43:0.0436283902)90:0.0587273304,((BPYROSOMA:0.0169528015,(BCULLUMANUS:0.0649517034,BSIBIRICUS:0.0322073952)100:0.0798072071)36:0.0000010000,BBREVICEPS:0.0348047387)66:0.0128062…
OG1458.filter.fa_trimed_align.filter	HIVw+F+G4	-7091.2838 (s.e. 188.8680)	(BCONFUSUS:0.0735953419,((((((BIGNITUS:0.0042318436,BTERRESTRIS:0.0042481473)100:0.0105506733,BPOLARIS:0.0098129619)87:0.0042709476,(BPICIPES:0.0208031036,BIMPATIENS:0.0152103005)100:0.0126965186)36:0.0000010000,(BPYROSOMA:0.0137279158,((BCULLUMANUS:0.0192603271,BSIBIRICUS:0.0076147988)85:0.0021530783,BBREVICEPS:0.0222240975)74:0.0010592694)70:0.0010655549)74:0.0022439753,BSOROEENSIS:0.0192878758…
OG14622.filter.fa_trimed_align.filter	HIVb+R2	-672.4906 (s.e. 48.9990)	(BCONFUSUS:0.0178523425,(((((((((((BIGNITUS:0.0000010040,BTERRESTRIS:0.0000010040)87:0.0114886567,((AFLOREA:0.0275354361,(ADORSATA:0.0266277881,AMELLIFERA:0.0088720388)26:0.0000010040)49:0.0142376111,ACERANA:0.0000010040)100:0.2683258975)56:0.0238048933,(BPICIPES:0.0000020917,BIMPATIENS:0.0174983276)87:0.0089272790)30:0.0000010040,BPOLARIS:0.0085674912)42:0.0085270437,(BSKORIKOVI:0.0085149269,(BS…
OG1467.filter.fa_trimed_align.filter	JTT+G4	-3693.7393 (s.e. 75.0387)	(BCONFUSUS:0.0057338387,((((((BIGNITUS:0.0000010000,BTERRESTRIS:0.0000010000)84:0.0009495903,((((AFLOREA:0.0007484456,((ACERANA:0.0038991835,ADORSATA:0.0037118955)53:0.0009542834,AMELLIFERA:0.0020699805)72:0.0020053107)100:0.0321741894,BSKORIKOVI:0.0029126548)35:0.0000010000,BTURNERI:0.0000010000)53:0.0009481055,BPICIPES:0.0009500057)44:0.0009480481)8:0.0000010000,BPOLARIS:0.0000010000)5:0.000001…
OG1468.filter.fa_trimed_align.filter	mtMAM+F+I	-5748.2253 (s.e. 120.5973)	(BCONFUSUS:0.0114816348,((((((((BIGNITUS:0.0006926754,BTERRESTRIS:0.0027903476)94:0.0013895976,(BCULLUMANUS:0.0000010000,BBREVICEPS:0.0048912695)61:0.0000010000)15:0.0000010000,(BPYROSOMA:0.0034661547,BSIBIRICUS:0.0027696018)37:0.0000010000)86:0.0006926648,(BHAEMORRHOIDALIS:0.0034850167,BPOLARIS:0.0013824195)70:0.0000021599)32:0.0000010000,((BTURNERI:0.0013931858,BSKORIKOVI:0.0034619979)84:0.0013…
OG14681.filter.fa_trimed_align.filter	JTT+G4	-1103.6341 (s.e. 69.9305)	(BCONFUSUS:0.0217669122,((((((BIGNITUS:0.0214140646,BTERRESTRIS:0.0000010000)93:0.0214680960,(BTURNERI:0.0070456623,BSKORIKOVI:0.0212035161)86:0.0069702689)19:0.0000010000,((BCONSOBRINUS:0.2052965582,BDIFFICILLIMUS:0.0069961084)35:0.0000010000,BOPULENTUS:0.0000010000)81:0.0069815405)5:0.0000010000,(BSOROEENSIS:0.0140821049,BPOLARIS:0.0211222124)19:0.0000010000)7:0.0000010000,(((BPYROSOMA:0.014398…
OG1469.filter.fa_trimed_align.filter	mtVer+F+G4	-4883.8924 (s.e. 117.5333)	(BCONFUSUS:0.0069537931,(((((((BIGNITUS:0.0008993325,BTERRESTRIS:0.0009051676)51:0.0009054864,BSOROEENSIS:0.0478159652)67:0.0000021946,BPICIPES:0.0009067434)49:0.0000010000,(BIMPATIENS:0.0027266307,BPOLARIS:0.0027262434)28:0.0000010000)32:0.0000010000,((BPYROSOMA:0.0009066972,(BCULLUMANUS:0.0027308181,BSIBIRICUS:0.0027358472)83:0.0009035369)59:0.0000010000,BBREVICEPS:0.0045787167)84:0.0009057995)…
OG1471.filter.fa_trimed_align.filter	LG	-3186.3602 (s.e. 44.4121)	(BCONFUSUS:0.0030231113,(((BIGNITUS:0.0020275910,BTERRESTRIS:0.0000010000)100:0.0040303126,BHAEMORRHOIDALIS:0.0010060911)71:0.0000010000,(((((((AFLOREA:0.0010063000,((ACERANA:0.0000010000,AMELLIFERA:0.0000010000)76:0.0010066427,ADORSATA:0.0000010000)70:0.0010067838)99:0.0040457079,BPOLARIS:0.0021394496)68:0.0010009873,BCULLUMANUS:0.0020132078)59:0.0000010000,(BPICIPES:0.0020139530,BSOROEENSIS:0.0…
OG1474.filter.fa_trimed_align.filter	FLU+G4	-6529.5708 (s.e. 147.7608)	(BCONFUSUS:0.0226681421,((((((((BIGNITUS:0.0044333966,BTERRESTRIS:0.0026524970)100:0.0062624028,BPOLARIS:0.0055047270)81:0.0008866937,(BPICIPES:0.0073760364,BIMPATIENS:0.0035796000)97:0.0035409497)26:0.0000010000,((BPYROSOMA:0.0097906781,BBREVICEPS:0.0089213727)47:0.0000010000,(BCULLUMANUS:0.0125424620,BSIBIRICUS:0.0070957883)21:0.0000010000)47:0.0008835925)65:0.0008826895,((BCONSOBRINUS:0.017122…
OG1475.filter.fa_trimed_align.filter	FLU+G4	-5234.8331 (s.e. 121.1350)	(BCONFUSUS:0.0085038638,((((((((BIGNITUS:0.0009218649,BTERRESTRIS:0.0028166090)96:0.0018854953,BPOLARIS:0.0000010000)89:0.0009339300,BCULLUMANUS:0.0056219927)21:0.0000010000,BPYROSOMA:0.0009343016)1:0.0000010000,BSIBIRICUS:0.0000010000)1:0.0000010000,((BPICIPES:0.0065533126,BIMPATIENS:0.0036962513)98:0.0057367640,(((BTURNERI:0.0037572045,BSKORIKOVI:0.0009330037)98:0.0028104652,(BHAEMORRHOIDALIS:0…
OG14816.filter.fa_trimed_align.filter	HIVw+G4	-913.0515 (s.e. 60.7794)	(BCONFUSUS:0.0175402058,((((((BIGNITUS:0.0157564874,BTERRESTRIS:0.0000010000)93:0.0160306878,BPOLARIS:0.0245158724)56:0.0000024731,((BPICIPES:0.0000022079,((((BTURNERI:0.0000010000,BSKORIKOVI:0.0079654166)96:0.0079677894,BHAEMORRHOIDALIS:0.0434194522)27:0.0000020031,BCONSOBRINUS:0.0079661936)46:0.0079639918,BOPULENTUS:0.0079041059)43:0.0079274947)29:0.0078912737,BIMPATIENS:0.0000010000)28:0.00798…
OG1486.filter.fa_trimed_align.filter	JTT+I	-4459.5484 (s.e. 118.5761)	(BCONFUSUS:0.0111707559,(((((((BIGNITUS:0.0017313852,(((((AFLOREA:0.0035034187,ACERANA:0.0008877535)52:0.0000010000,ADORSATA:0.0017236602)55:0.0034578393,AMELLIFERA:0.0110332027)100:0.0322519913,BIMPATIENS:0.0015566026)58:0.0010580870,BTERRESTRIS:0.0000010000)64:0.0017654333)87:0.0025781359,BCONSOBRINUS:0.0026652983)100:0.0119241662,BOPULENTUS:0.0034439495)59:0.0000010000,(BTURNERI:0.0043224349,B…
OG14872.filter.fa_trimed_align.filter	JTT+G4	-1193.3608 (s.e. 83.1033)	(BCONFUSUS:0.0180182480,(((((((((BIGNITUS:0.0174128954,BPOLARIS:0.0089188848)73:0.0087462084,BTERRESTRIS:0.0264571235)44:0.0000010000,BPYROSOMA:0.0262716843)68:0.0087139901,((BPICIPES:0.1874708719,BIMPATIENS:0.0179806027)54:0.0000020214,BBREVICEPS:0.0176340107)83:0.0085753121)23:0.0000010000,BSIBIRICUS:0.0087106356)76:0.0167726977,BCULLUMANUS:0.0099420843)54:0.0087522469,((BCONSOBRINUS:0.01060662…
OG1494.filter.fa_trimed_align.filter	JTT+R3	-4942.7480 (s.e. 150.1191)	(BCONFUSUS:0.0062793712,((((((((BIGNITUS:0.0176488835,BDIFFICILLIMUS:0.0000020008)100:0.0205847390,BHAEMORRHOIDALIS:0.0031796261)79:0.0072684601,((((AFLOREA:0.0127176827,(ACERANA:0.0010000801,ADORSATA:0.0020026761)42:0.0000021068)41:0.0000022614,AMELLIFERA:0.0091093603)100:0.0506493964,BIMPATIENS:0.0017643849)82:0.0025163862,BTERRESTRIS:0.0042152463)89:0.0040153748)51:0.0033049298,BSIBIRICUS:0.00…
OG14968.filter.fa_trimed_align.filter	cpREV+G4	-2653.9547 (s.e. 171.3128)	(BCONFUSUS:0.1062745883,((((((((((((BIGNITUS:0.0685878997,(BTERRESTRIS:0.0666379883,BPOLARIS:0.2122335597)56:0.0259675135)96:0.1326513586,(BPICIPES:0.0750105892,BIMPATIENS:0.1970983021)99:0.1664409669)69:0.0860009160,BBREVICEPS:0.1484363393)55:0.0383725572,BPYROSOMA:0.1870232467)56:0.0363788848,BSIBIRICUS:0.0851853769)86:0.0987205452,(BCULLUMANUS:0.3493745249,BOPULENTUS:0.1767583609)57:0.06250566…
OG1499.filter.fa_trimed_align.filter	JTT+G4	-4345.8493 (s.e. 107.8728)	(BCONFUSUS:0.0069954301,((((((((BIGNITUS:0.0010130038,BPOLARIS:0.0061223568)60:0.0000010000,BTERRESTRIS:0.0000010000)99:0.0030495042,(BPICIPES:0.0020307704,BIMPATIENS:0.0020163702)99:0.0040834914)77:0.0010112254,BDIFFICILLIMUS:0.0030453307)4:0.0000010000,(((BTURNERI:0.0010078036,BSKORIKOVI:0.0030628469)87:0.0020391842,BOPULENTUS:0.0030582174)76:0.0010157683,BCONSOBRINUS:0.0030374385)22:0.00000100…
OG1507.filter.fa_trimed_align.filter	JTT+G4	-4949.4087 (s.e. 117.8833)	(BCONFUSUS:0.0124109478,((((((BIGNITUS:0.0027766783,BTERRESTRIS:0.0027793015)91:0.0009242565,BPOLARIS:0.0009249942)90:0.0009260081,BCONSOBRINUS:0.0009253982)21:0.0000020003,((BIMPATIENS:0.0084166347,BDIFFICILLIMUS:0.0027777747)26:0.0000027042,((BSKORIKOVI:0.0161039306,BBREVICEPS:0.0034946200)44:0.0053149636,BOPULENTUS:0.0068593710)70:0.0154682714)31:0.0000021030)18:0.0000020217,((BPYROSOMA:0.0027…
OG15125.filter.fa_trimed_align.filter	JTT+G4	-2423.7716 (s.e. 150.1111)	(BCONFUSUS:0.1692698668,(((BIGNITUS:0.0338884287,BTERRESTRIS:0.0667845100)99:0.1155478826,BPOLARIS:0.1548991598)91:0.0524361891,((((BPYROSOMA:0.1605563673,(((BPICIPES:0.0833937153,BIMPATIENS:0.0901846248)96:0.0604272780,BCULLUMANUS:0.0947042149)56:0.0227371855,BSIBIRICUS:0.0740009614)28:0.0163718077)49:0.0168044704,BBREVICEPS:0.0791882030)56:0.0527582497,BSOROEENSIS:0.0917921808)6:0.0069655943,((…
OG1513.filter.fa_trimed_align.filter	HIVb+G4	-4488.2472 (s.e. 107.4052)	(BCONFUSUS:0.0071356172,(((BIGNITUS:0.0019571405,BTERRESTRIS:0.0000010000)97:0.0029506438,BPOLARIS:0.0009817036)65:0.0009724454,(((BPYROSOMA:0.0059197919,((BPICIPES:0.0019693712,BIMPATIENS:0.0029458207)90:0.0009678186,(BSUPERBUS:0.0145614477,BWALTONI:0.0453595834)90:0.0144640304)32:0.0009817326)20:0.0000021239,BSOROEENSIS:0.0039186637)43:0.0009789307,((BTURNERI:0.0009784722,BSKORIKOVI:0.001959207…
OG1519.filter.fa_trimed_align.filter	FLU+G4	-3864.4504 (s.e. 92.6312)	(BCONFUSUS:0.0189691539,(((((((BIGNITUS:0.0021278553,BTERRESTRIS:0.0031972642)90:0.0021391101,BPYROSOMA:0.0000010000)55:0.0010584613,(BTURNERI:0.0031991815,BSKORIKOVI:0.0032054887)74:0.0010543134)7:0.0000010000,((BPICIPES:0.0000010000,(BIMPATIENS:0.0021268781,(BCULLUMANUS:0.0053275344,(BSIBIRICUS:0.0010593506,BBREVICEPS:0.0000010000)42:0.0000010000)87:0.0010593652)19:0.0000010000)47:0.0010593639,…
OG152.filter.fa_trimed_align.filter	HIVb+F+G4	-20507.2580 (s.e. 315.0364)	(BCONFUSUS:0.0451782165,((((((BIGNITUS:0.0019815158,BTERRESTRIS:0.0051992563)100:0.0131822880,BPOLARIS:0.0055117945)99:0.0084728611,(BPICIPES:0.0079821772,BIMPATIENS:0.0252042543)100:0.0058094788)73:0.0024915242,((((BTURNERI:0.0092700210,BSKORIKOVI:0.0120098583)100:0.0134925343,BOPULENTUS:0.0173635452)93:0.0031035995,BHAEMORRHOIDALIS:0.0243802049)72:0.0010087183,(BCONSOBRINUS:0.0197117085,BDIFFIC…
OG1520.filter.fa_trimed_align.filter	FLU+G4	-3198.9484 (s.e. 60.9003)	(BCONFUSUS:0.0011316707,((((((BIGNITUS:0.0011289768,BTERRESTRIS:0.0000010000)83:0.0011338340,BPOLARIS:0.0011749039)92:0.0022664523,BBREVICEPS:0.0034210999)36:0.0000010000,((BPICIPES:0.0011303258,BIMPATIENS:0.0011317381)92:0.0022726338,((BTURNERI:0.0034329814,BSKORIKOVI:0.0022958858)77:0.0011232887,(((BCONSOBRINUS:0.0034327063,BHAEMORRHOIDALIS:0.0011348936)24:0.0000010000,BOPULENTUS:0.0000010000)4…
OG15203.filter.fa_trimed_align.filter	HIVb+I	-931.1059 (s.e. 40.5110)	(BCONFUSUS:0.0041699319,(((((BIGNITUS:0.0000010000,BPOLARIS:0.0000010000)70:0.0000010000,BTERRESTRIS:0.0041725289)76:0.0041725455,BHAEMORRHOIDALIS:0.0168347062)48:0.0000010000,BSIBIRICUS:0.0041786402)15:0.0000010000,(((((AFLOREA:0.0042014029,((ACERANA:0.0000010000,AMELLIFERA:0.0126933473)53:0.0042102463,ADORSATA:0.0000010000)37:0.0000010000)100:0.0537618481,BCULLUMANUS:0.0000010000)78:0.004177576…
OG1522.filter.fa_trimed_align.filter	HIVb+F+I	-3906.2210 (s.e. 85.4660)	(BCONFUSUS:0.0060198366,((((BIGNITUS:0.0009910783,BPOLARIS:0.0019862375)51:0.0000010000,BTERRESTRIS:0.0009911251)78:0.0009996777,((BTURNERI:0.0039924119,BSKORIKOVI:0.0010001346)82:0.0010068895,BOPULENTUS:0.0050625754)74:0.0009955829)75:0.0009954665,(((((BPYROSOMA:0.0040028432,BHAEMORRHOIDALIS:0.0029909365)46:0.0000010000,(BPICIPES:0.0009960277,BCULLUMANUS:0.0020045255)48:0.0000010000)23:0.0000010…
OG1526.filter.fa_trimed_align.filter	HIVb+F+G4	-4407.8681 (s.e. 114.0209)	(BCONFUSUS:0.0257228750,(((((((((BIGNITUS:0.0019543061,BTERRESTRIS:0.0069025526)74:0.0009610021,BPOLARIS:0.0019424489)40:0.0000010000,((BPYROSOMA:0.0078958952,(BCULLUMANUS:0.0120458886,BSIBIRICUS:0.0049193626)77:0.0009483300)60:0.0009600294,BBREVICEPS:0.0000010000)55:0.0009724658)70:0.0009716865,BIMPATIENS:0.0019479773)22:0.0000010000,BPICIPES:0.0019451776)91:0.0009730853,((((BTURNERI:0.000982366…
OG15315.filter.fa_trimed_align.filter	HIVw	-686.9744 (s.e. 41.6837)	(BCONFUSUS:0.0457689860,(((BIGNITUS:0.0000010000,BTERRESTRIS:0.0000010000)84:0.0000010000,(BPICIPES:0.0180029247,BIMPATIENS:0.0089275233)30:0.0000010000)25:0.0000010000,BPOLARIS:0.0089684110)73:0.0089665816,(((((AFLOREA:0.0268338990,((ACERANA:0.0281004865,AMELLIFERA:0.0188968562)78:0.0092151135,ADORSATA:0.0093006293)80:0.0295975814)100:0.3151231298,BSOROEENSIS:0.0095800521)61:0.0086643243,(BCONSO…
OG1532.filter.fa_trimed_align.filter	HIVw+F+G4	-9232.1631 (s.e. 209.4023)	(BCONFUSUS:0.0397072698,(((((((BIGNITUS:0.0083435600,BTERRESTRIS:0.0080041081)100:0.0131300632,BPOLARIS:0.0141169825)92:0.0028767761,(BPICIPES:0.0223090394,BIMPATIENS:0.0149889947)100:0.0116292110)79:0.0009962994,((BPYROSOMA:0.0178361814,BSOROEENSIS:0.0295751041)36:0.0017506061,((BCULLUMANUS:0.0205086686,BSIBIRICUS:0.0122696633)91:0.0039697832,BBREVICEPS:0.0278400884)78:0.0014152073)36:0.00330573…
OG1533.filter.fa_trimed_align.filter	VT+I	-3693.0830 (s.e. 82.2376)	(BCONFUSUS:0.0030908197,(((BIGNITUS:0.0010261880,(BPICIPES:0.0000010000,BIMPATIENS:0.0000010000)79:0.0010262520)27:0.0000010000,(((BTERRESTRIS:0.0000010000,((BSIBIRICUS:0.0031045203,BBREVICEPS:0.0051713651)55:0.0010188765,BDIFFICILLIMUS:0.0051732370)65:0.0000010000)20:0.0000010000,(((((BTURNERI:0.0020556275,BCONSOBRINUS:0.0020589309)58:0.0000010000,BSKORIKOVI:0.0020804572)63:0.0000010000,BSOROEEN…
OG1534.filter.fa_trimed_align.filter	FLU+I	-3695.3864 (s.e. 88.5803)	(BCONFUSUS:0.0042899609,(((((((((BIGNITUS:0.0000010000,BTERRESTRIS:0.0000010000)91:0.0010493984,BPOLARIS:0.0021043281)53:0.0000010000,(BPICIPES:0.0032478791,BIMPATIENS:0.0031687399)91:0.0020916732)86:0.0010494829,BPYROSOMA:0.0010500301)23:0.0000010000,(BSIBIRICUS:0.0021092865,BBREVICEPS:0.0042150769)83:0.0010517725)29:0.0000010000,BCULLUMANUS:0.0000010000)27:0.0000010000,(((BTURNERI:0.0031456376,…
OG1538.filter.fa_trimed_align.filter	FLU+I	-3872.1907 (s.e. 87.0577)	(BCONFUSUS:0.0124808048,(((((((((BIGNITUS:0.0000010000,BTERRESTRIS:0.0010036521)91:0.0010039679,((BCULLUMANUS:0.0010083508,BOPULENTUS:0.0040602839)48:0.0000010000,BSIBIRICUS:0.0000010000)75:0.0020198880)37:0.0000010000,((BPICIPES:0.0030636652,BBREVICEPS:0.0040870428)62:0.0009802610,BIMPATIENS:0.0040377422)73:0.0000010000)16:0.0000010000,BPOLARIS:0.0000010000)20:0.0000010000,BPYROSOMA:0.0010052793…
OG15398.filter.fa_trimed_align.filter	JTT+F+G4	-1013.0037 (s.e. 62.8683)	(BCONFUSUS:0.0235890024,((((((BIGNITUS:0.0000010000,BPOLARIS:0.0058198002)68:0.0067822012,BTURNERI:0.0395813039)55:0.0021158708,BSIBIRICUS:0.0350877018)100:0.1446433268,BOPULENTUS:0.0046229312)37:0.0000010000,((((AFLOREA:0.0000010000,ACERANA:0.0000010000)100:0.0729577694,(BCULLUMANUS:0.0289142484,BSOROEENSIS:0.0000010000)57:0.0000010000)57:0.0046492182,BIMPATIENS:0.0046152700)17:0.0000010000,(BTE…
OG1540.filter.fa_trimed_align.filter	JTT+R3	-6537.2882 (s.e. 163.3445)	(BCONFUSUS:0.0730300467,((((((((((BIGNITUS:0.0018786339,BTERRESTRIS:0.0037776657)98:0.0047215429,(BPICIPES:0.0037842325,BBREVICEPS:0.0067369665)50:0.0009011146)14:0.0000010046,(BPYROSOMA:0.0075300421,(BIMPATIENS:0.0047113837,BPOLARIS:0.0047081824)50:0.0009162137)35:0.0000023322)46:0.0009364377,(BCULLUMANUS:0.0085747044,BSIBIRICUS:0.0066403313)28:0.0000023322)28:0.0009372686,(BCONSOBRINUS:0.005664…
OG15429.filter.fa_trimed_align.filter	FLU+G4	-775.7539 (s.e. 52.0968)	(BCONFUSUS:0.0211521007,((((((BIGNITUS:0.0102701492,BTERRESTRIS:0.0214099100)94:0.0311198999,BPOLARIS:0.0101294351)51:0.0000010000,(BPICIPES:0.0421375485,BIMPATIENS:0.0522866081)63:0.0000010000)81:0.0101649784,(BDIFFICILLIMUS:0.0416060547,BBREVICEPS:0.0000010000)74:0.0102530412)10:0.0000010000,BOPULENTUS:0.0000010000)6:0.0000010000,((((((AFLOREA:0.0624940313,((ACERANA:0.0097677069,AMELLIFERA:0.02…
OG1546.filter.fa_trimed_align.filter	HIVb+G4	-6700.7675 (s.e. 161.1644)	(BCONFUSUS:0.0155101142,((((((BIGNITUS:0.0034533147,BTERRESTRIS:0.0037878924)100:0.0077027320,BPOLARIS:0.0122197163)98:0.0036101956,(BPICIPES:0.0074835281,BIMPATIENS:0.0114500957)96:0.0025999902)91:0.0017412510,(((BPYROSOMA:0.0089735676,BBREVICEPS:0.0061741544)58:0.0008036253,BCULLUMANUS:0.0150030476)64:0.0000010000,BSIBIRICUS:0.0034852915)99:0.0034882326)86:0.0017488130,(((BTURNERI:0.0066914715,…
OG1549.filter.fa_trimed_align.filter	HIVb+F+R2	-4920.6326 (s.e. 134.1932)	(BCONFUSUS:0.0131767299,((((((BIGNITUS:0.0010124552,BTERRESTRIS:0.0020190748)100:0.0082185786,((BPYROSOMA:0.0092799315,((BCULLUMANUS:0.0040970792,BBREVICEPS:0.0030656912)49:0.0000009991,BSIBIRICUS:0.0020382644)87:0.0010590005)96:0.0047872052,BPOLARIS:0.0045907778)64:0.0006045460)49:0.0000019987,(BPICIPES:0.0031827803,BIMPATIENS:0.0050018536)98:0.0041427412)76:0.0030670346,(((BTURNERI:0.0020324158…
OG1551.filter.fa_trimed_align.filter	JTT+R2	-3680.3738 (s.e. 102.2390)	(BCONFUSUS:0.0207768409,((((BIGNITUS:0.0000010009,BPICIPES:0.0000010009)59:0.0000022738,((((((((AFLOREA:0.0091265785,ADORSATA:0.0033855333)60:0.0000020144,(ACERANA:0.0011407813,AMELLIFERA:0.0011014278)72:0.0022673615)100:0.0235677937,BTERRESTRIS:0.0000021482)72:0.0011033104,BIMPATIENS:0.0000023307)100:0.0365590136,BCONSOBRINUS:0.0000024488)50:0.0022644418,(BTURNERI:0.0021984876,BSKORIKOVI:0.00136…
OG1552.filter.fa_trimed_align.filter	HIVb+F+G4	-10761.9988 (s.e. 235.6920)	(BCONFUSUS:0.0407454308,((((((BIGNITUS:0.0119495875,BTERRESTRIS:0.0144806322)100:0.0132089630,BPOLARIS:0.0198076665)97:0.0051094198,(((BPYROSOMA:0.0254454138,BSIBIRICUS:0.0155790256)46:0.0016384174,(BCULLUMANUS:0.0328338144,BBREVICEPS:0.0373147540)29:0.0000025685)93:0.0050560739,(BPICIPES:0.0222087020,BIMPATIENS:0.0279759790)100:0.0108491625)87:0.0026843673)92:0.0027486947,((((BTURNERI:0.01540152…
OG1553.filter.fa_trimed_align.filter	HIVb+F+G4	-6718.1449 (s.e. 173.8131)	(BCONFUSUS:0.0190713817,(((((BIGNITUS:0.0058324717,BTERRESTRIS:0.0018945594)100:0.0135073445,BPOLARIS:0.0250064876)96:0.0081534002,((BPICIPES:0.0087798261,BSOROEENSIS:0.0426330708)43:0.0000010000,BIMPATIENS:0.0058389481)78:0.0043381880)48:0.0025632874,(BPYROSOMA:0.0168321609,((BCULLUMANUS:0.0082558932,BBREVICEPS:0.0194474040)42:0.0018870446,BSIBIRICUS:0.0051550398)48:0.0016204695)69:0.0019348212)…
OG15533.filter.fa_trimed_align.filter	FLU+G4	-898.0651 (s.e. 59.8069)	(BCONFUSUS:0.0142480407,((((((((BIGNITUS:0.0083046484,BTERRESTRIS:0.0167937304)68:0.0082325778,(BPYROSOMA:0.0250892883,((BPICIPES:0.0253263234,BIMPATIENS:0.0000010000)95:0.0082342245,((BSKORIKOVI:0.0062441478,BPOLARIS:0.0731495645)91:0.0183906199,BSIBIRICUS:0.0252739185)21:0.0000010000)47:0.0000010000)63:0.0081783322)31:0.0000010000,(BTURNERI:0.0000010000,BCULLUMANUS:0.0000010000)63:0.0000010000)…
OG1556.filter.fa_trimed_align.filter	JTT+G4	-4065.1436 (s.e. 91.7673)	(BCONFUSUS:0.0120279750,((((((BIGNITUS:0.0020048341,BTERRESTRIS:0.0000010008)89:0.0010017720,BPOLARIS:0.0010036620)87:0.0010034547,((BPICIPES:0.0030298300,BIMPATIENS:0.0020048677)99:0.0040465583,((((BTURNERI:0.0020061476,BSKORIKOVI:0.0020049855)74:0.0010024755,(BSOROEENSIS:0.0040397939,BHAEMORRHOIDALIS:0.0020145587)80:0.0009990148)55:0.0000010008,(BCONSOBRINUS:0.0010023438,BOPULENTUS:0.0010074749…
OG1557.filter.fa_trimed_align.filter	HIVb+G4	-2538.4495 (s.e. 68.5398)	(BCONFUSUS:0.0015458463,((((((((((BIGNITUS:0.0015582390,BPYROSOMA:0.0046739092)18:0.0000010000,BTERRESTRIS:0.0015545917)20:0.0000010000,BBREVICEPS:0.0015579623)44:0.0015514238,BCULLUMANUS:0.0000010000)43:0.0000015135,BDIFFICILLIMUS:0.0046808523)11:0.0000010000,BSIBIRICUS:0.0031151753)61:0.0015572105,((BTURNERI:0.0031723871,(BSKORIKOVI:0.0000010000,BCONSOBRINUS:0.0015651912)67:0.0000010000)92:0.00…
OG1560.filter.fa_trimed_align.filter	HIVb+F+G4	-6546.5861 (s.e. 172.2970)	(BCONFUSUS:0.0327670601,(((((((BIGNITUS:0.0058950342,BTERRESTRIS:0.0019201185)100:0.0106768974,BPOLARIS:0.0117627811)96:0.0043222499,(BPICIPES:0.0088311056,BIMPATIENS:0.0099102855)99:0.0059238113)67:0.0009175700,(((BPYROSOMA:0.0107649489,BCULLUMANUS:0.0127551996)53:0.0000010000,BBREVICEPS:0.0029087523)81:0.0009665913,BSIBIRICUS:0.0117666730)85:0.0019401540)30:0.0000010000,((((BTURNERI:0.008680737…
OG15611.filter.fa_trimed_align.filter	WAG+G4	-1167.3074 (s.e. 97.3285)	(BCONFUSUS:0.0590806198,(((((BIGNITUS:0.0346643395,BBREVICEPS:0.1298008102)84:0.0117112172,(BTERRESTRIS:0.0000010000,BPOLARIS:0.0270457374)45:0.0092223864)29:0.0000010000,(((BTURNERI:0.0188771582,(BSKORIKOVI:0.0000010000,BCONSOBRINUS:0.2295889053)80:0.0093494921)97:0.0399061343,BOPULENTUS:0.0000021958)83:0.0282915255,(BHAEMORRHOIDALIS:0.0234163102,BDIFFICILLIMUS:0.0460752440)73:0.0063232799)98:0.…
OG15622.filter.fa_trimed_align.filter	HIVb+G4	-990.7897 (s.e. 62.9183)	(BCONFUSUS:0.0858853077,(((((((((BIGNITUS:0.0000010000,BTERRESTRIS:0.0000010000)84:0.0056782037,BBREVICEPS:0.0113641542)10:0.0000010000,BIMPATIENS:0.0056494778)7:0.0000010000,BSIBIRICUS:0.0000010000)6:0.0000010000,(BPICIPES:0.0056494325,(BTURNERI:0.0112336895,((BSUPERBUS:0.0000010000,BWALTONI:0.0000010000)98:0.0570797686,BCONSOBRINUS:0.0118864328)69:0.0170497401)6:0.0000010000)4:0.0000010000)5:0.…
OG1565.filter.fa_trimed_align.filter	HIVb+G4	-6131.2970 (s.e. 162.3477)	(BCONFUSUS:0.0540872457,((((((((BIGNITUS:0.0146185164,BTERRESTRIS:0.0052989272)100:0.0203886561,BPOLARIS:0.0026800891)90:0.0037864918,(BPICIPES:0.0006312863,BIMPATIENS:0.0064438653)100:0.0104291219)94:0.0039837721,BPYROSOMA:0.0115121068)78:0.0017266691,BBREVICEPS:0.0146963436)27:0.0000010000,(BCULLUMANUS:0.0102182024,BSIBIRICUS:0.0040217770)100:0.0087935767)68:0.0010647807,((((BTURNERI:0.00101695…
OG15669.filter.fa_trimed_align.filter	HIVb+F+R2	-2371.2500 (s.e. 112.2661)	(BCONFUSUS:0.0550636491,((((((((BIGNITUS:0.0082168078,BTERRESTRIS:0.0041159214)98:0.0127252337,BPOLARIS:0.0082320430)85:0.0085546021,(BPICIPES:0.0124002616,BIMPATIENS:0.0123960973)96:0.0126915129)69:0.0000029504,((BPYROSOMA:0.0208749639,(BCULLUMANUS:0.0254475815,BBREVICEPS:0.0392724337)37:0.0000009974)31:0.0000009974,BSIBIRICUS:0.0165614762)90:0.0084898251)96:0.0198021511,BHAEMORRHOIDALIS:0.03125…
OG157.filter.fa_trimed_align.filter	JTT+I	-8084.0288 (s.e. 95.8425)	(BCONFUSUS:0.0012442252,((((((((BIGNITUS:0.0000010000,BTERRESTRIS:0.0000010000)87:0.0004040962,BPOLARIS:0.0004039985)38:0.0000010000,BIMPATIENS:0.0000010000)38:0.0000010000,((BPYROSOMA:0.0004075692,BCULLUMANUS:0.0033821122)80:0.0004009046,(BPICIPES:0.0000010000,((BSKORIKOVI:0.0024219342,BSIBIRICUS:0.0004000702)61:0.0000010000,BBREVICEPS:0.0012044445)76:0.0003998604)91:0.0028899621)26:0.0000010000…
OG1571.filter.fa_trimed_align.filter	FLU+G4	-5534.2775 (s.e. 155.7014)	(BCONFUSUS:0.0171531933,((((BIGNITUS:0.0039559618,BTERRESTRIS:0.0019414215)100:0.0049924321,BPOLARIS:0.0089563813)50:0.0009613259,(BPICIPES:0.0057686291,BIMPATIENS:0.0079401572)80:0.0011392727)60:0.0010979886,(((BPYROSOMA:0.0120124377,BSIBIRICUS:0.0079401480)94:0.0018693641,BCULLUMANUS:0.0138601029)54:0.0009871407,(((BTURNERI:0.0086604324,BSKORIKOVI:0.0088577199)71:0.0035399568,((BHAEMORRHOIDALIS…
OG1573.filter.fa_trimed_align.filter	mtVer+F+G4	-4152.4613 (s.e. 106.4455)	(BCONFUSUS:0.0065322403,((((((((((BIGNITUS:0.0000010000,BTERRESTRIS:0.0000010000)99:0.0053908038,BPICIPES:0.0021321200)33:0.0000010000,(BIMPATIENS:0.0010644470,BPOLARIS:0.0032106638)45:0.0000010000)82:0.0010652496,BSIBIRICUS:0.0075719501)52:0.0000010000,(BCULLUMANUS:0.0064320613,BBREVICEPS:0.0053723769)76:0.0010626017)39:0.0000010000,BPYROSOMA:0.0031980202)80:0.0010633803,(BCONSOBRINUS:0.00535900…
OG15735.filter.fa_trimed_align.filter	HIVb+G4	-1334.0535 (s.e. 93.1482)	(BCONFUSUS:0.1548249667,(BIGNITUS:0.0094762562,BTERRESTRIS:0.0085940309)99:0.0611652298,((((((((((((AFLOREA:0.0486237020,AMELLIFERA:0.0559768570)96:0.0517572647,ADORSATA:0.0111624298)82:0.0054684883,ACERANA:0.0246117551)100:0.7316575901,(BSUPERBUS:0.0000025503,BWALTONI:0.0375865346)98:0.1585445132)63:0.0958895137,BCONSOBRINUS:0.1027712486)27:0.0190349534,BOPULENTUS:0.0592892468)27:0.0243614174,((…
OG15889.filter.fa_trimed_align.filter	JTT+G4	-1207.4084 (s.e. 101.9902)	(BCONFUSUS:0.1731372401,(((((((BIGNITUS:0.0235139704,(BTERRESTRIS:0.0475640206,(BSOROEENSIS:0.1484357250,BPOLARIS:0.1107364553)76:0.0530450099)57:0.0121897052)66:0.0589639537,(BPYROSOMA:0.0943032584,BSIBIRICUS:0.0682409448)46:0.0187578629)35:0.0000020770,((((BTURNERI:0.0000020999,BDIFFICILLIMUS:0.1070028110)19:0.0222930591,BSKORIKOVI:0.0225622266)13:0.0114003958,BHAEMORRHOIDALIS:0.0685918739)32:0…
OG159.filter.fa_trimed_align.filter	JTT+I	-8077.3561 (s.e. 91.4956)	(BCONFUSUS:0.0052683056,((((((((BIGNITUS:0.0008122591,BTERRESTRIS:0.0004039600)91:0.0008193974,BPOLARIS:0.0004056620)90:0.0008148675,BBREVICEPS:0.0008124124)34:0.0000010000,BPYROSOMA:0.0004069232)20:0.0000010000,(((AFLOREA:0.0009351589,((ACERANA:0.0008048135,ADORSATA:0.0000021028)60:0.0004017305,AMELLIFERA:0.0000010000)50:0.0002731093)100:0.0088251440,(BSUPERBUS:0.0000010000,BWALTONI:0.0008128891…
OG1596.filter.fa_trimed_align.filter	FLU+R2	-4546.8030 (s.e. 128.5417)	(BCONFUSUS:0.0068638781,((((((BIGNITUS:0.0024010541,BTERRESTRIS:0.0014529200)94:0.0029180208,BPYROSOMA:0.0044194264)59:0.0013537565,((BCULLUMANUS:0.0120433441,BSIBIRICUS:0.0040639423)57:0.0007437600,BBREVICEPS:0.0067946998)34:0.0000010396)53:0.0009613103,((((BTURNERI:0.0050094148,BSKORIKOVI:0.0046830876)99:0.0071960639,BDIFFICILLIMUS:0.0067742539)48:0.0000021508,BHAEMORRHOIDALIS:0.0057725988)36:0…
OG15963.filter.fa_trimed_align.filter	mtMet+F+G4	-3895.9116 (s.e. 149.6735)	(BCONFUSUS:0.0088195780,((((((((BIGNITUS:0.0034948292,BTERRESTRIS:0.0035084475)85:0.0017613223,BPOLARIS:0.0034996711)78:0.0017546815,((AFLOREA:0.1883728190,((ACERANA:0.0519634418,AMELLIFERA:0.0654286126)84:0.0054614163,ADORSATA:0.4516605193)84:0.0488357743)100:0.2486972832,BCULLUMANUS:0.0000025013)47:0.0088593646)39:0.0000025074,(BTURNERI:0.0053888974,BSKORIKOVI:0.0288133560)97:0.0088677099)16:0.…
OG1599.filter.fa_trimed_align.filter	HIVb+F+G4	-6234.5833 (s.e. 159.4210)	(BCONFUSUS:0.0299165261,((((((BIGNITUS:0.0051183554,BTERRESTRIS:0.0060485558)100:0.0153229186,BPOLARIS:0.0142079575)100:0.0081138449,((BPYROSOMA:0.0130637708,BSIBIRICUS:0.0063156149)37:0.0000010000,(BCULLUMANUS:0.0130973636,BBREVICEPS:0.0100867403)17:0.0000010000)83:0.0009932012)76:0.0009938268,(BPICIPES:0.0111510452,BIMPATIENS:0.0070895680)90:0.0039952413)96:0.0039929683,(((BTURNERI:0.0093094251…
OG1605.filter.fa_trimed_align.filter	HIVb+G4	-4159.3901 (s.e. 92.7011)	(BCONFUSUS:0.0138837754,(((((((BIGNITUS:0.0000010000,BPOLARIS:0.0000010000)67:0.0000010000,BTERRESTRIS:0.0009651600)91:0.0009665196,(BPICIPES:0.0029018208,BIMPATIENS:0.0019370970)47:0.0000010000)71:0.0009676466,BBREVICEPS:0.0019340523)13:0.0000010000,(BPYROSOMA:0.0058427590,(BCULLUMANUS:0.0039089147,BSIBIRICUS:0.0029190193)61:0.0009668600)51:0.0000010000)12:0.0000010000,((((BTURNERI:0.0009658429,…
OG1606.filter.fa_trimed_align.filter	FLU+G4	-3988.3406 (s.e. 105.4778)	(BCONFUSUS:0.0069066183,(((((BIGNITUS:0.0045246993,BTERRESTRIS:0.0000010000)100:0.0103954315,BPOLARIS:0.0022830569)85:0.0034687359,(((BPYROSOMA:0.0054571769,BPICIPES:0.0056664484)4:0.0000010000,(BCULLUMANUS:0.0091739198,BBREVICEPS:0.0091275958)1:0.0000010000)1:0.0000010000,(((BTURNERI:0.0011168107,BSKORIKOVI:0.0033810474)95:0.0022444696,((BCONSOBRINUS:0.0022552187,BDIFFICILLIMUS:0.0045151546)89:0…
OG1610.filter.fa_trimed_align.filter	HIVb+F+G4	-4160.5462 (s.e. 97.9840)	(BCONFUSUS:0.0127114290,(((((BIGNITUS:0.0010219354,BTERRESTRIS:0.0020444612)93:0.0020684897,BPOLARIS:0.0054641698)86:0.0031087512,(((BPYROSOMA:0.0010309144,((BCULLUMANUS:0.0041373369,BSIBIRICUS:0.0030821255)63:0.0010394144,BBREVICEPS:0.0030915312)72:0.0000020145)81:0.0010331655,(((BPICIPES:0.0041607840,BIMPATIENS:0.0052217767)80:0.0010239179,BDIFFICILLIMUS:0.0032800948)18:0.0000010000,(((BTURNERI…
OG1612.filter.fa_trimed_align.filter	FLU+I	-3559.2680 (s.e. 76.1189)	(BCONFUSUS:0.0065194123,((((((((BIGNITUS:0.0000010000,BTERRESTRIS:0.0000010000)100:0.0054704839,BPOLARIS:0.0031798722)98:0.0055329007,BPYROSOMA:0.0054269432)69:0.0010608276,((((((AFLOREA:0.0011636467,ADORSATA:0.0030305145)91:0.0030478149,AMELLIFERA:0.0010933495)63:0.0010238554,ACERANA:0.0000010000)100:0.0544353375,BOPULENTUS:0.0000010000)69:0.0021424854,BPICIPES:0.0000010000)49:0.0010691581,BSORO…
OG16169.filter.fa_trimed_align.filter	HIVb+G4	-1808.1943 (s.e. 108.7813)	(BCONFUSUS:0.0569717610,(((((((BIGNITUS:0.0314675203,BTERRESTRIS:0.0297020348)97:0.0173600580,(BPICIPES:0.0085639691,(BIMPATIENS:0.0220279392,BOPULENTUS:0.0709624488)59:0.0343511962)35:0.0163235247)29:0.0122470931,BPOLARIS:0.0163275075)18:0.0112171395,BCONSOBRINUS:0.0469102086)17:0.0133079527,((BTURNERI:0.0232873685,BSKORIKOVI:0.0174421346)93:0.0118469699,(BSOROEENSIS:0.0422009087,(BHAEMORRHOIDAL…
OG1619.filter.fa_trimed_align.filter	HIVb+F+G4	-6055.2559 (s.e. 145.7479)	(BCONFUSUS:0.0135966790,((((((BIGNITUS:0.0038003307,BTERRESTRIS:0.0000010000)99:0.0049722964,BPOLARIS:0.0030057317)94:0.0024642328,((BPICIPES:0.0009156920,BIMPATIENS:0.0027814940)100:0.0074479333,(((((BTURNERI:0.0057277057,BSKORIKOVI:0.0073221418)98:0.0055676287,BOPULENTUS:0.0198456343)99:0.0056787138,BCONSOBRINUS:0.0169378469)40:0.0009098024,BDIFFICILLIMUS:0.0292113924)65:0.0013271543,BHAEMORRHO…
OG1625.filter.fa_trimed_align.filter	JTT+I	-3423.6387 (s.e. 74.2322)	(BCONFUSUS:0.0192628994,(((((BIGNITUS:0.0000010000,BCONSOBRINUS:0.0000010000)65:0.0000010000,(((AFLOREA:0.0029930689,(ACERANA:0.0000010000,ADORSATA:0.0000010000)79:0.0000010000)100:0.0193297913,(BSUPERBUS:0.0010165732,BWALTONI:0.0020607566)69:0.0000010000)79:0.0040967498,BPYROSOMA:0.0010158117)32:0.0000010000)13:0.0000010000,((((BTURNERI:0.0053734879,BSKORIKOVI:0.0020729663)54:0.0030671658,(BCULL…
OG16316.filter.fa_trimed_align.filter	Dayhoff+F+G4	-1646.3286 (s.e. 66.5517)	(BCONFUSUS:0.0092127307,(((((((BIGNITUS:0.0022826026,((((AFLOREA:0.0049147533,((ACERANA:0.0177317143,AMELLIFERA:0.0157719769)98:0.0131422654,ADORSATA:0.0051408970)95:0.0106245916)100:0.1244374193,BPOLARIS:0.0000020551)74:0.0022814521,(BSUPERBUS:0.0045556651,BWALTONI:0.0022303845)93:0.0046129890)11:0.0000021270,(BTERRESTRIS:0.0022918435,BPYROSOMA:0.0022833398)11:0.0000020150)4:0.0000010000)58:0.00…
OG1632.filter.fa_trimed_align.filter	FLU+R2	-4559.5882 (s.e. 141.5252)	(BCONFUSUS:0.0138749288,(((((BIGNITUS:0.0091832096,BTERRESTRIS:0.0071731589)99:0.0105802882,BPOLARIS:0.0074598235)52:0.0012447934,BIMPATIENS:0.0089683540)54:0.0031246290,((BSKORIKOVI:0.0043425838,BCONSOBRINUS:0.0043830108)35:0.0010718924,BSOROEENSIS:0.0053826170)16:0.0000010624)29:0.0011258548,((((BPYROSOMA:0.0054406777,(BCULLUMANUS:0.0054269442,BBREVICEPS:0.0032055949)75:0.0021932043)57:0.000002…
OG1636.filter.fa_trimed_align.filter	JTT+I	-3372.0361 (s.e. 66.3060)	(BCONFUSUS:0.0113514384,(((((BIGNITUS:0.0010386196,BTERRESTRIS:0.0000010000)98:0.0031356311,BIMPATIENS:0.0010388570)23:0.0000010000,(BPICIPES:0.0000010000,BPOLARIS:0.0000010000)40:0.0000010000)20:0.0000010000,BCONSOBRINUS:0.0010368099)57:0.0010360671,(((BPYROSOMA:0.0010345052,BCULLUMANUS:0.0052259356)61:0.0000010000,(((((BTURNERI:0.0010379565,BSKORIKOVI:0.0000010000)94:0.0020806351,(BHAEMORRHOIDA…
OG16385.filter.fa_trimed_align.filter	mtMet+F+G4	-705.9788 (s.e. 44.9369)	(BCONFUSUS:0.0112698576,((((((((BIGNITUS:0.0000010000,BTERRESTRIS:0.0054277339)81:0.0054870677,(BSUPERBUS:0.0000010000,BWALTONI:0.0110171654)96:0.0167143081)47:0.0000010000,BSIBIRICUS:0.0055831440)42:0.0000010000,(BPYROSOMA:0.0055588310,BTURNERI:0.0055566805)28:0.0000010000)16:0.0000010000,BPICIPES:0.0000010000)22:0.0000010000,BIMPATIENS:0.0000010000)16:0.0000010000,(BSKORIKOVI:0.0055457149,(BSOR…
OG1640.filter.fa_trimed_align.filter	mtMet+F+I	-3463.7618 (s.e. 70.5898)	(BCONFUSUS:0.0018247505,(((BIGNITUS:0.0000010000,BSUPERBUS:0.0000010000)44:0.0000010000,((((AFLOREA:0.0000026262,((ACERANA:0.0006813797,ADORSATA:0.0012889249)58:0.0003091737,AMELLIFERA:0.0027005441)67:0.0031888703)100:0.0136893963,BTERRESTRIS:0.0000020647)70:0.0009092350,(((BPYROSOMA:0.0000010000,BBREVICEPS:0.0000010000)56:0.0000010000,BCULLUMANUS:0.0009238742)60:0.0000021274,BSIBIRICUS:0.0018579…
OG1646.filter.fa_trimed_align.filter	HIVb+G4	-5488.9692 (s.e. 139.0129)	(BCONFUSUS:0.0583164943,(((((BIGNITUS:0.0028789082,BTERRESTRIS:0.0028952902)99:0.0048839887,BPOLARIS:0.0116810972)68:0.0018829536,((((BTURNERI:0.0058006871,BSKORIKOVI:0.0038607127)92:0.0019544131,BOPULENTUS:0.0106558378)63:0.0009271488,BHAEMORRHOIDALIS:0.0067744462)67:0.0000010000,(BCONSOBRINUS:0.0048165384,BDIFFICILLIMUS:0.0048196030)86:0.0019220068)66:0.0009604815)55:0.0000010000,(((BPYROSOMA:0…
OG16540.filter.fa_trimed_align.filter	HIVb+I	-1008.7886 (s.e. 72.0622)	(BCONFUSUS:0.0873347599,((((((BIGNITUS:0.0000010000,BTERRESTRIS:0.0000010000)93:0.0168701397,((BPYROSOMA:0.0167188254,(BSIBIRICUS:0.0165126356,BBREVICEPS:0.0167335950)31:0.0000010000)60:0.0000010000,BCULLUMANUS:0.0783455165)69:0.0082952013)80:0.0081708514,((BPICIPES:0.0254060648,BPOLARIS:0.0437910621)85:0.0168389088,BIMPATIENS:0.0176651511)72:0.0074687332)74:0.0088666709,((BTURNERI:0.0165033757,B…
OG16619.filter.fa_trimed_align.filter	FLU+F+R3	-2955.4725 (s.e. 140.7243)	(BCONFUSUS:0.3331209378,(((((((BIGNITUS:0.0187027813,BTERRESTRIS:0.0687727193)100:0.0965007973,((BSUPERBUS:0.0304567326,BWALTONI:0.0290945552)94:0.2066435410,BPOLARIS:0.0583517970)70:0.0529804556)51:0.0465753178,((BPICIPES:0.1024539139,BHAEMORRHOIDALIS:0.0488319572)81:0.0359723604,BBREVICEPS:0.0594560047)66:0.0130352650)18:0.0069921392,((BPYROSOMA:0.0413790062,BCULLUMANUS:0.0244397019)89:0.013324…
OG1666.filter.fa_trimed_align.filter	HIVb+G4	-6465.7082 (s.e. 161.0034)	(BCONFUSUS:0.0269254246,(((((((BIGNITUS:0.0064287808,BTERRESTRIS:0.0048557492)100:0.0077259545,BPOLARIS:0.0095585846)92:0.0033230148,(BPICIPES:0.0229358904,BIMPATIENS:0.0093603121)89:0.0025551501)67:0.0024999781,BSIBIRICUS:0.0020451687)45:0.0000010000,((BPYROSOMA:0.0113392236,BCULLUMANUS:0.0104176294)64:0.0009938894,BBREVICEPS:0.0146033201)29:0.0000010000)90:0.0020796552,(((BTURNERI:0.0030534534,…
OG1668.filter.fa_trimed_align.filter	FLU+G4	-4903.8967 (s.e. 142.1270)	(BCONFUSUS:0.0231432597,((((((((((BIGNITUS:0.0015137926,BTERRESTRIS:0.0111852893)100:0.0093644156,(BPICIPES:0.0017845582,BIMPATIENS:0.0018342189)96:0.0036332621)59:0.0010564486,BBREVICEPS:0.0093151637)37:0.0010868997,BPYROSOMA:0.0195828709)52:0.0000020751,(BSIBIRICUS:0.0042880808,BOPULENTUS:0.0314029483)65:0.0011325221)27:0.0010778363,((BTURNERI:0.0032716508,BSKORIKOVI:0.0043537544)100:0.00994770…
OG1669.filter.fa_trimed_align.filter	FLU+G4	-4300.1662 (s.e. 115.8599)	(BCONFUSUS:0.0235809584,((((((((BIGNITUS:0.0032173307,BTERRESTRIS:0.0043373325)99:0.0053976501,((BPICIPES:0.0043966174,BIMPATIENS:0.0065072151)79:0.0021555953,BPOLARIS:0.0021425060)76:0.0000010000)90:0.0010771775,((((BTURNERI:0.0053992722,BSKORIKOVI:0.0054146262)100:0.0054320936,(BHAEMORRHOIDALIS:0.0075983726,BOPULENTUS:0.0086704556)51:0.0000010000)96:0.0010698311,BDIFFICILLIMUS:0.0021525031)54:0…
OG167.filter.fa_trimed_align.filter	JTTDCMut+F+I	-7301.4829 (s.e. 75.3225)	(BCONFUSUS:0.0012510762,((BIGNITUS:0.0000010000,BTERRESTRIS:0.0000010000)41:0.0000010000,((((AFLOREA:0.0008416486,((ACERANA:0.0004146812,AMELLIFERA:0.0008301749)67:0.0000010000,ADORSATA:0.0000010000)75:0.0004071385)100:0.0043068563,(BSUPERBUS:0.0000010000,BWALTONI:0.0000010000)100:0.0073585374)82:0.0012244125,BSOROEENSIS:0.0008498217)56:0.0003958802,((((((BTURNERI:0.0000010000,BSKORIKOVI:0.000413…
OG1671.filter.fa_trimed_align.filter	JTT+I	-3239.4999 (s.e. 60.9451)	(BCONFUSUS:0.0052101527,((BIGNITUS:0.0010326094,BTERRESTRIS:0.0000010000)100:0.0094613385,(((((((BPYROSOMA:0.0000010000,BSIBIRICUS:0.0000010000)66:0.0000010000,BCULLUMANUS:0.0010308741)42:0.0000010000,BIMPATIENS:0.0010327236)87:0.0010318171,(BCONSOBRINUS:0.0010308064,BDIFFICILLIMUS:0.0020684102)22:0.0000010000)19:0.0000010000,BPICIPES:0.0000010000)4:0.0000010000,BSOROEENSIS:0.0000010000)12:0.0000…
OG1675.filter.fa_trimed_align.filter	mtMet+F+G4	-8273.1008 (s.e. 188.5137)	(BCONFUSUS:0.0151820699,((((((((BIGNITUS:0.0029725962,BTERRESTRIS:0.0023515737)100:0.0061944107,BPOLARIS:0.0142479588)61:0.0011113566,(BPICIPES:0.0046135323,BIMPATIENS:0.0061040552)98:0.0044853569)80:0.0008329433,((BPYROSOMA:0.0045478080,BCULLUMANUS:0.0053400487)55:0.0000010000,BSIBIRICUS:0.0045542999)83:0.0007567480)46:0.0000010000,BBREVICEPS:0.0123364668)93:0.0022712229,BHAEMORRHOIDALIS:0.01384…
OG1677.filter.fa_trimed_align.filter	JTT+I	-3778.3063 (s.e. 91.1266)	(BCONFUSUS:0.0135848053,(((((((BIGNITUS:0.0009902511,BTERRESTRIS:0.0020047310)99:0.0040121727,((((AFLOREA:0.0050739689,ADORSATA:0.0030585410)70:0.0008250541,(ACERANA:0.0010722933,AMELLIFERA:0.0060766500)87:0.0021804083)100:0.0386076028,BPYROSOMA:0.0010401778)73:0.0002835273,BCONSOBRINUS:0.0018996399)57:0.0007632988)28:0.0000010000,BPOLARIS:0.0009962705)38:0.0009966857,(BPICIPES:0.0092029426,BIMPA…
OG1678.filter.fa_trimed_align.filter	HIVb+R2	-4317.4329 (s.e. 112.0806)	(BCONFUSUS:0.0176122127,((((((((BIGNITUS:0.0029725477,BTERRESTRIS:0.0010014909)99:0.0040294898,BPOLARIS:0.0020700647)83:0.0010062246,(((((AFLOREA:0.0041495467,((ACERANA:0.0019146284,AMELLIFERA:0.0019042900)92:0.0018624788,ADORSATA:0.0038598509)92:0.0025974548)100:0.0897020639,BDIFFICILLIMUS:0.0028408313)74:0.0031604552,BCONSOBRINUS:0.0080534236)47:0.0010019368,((BTURNERI:0.0019855751,BSKORIKOVI:0…
OG1679.filter.fa_trimed_align.filter	JTT+R2	-3843.4376 (s.e. 113.7086)	(BCONFUSUS:0.0074503906,((((((BIGNITUS:0.0031145177,BTERRESTRIS:0.0000019941)100:0.0063316444,((BPICIPES:0.0021099233,BIMPATIENS:0.0010570608)91:0.0010487837,BPOLARIS:0.0041902602)71:0.0000009656)62:0.0020885003,((BPYROSOMA:0.0020704757,(BCULLUMANUS:0.0095239535,BSIBIRICUS:0.0008868287)86:0.0012396672)89:0.0020806751,BDIFFICILLIMUS:0.0052393704)41:0.0000009656)22:0.0000009656,BHAEMORRHOIDALIS:0.0…
OG1685.filter.fa_trimed_align.filter	JTT+R2	-4619.2262 (s.e. 162.5520)	(BCONFUSUS:0.0151031361,((((((BIGNITUS:0.0073495854,BTERRESTRIS:0.0122834204)100:0.0195106485,(BPICIPES:0.0158636898,BSIBIRICUS:0.0024124123)76:0.0011188121)28:0.0000026659,((BPYROSOMA:0.0070832340,BCULLUMANUS:0.0058727847)55:0.0000009892,(BIMPATIENS:0.0192576380,(BDIFFICILLIMUS:0.0193075914,BPOLARIS:0.0123379091)29:0.0012704617)66:0.0014948242)76:0.0023392046)27:0.0011527273,BBREVICEPS:0.0059104…
OG1690.filter.fa_trimed_align.filter	JTT+I	-3747.8632 (s.e. 100.4044)	(BCONFUSUS:0.0093076294,(((((((((((BIGNITUS:0.0010877137,BTERRESTRIS:0.0000010000)94:0.0000023199,(BCULLUMANUS:0.0047784648,BSIBIRICUS:0.0000020658)100:0.0114065901)17:0.0021877496,BPOLARIS:0.0021838989)38:0.0010938162,(BPICIPES:0.0021726739,BIMPATIENS:0.0055352443)98:0.0033367476)58:0.0010820200,BBREVICEPS:0.0054679371)29:0.0000010000,BPYROSOMA:0.0021813837)63:0.0010899370,BSOROEENSIS:0.00439468…
OG1691.filter.fa_trimed_align.filter	HIVw+R3	-7395.9779 (s.e. 229.4435)	(BCONFUSUS:0.0430527396,(((((((BIGNITUS:0.0179063391,BTERRESTRIS:0.0055431151)100:0.0181861804,BPOLARIS:0.0132549919)99:0.0130614943,(((BPYROSOMA:0.0273545906,(BCULLUMANUS:0.0628216195,BBREVICEPS:0.0425409206)42:0.0018779187)46:0.0039240049,BSIBIRICUS:0.0329630203)100:0.0134275350,(BPICIPES:0.0137230646,BIMPATIENS:0.0326206914)98:0.0058808705)62:0.0048428840)69:0.0062270188,BSOROEENSIS:0.06426039…
OG1693.filter.fa_trimed_align.filter	mtVer+F+G4	-3735.3413 (s.e. 96.1579)	(BCONFUSUS:0.0206469686,(((((((((BIGNITUS:0.0013311380,BTERRESTRIS:0.0010698708)100:0.0052757336,BDIFFICILLIMUS:0.0032556853)9:0.0000020363,((BSOROEENSIS:0.0065963826,BCONSOBRINUS:0.0032626520)88:0.0010826027,BHAEMORRHOIDALIS:0.0043765260)9:0.0000010000)9:0.0000010000,BOPULENTUS:0.0054523635)19:0.0010819475,(BTURNERI:0.0055064347,BSKORIKOVI:0.0032900739)63:0.0021527615)13:0.0000020428,BPOLARIS:0.…
OG1696.filter.fa_trimed_align.filter	JTT+R2	-4156.5514 (s.e. 107.8557)	(BCONFUSUS:0.0275051201,((((((((((BIGNITUS:0.0061778124,BTERRESTRIS:0.0010132356)86:0.0020782995,BDIFFICILLIMUS:0.0000010017)63:0.0010230179,BCONSOBRINUS:0.0020488730)58:0.0010233018,((((((AFLOREA:0.0000010017,ACERANA:0.0000010017)54:0.0000010017,AMELLIFERA:0.0010324224)79:0.0020682790,ADORSATA:0.0000021692)100:0.0400002233,(BSUPERBUS:0.0000010017,BWALTONI:0.0000010017)98:0.0053641683)92:0.004169…
OG1702.filter.fa_trimed_align.filter	JTT+R2	-2658.1559 (s.e. 95.1101)	(BCONFUSUS:0.0048263608,((((((((BIGNITUS:0.0019594400,BTERRESTRIS:0.0015787505)91:0.0015657305,BPOLARIS:0.0016102024)91:0.0032166255,(BIMPATIENS:0.0000009981,BCULLUMANUS:0.0064359912)88:0.0015902630)72:0.0015785935,BPICIPES:0.0038938537)58:0.0000025269,BPYROSOMA:0.0048269123)40:0.0000009981,BBREVICEPS:0.0015878367)39:0.0000009981,BSIBIRICUS:0.0015833009)95:0.0048164276,((((AFLOREA:0.0023038619,(A…
OG17055.filter.fa_trimed_align.filter	JTT+G4	-857.5877 (s.e. 70.8316)	(BCONFUSUS:0.0077998560,((((((((((((BIGNITUS:0.0084023963,((BPICIPES:0.0803235400,BPOLARIS:0.0000022647)68:0.0146516639,BCULLUMANUS:0.0596510703)28:0.0000010000)51:0.0087933337,BHAEMORRHOIDALIS:0.0000026061)76:0.0487498742,BTURNERI:0.0071738811)10:0.0000020575,(BPYROSOMA:0.0000010000,BSOROEENSIS:0.0296418720)36:0.0146005927)13:0.0000021967,BDIFFICILLIMUS:0.0072060400)61:0.0310355689,(BSKORIKOVI:0…
OG1708.filter.fa_trimed_align.filter	mtVer+F+G4	-6126.7697 (s.e. 157.4154)	(BCONFUSUS:0.0124154621,((((((BIGNITUS:0.0041119217,BTERRESTRIS:0.0036212130)100:0.0107503363,BPOLARIS:0.0103660023)87:0.0033063091,(BPICIPES:0.0104233564,BIMPATIENS:0.0047651297)99:0.0057518904)72:0.0009719478,(((BPYROSOMA:0.0098041835,BCULLUMANUS:0.0151228849)88:0.0009186229,BSIBIRICUS:0.0086785968)86:0.0010443439,BBREVICEPS:0.0135505667)86:0.0019346791)74:0.0009398945,((((BTURNERI:0.0048686602…
OG1709.filter.fa_trimed_align.filter	HIVb+R2	-4333.9759 (s.e. 109.4224)	(BCONFUSUS:0.0200710765,((((((((BIGNITUS:0.0000010000,BTERRESTRIS:0.0010710696)97:0.0032260134,BPYROSOMA:0.0043069297)15:0.0000010000,BSIBIRICUS:0.0000010000)3:0.0000010000,((((((AFLOREA:0.0105095351,(ACERANA:0.0031486953,ADORSATA:0.0031514807)64:0.0000010000)72:0.0020968536,AMELLIFERA:0.0000010000)100:0.1512250004,BCULLUMANUS:0.0100954239)61:0.0041441035,BPOLARIS:0.0017995975)54:0.0015073771,BBR…
OG1710.filter.fa_trimed_align.filter	JTT+F+R2	-6273.4073 (s.e. 170.8742)	(BCONFUSUS:0.1674715077,(((((((BIGNITUS:0.0015300332,BTERRESTRIS:0.0108778574)90:0.0130713698,BSOROEENSIS:0.0514382327)45:0.0008056106,((BPICIPES:0.0045797020,(BIMPATIENS:0.0714627789,BPOLARIS:0.0140273366)61:0.0052715653)20:0.0000009996,(((BTURNERI:0.0081334833,BSKORIKOVI:0.0235162806)87:0.0041573085,BOPULENTUS:0.0328903523)78:0.0014079111,BDIFFICILLIMUS:0.0106707073)81:0.0046249083)20:0.0000020…
OG1713.filter.fa_trimed_align.filter	JTT+I	-2622.4785 (s.e. 87.2207)	(BCONFUSUS:0.0049601685,(((BIGNITUS:0.0016319803,(BCONSOBRINUS:0.0049382747,BPOLARIS:0.0016251602)75:0.0016338366)22:0.0000010000,(((((AFLOREA:0.0015985995,((ACERANA:0.0015706193,ADORSATA:0.0015664603)62:0.0000010000,AMELLIFERA:0.0031267302)100:0.0404621792)100:0.0627480655,BIMPATIENS:0.0036608574)65:0.0012493859,BTERRESTRIS:0.0016349826)45:0.0000010000,((((BPYROSOMA:0.0032653797,BOPULENTUS:0.008…
OG172.filter.fa_trimed_align.filter	HIVw+F+G4	-27840.4354 (s.e. 359.0552)	(BCONFUSUS:0.0469239265,(((((((BIGNITUS:0.0056846929,BTERRESTRIS:0.0081671830)100:0.0169657403,BPOLARIS:0.0113212303)100:0.0073587914,(BPICIPES:0.0091796154,BIMPATIENS:0.0192406280)100:0.0094243044)93:0.0006327205,((BPYROSOMA:0.0168127746,(BCULLUMANUS:0.0218936230,BSIBIRICUS:0.0120988217)76:0.0008565633)73:0.0005972340,BBREVICEPS:0.0248283847)100:0.0025287919)100:0.0029042310,(((((BTURNERI:0.0112…
OG1720.filter.fa_trimed_align.filter	HIVb+G4	-4192.6429 (s.e. 115.9527)	(BCONFUSUS:0.0079311507,(((BIGNITUS:0.0000010000,(BTERRESTRIS:0.0033623668,BPOLARIS:0.0078849297)32:0.0000010000)57:0.0011212270,(((((BPYROSOMA:0.0056606017,BBREVICEPS:0.0105763355)47:0.0010682263,((((BTURNERI:0.0033514423,BSKORIKOVI:0.0070120954)100:0.0056452265,(BCONSOBRINUS:0.0022571619,BOPULENTUS:0.0045049452)84:0.0010905406)91:0.0011402629,(BSOROEENSIS:0.0056943761,BHAEMORRHOIDALIS:0.0045863…
OG1723.filter.fa_trimed_align.filter	JTT+G4	-6921.2967 (s.e. 178.4874)	(BCONFUSUS:0.0449636526,(((BIGNITUS:0.0129163396,((BCULLUMANUS:0.0114667015,BBREVICEPS:0.0175168353)90:0.0019945366,BCONSOBRINUS:0.0130908696)97:0.0112213161)95:0.0121264197,(BIMPATIENS:0.0045588430,BDIFFICILLIMUS:0.0345653689)75:0.0008826169)34:0.0000010000,(((((BTERRESTRIS:0.0477901421,BHAEMORRHOIDALIS:0.0069104200)70:0.0029224532,BOPULENTUS:0.0118999755)63:0.0019535612,BPICIPES:0.0058838977)42…
OG1727.filter.fa_trimed_align.filter	FLU+I	-3280.4027 (s.e. 74.7654)	(BCONFUSUS:0.0055395685,((((((BIGNITUS:0.0011300717,BTERRESTRIS:0.0024167495)87:0.0022663306,BPICIPES:0.0011313498)14:0.0000010000,((BPYROSOMA:0.0022660495,((BCULLUMANUS:0.0046045811,BBREVICEPS:0.0022706374)41:0.0000010000,BSIBIRICUS:0.0000010000)42:0.0000010000)64:0.0011325541,BIMPATIENS:0.0011352729)5:0.0000010000)45:0.0000010000,BPOLARIS:0.0011314040)79:0.0045455806,((((BTURNERI:0.0022645306,B…
OG1729.filter.fa_trimed_align.filter	HIVb+F+R2	-5156.4738 (s.e. 150.0081)	(BCONFUSUS:0.0151884878,((((BIGNITUS:0.0042760310,BTERRESTRIS:0.0042737547)100:0.0100588078,BPOLARIS:0.0096916002)53:0.0032535209,((BPICIPES:0.0067638583,BIMPATIENS:0.0040383410)75:0.0034779349,BSOROEENSIS:0.0194851310)68:0.0018741490)49:0.0013299130,(((((AFLOREA:0.0056504784,((ACERANA:0.0099402711,AMELLIFERA:0.0068832624)95:0.0023491197,ADORSATA:0.0096726006)92:0.0087856484)100:0.1241083499,BPYR…
OG1733.filter.fa_trimed_align.filter	JTT	-2920.2329 (s.e. 48.6987)	(BCONFUSUS:0.0011067652,(((BIGNITUS:0.0000010000,BTERRESTRIS:0.0000010000)96:0.0022137464,BPYROSOMA:0.0011065737)20:0.0000010000,(((((((AFLOREA:0.0033289735,(ACERANA:0.0000010000,(ADORSATA:0.0078150767,AMELLIFERA:0.0022143133)91:0.0022198506)78:0.0011082690)100:0.0077841160,BCONSOBRINUS:0.0011064184)41:0.0000010000,(BTURNERI:0.0000010000,BSKORIKOVI:0.0000010000)64:0.0000010000)36:0.0000010000,(BS…
OG1735.filter.fa_trimed_align.filter	HIVb+F+G4	-5805.3462 (s.e. 154.4513)	(BCONFUSUS:0.0114068293,((((((((BIGNITUS:0.0041733127,BTERRESTRIS:0.0042420235)100:0.0073062205,(((BPYROSOMA:0.0093886942,BCULLUMANUS:0.0072499272)36:0.0000010000,(BSIBIRICUS:0.0072505662,BBREVICEPS:0.0093650202)39:0.0000010000)84:0.0010513001,(BPICIPES:0.0052128698,BIMPATIENS:0.0083523507)93:0.0020676168)50:0.0000020090)43:0.0010330613,(BCONSOBRINUS:0.0115476740,BHAEMORRHOIDALIS:0.0251220135)14:…
OG1737.filter.fa_trimed_align.filter	JTTDCMut+R2	-3609.8685 (s.e. 95.8820)	(BCONFUSUS:0.0034017502,(((((((((BIGNITUS:0.0000009961,BTERRESTRIS:0.0022862592)93:0.0011410615,BPYROSOMA:0.0022878615)33:0.0000009961,(BCONSOBRINUS:0.0045821635,BPOLARIS:0.0011439623)7:0.0000009961)23:0.0000009961,BPICIPES:0.0057424326)58:0.0011402019,(BIMPATIENS:0.0000009961,(BCULLUMANUS:0.0057559396,BBREVICEPS:0.0022744244)24:0.0000009961)10:0.0000009961)21:0.0000009961,BSIBIRICUS:0.0022752869…
OG1738.filter.fa_trimed_align.filter	FLU+I	-3822.9619 (s.e. 103.5750)	(BCONFUSUS:0.0077151031,(((BIGNITUS:0.0000010000,BTERRESTRIS:0.0000010000)99:0.0057897526,(((BPYROSOMA:0.0057452332,BCONSOBRINUS:0.0022814251)18:0.0000010000,(BSIBIRICUS:0.0011342790,BPOLARIS:0.0049704498)42:0.0000032750)12:0.0000010000,((((BPICIPES:0.0046199953,BIMPATIENS:0.0057581777)91:0.0022957656,BOPULENTUS:0.0011413480)81:0.0011371495,BHAEMORRHOIDALIS:0.0034211697)52:0.0000010000,((((BTURNE…
OG17382.filter.fa_trimed_align.filter	JTT+G4	-614.2076 (s.e. 44.4398)	(BCONFUSUS:0.0168423309,(BIGNITUS:0.0083745368,(BTERRESTRIS:0.0084223523,(BSOROEENSIS:0.0342956956,BDIFFICILLIMUS:0.0000010000)71:0.0083173345)6:0.0000010000)6:0.0000010000,(((((((AFLOREA:0.0171000931,(ADORSATA:0.0085329128,AMELLIFERA:0.0000010000)15:0.0000010000)77:0.0085197222,ACERANA:0.0000010000)100:0.1010737693,(BSUPERBUS:0.0254227011,BWALTONI:0.0000010000)64:0.0086382416)24:0.0080401088,BCU…
OG1747.filter.fa_trimed_align.filter	JTT+G4	-4073.6080 (s.e. 114.2719)	(BCONFUSUS:0.0109899469,(((((((((BIGNITUS:0.0020967011,BTERRESTRIS:0.0000010000)100:0.0085246540,BPOLARIS:0.0021163392)85:0.0010453922,BPICIPES:0.0031558901)51:0.0000010000,BIMPATIENS:0.0128082712)92:0.0010497036,BPYROSOMA:0.0084625280)42:0.0000010000,((((((BTURNERI:0.0021064212,BOPULENTUS:0.0095982104)14:0.0000010000,(BSKORIKOVI:0.0052844910,BHAEMORRHOIDALIS:0.0052892787)36:0.0000010000)68:0.001…
OG1749.filter.fa_trimed_align.filter	HIVb+I	-2428.2890 (s.e. 88.6173)	(BCONFUSUS:0.0024122934,((((((((((BIGNITUS:0.0040856461,BTERRESTRIS:0.0000010000)98:0.0061412184,BPOLARIS:0.0020461841)81:0.0020368625,((BPYROSOMA:0.0020332822,BCULLUMANUS:0.0061516416)25:0.0000010000,(BSIBIRICUS:0.0020325732,BBREVICEPS:0.0081600523)22:0.0000010000)74:0.0020386057)21:0.0000010000,BPICIPES:0.0000010000)21:0.0000010000,BIMPATIENS:0.0040784946)85:0.0020293928,BDIFFICILLIMUS:0.002034…
OG1751.filter.fa_trimed_align.filter	FLU+R2	-4874.4200 (s.e. 146.6451)	(BCONFUSUS:0.0168115508,((((((((BIGNITUS:0.0000024639,BTERRESTRIS:0.0000009916)84:0.0010535674,BPOLARIS:0.0233019369)100:0.0079011111,(BTURNERI:0.0020486238,BSKORIKOVI:0.0020466214)99:0.0056094516)52:0.0020290550,BPYROSOMA:0.0074756845)61:0.0026875398,BBREVICEPS:0.0050649732)34:0.0010752348,(((BPICIPES:0.0020509080,BIMPATIENS:0.0061772970)60:0.0009742084,BCULLUMANUS:0.0168470414)46:0.0010406052,(…
OG1752.filter.fa_trimed_align.filter	JTT+I	-2086.7089 (s.e. 61.8022)	(BCONFUSUS:0.0053524772,((((((((BIGNITUS:0.0000010000,BTERRESTRIS:0.0000010000)85:0.0017319008,BPOLARIS:0.0052506439)48:0.0000010000,(BPICIPES:0.0000010000,BIMPATIENS:0.0000010000)66:0.0000010000)64:0.0017396352,BSKORIKOVI:0.0017472166)12:0.0000010000,((BPYROSOMA:0.0017450988,BDIFFICILLIMUS:0.0034977821)50:0.0000010000,((BCULLUMANUS:0.0017562764,BBREVICEPS:0.0035364919)66:0.0017636885,BSIBIRICUS:…
OG1753.filter.fa_trimed_align.filter	HIVb+G4	-9544.1844 (s.e. 261.9971)	(BCONFUSUS:0.2217875414,(((BIGNITUS:0.0198161376,BTERRESTRIS:0.0191989376)100:0.0793872308,BPOLARIS:0.1082544512)89:0.0126606147,((BPYROSOMA:0.0505018332,(((BPICIPES:0.0088324198,BIMPATIENS:0.0132441568)100:0.0110746473,BBREVICEPS:0.0121030992)75:0.0020036831,((((BCULLUMANUS:0.0768514786,BOPULENTUS:0.1052399735)79:0.0127580531,BSOROEENSIS:0.0673053881)58:0.0043953346,BCONSOBRINUS:0.0077381441)49:…
OG1754.filter.fa_trimed_align.filter	mtVer+F+I+G4	-6873.3848 (s.e. 185.2765)	(BCONFUSUS:0.0975868068,((((((((BIGNITUS:0.0017513048,BTERRESTRIS:0.0024342567)100:0.0111463797,BPOLARIS:0.0069136900)94:0.0040687285,(BPICIPES:0.0043882258,BIMPATIENS:0.0100745392)96:0.0034236774)68:0.0017536102,BPYROSOMA:0.0050359309)49:0.0000009986,(BCULLUMANUS:0.0419827886,BSIBIRICUS:0.0008071631)61:0.0016975297)79:0.0016796320,(BTURNERI:0.0059379409,BSKORIKOVI:0.0025182899)99:0.0050990886)17…
OG1761.filter.fa_trimed_align.filter	HIVb+R2	-5151.8676 (s.e. 158.1228)	(BCONFUSUS:0.0063191575,(((((BIGNITUS:0.0030849931,BTERRESTRIS:0.0032814986)100:0.0290719236,BPOLARIS:0.0065003858)17:0.0000026047,(((((BTURNERI:0.0067070231,BSKORIKOVI:0.0111617226)100:0.0366719920,BOPULENTUS:0.0161295871)85:0.0002793976,BHAEMORRHOIDALIS:0.0242069554)88:0.0020221478,BDIFFICILLIMUS:0.0043501331)72:0.0011106301,BCONSOBRINUS:0.0264598002)29:0.0010295224)33:0.0010247568,((BPICIPES:0…
OG1781.filter.fa_trimed_align.filter	HIVw+G4	-5919.1372 (s.e. 152.7188)	(BCONFUSUS:0.0243612694,((((((((BIGNITUS:0.0036618499,BTERRESTRIS:0.0017349655)100:0.0057879287,BPOLARIS:0.0111454980)96:0.0050295083,BCULLUMANUS:0.0183408845)42:0.0000010000,(((BPICIPES:0.0091742229,BIMPATIENS:0.0154222165)100:0.0101708057,BSIBIRICUS:0.0010049283)69:0.0009968766,BBREVICEPS:0.0131408188)62:0.0010048015)21:0.0000010000,BPYROSOMA:0.0070668921)93:0.0030078880,((((BTURNERI:0.00201086…
OG1782.filter.fa_trimed_align.filter	HIVw+F+G4	-7735.6940 (s.e. 195.4301)	(BCONFUSUS:0.0532566816,(((((BIGNITUS:0.0033565218,BTERRESTRIS:0.0011913877)100:0.0252532978,(BPICIPES:0.0163886237,BIMPATIENS:0.0252785889)98:0.0077558532)73:0.0023238906,((BPYROSOMA:0.0320492692,(BCULLUMANUS:0.0491443715,BSIBIRICUS:0.0099713343)65:0.0020159711)37:0.0000020076,BBREVICEPS:0.0175911606)93:0.0044118496)76:0.0032444578,(((((BTURNERI:0.0055033120,BSKORIKOVI:0.0075567780)100:0.0136630…
OG1796.filter.fa_trimed_align.filter	HIVb+F+I	-3551.4683 (s.e. 68.5176)	(BCONFUSUS:0.0211518324,((((((((((BIGNITUS:0.0009421254,BTERRESTRIS:0.0000010000)95:0.0019328713,BPOLARIS:0.0019445859)70:0.0009436649,(BSUPERBUS:0.0000010000,BWALTONI:0.0000010000)99:0.0048239650)24:0.0000010000,BHAEMORRHOIDALIS:0.0000010000)45:0.0009607432,BCONSOBRINUS:0.0009613010)8:0.0000010000,BPYROSOMA:0.0009703429)8:0.0000010000,(((AFLOREA:0.0009699233,((ACERANA:0.0019684951,AMELLIFERA:0.0…
OG1798.filter.fa_trimed_align.filter	FLU+G4	-3752.3763 (s.e. 91.9108)	(BCONFUSUS:0.0462854682,((((((((BIGNITUS:0.0000010000,BTERRESTRIS:0.0020947257)95:0.0021020125,BPOLARIS:0.0022902609)86:0.0010555237,(BPICIPES:0.0274515241,BIMPATIENS:0.0031744743)80:0.0010461941)60:0.0010450064,((AFLOREA:0.0059216857,((ACERANA:0.0063107674,ADORSATA:0.0031422745)72:0.0010276124,AMELLIFERA:0.0031979450)77:0.0024970135)100:0.0522071464,(BSUPERBUS:0.0000020326,BWALTONI:0.0021407071)…
OG180.filter.fa_trimed_align.filter	HIVb+F+G4	-12921.9753 (s.e. 184.0575)	(BCONFUSUS:0.0168127137,((((((BIGNITUS:0.0017354748,BTERRESTRIS:0.0013909260)100:0.0029421740,BPOLARIS:0.0024471045)100:0.0033127592,(BPICIPES:0.0021095488,BIMPATIENS:0.0028012234)82:0.0003768369)90:0.0010473270,(BPYROSOMA:0.0045221724,((BCULLUMANUS:0.0034931326,BSIBIRICUS:0.0027842661)60:0.0003420787,BBREVICEPS:0.0066239238)66:0.0000010000)99:0.0016979603)100:0.0037753652,(((BTURNERI:0.001042452…
OG1803.filter.fa_trimed_align.filter	FLU+R2	-3794.4723 (s.e. 101.4891)	(BCONFUSUS:0.0059405831,((((((BIGNITUS:0.0022608275,BTERRESTRIS:0.0011915352)92:0.0069991505,((BPYROSOMA:0.0023131396,(BCULLUMANUS:0.0093920712,(BSIBIRICUS:0.0011529729,BBREVICEPS:0.0082938857)45:0.0000009471)90:0.0011456958)84:0.0011571323,BPOLARIS:0.0058177036)21:0.0000009471)42:0.0011476598,BDIFFICILLIMUS:0.0023021927)22:0.0000009471,BOPULENTUS:0.0057659411)28:0.0011480019,(((((BPICIPES:0.0108…
OG1804.filter.fa_trimed_align.filter	HIVb+F+I	-4743.0789 (s.e. 110.8419)	(BCONFUSUS:0.0106142548,(((((((((BIGNITUS:0.0035422822,BTERRESTRIS:0.0017587507)97:0.0026428608,BPOLARIS:0.0017645323)97:0.0035413073,BBREVICEPS:0.0052923549)20:0.0000010000,(((BTURNERI:0.0026602008,BSKORIKOVI:0.0044472968)91:0.0035400493,((BCULLUMANUS:0.0017614756,BDIFFICILLIMUS:0.0035411989)46:0.0008758299,BOPULENTUS:0.0097851974)46:0.0000010000)51:0.0000010000,BSIBIRICUS:0.0017575311)32:0.0000…
OG1805.filter.fa_trimed_align.filter	JTT+R2	-3831.7006 (s.e. 113.8466)	(BCONFUSUS:0.0142297748,((((((BIGNITUS:0.0000009952,((((BTERRESTRIS:0.0023474297,BSIBIRICUS:0.0144941906)69:0.0025359904,BPOLARIS:0.0000009952)35:0.0000009952,((((BTURNERI:0.0000009952,BSKORIKOVI:0.0207023963)94:0.0011339259,BOPULENTUS:0.0022736362)45:0.0000009952,BHAEMORRHOIDALIS:0.0034256753)30:0.0011332016,BDIFFICILLIMUS:0.0000009952)18:0.0011301248)15:0.0011261436,BPYROSOMA:0.0034007909)19:0.…
OG18092.filter.fa_trimed_align.filter	JTT+G4	-1585.9857 (s.e. 100.4391)	(BCONFUSUS:0.1347354700,((((BIGNITUS:0.0092436806,BTERRESTRIS:0.0087338175)98:0.1080486997,((BPICIPES:0.0187917595,BIMPATIENS:0.0542776073)83:0.0160488184,BPOLARIS:0.2124810825)73:0.0056129932)58:0.0413700271,(((BTURNERI:0.0000010000,BSKORIKOVI:0.0178821199)99:0.0464296628,(BCONSOBRINUS:0.0456298441,BOPULENTUS:0.1242408349)72:0.0189206125)42:0.0000022278,((BSOROEENSIS:0.0366611985,BDIFFICILLIMUS:…
OG1816.filter.fa_trimed_align.filter	HIVb+F+R2	-4218.7333 (s.e. 110.4768)	(BCONFUSUS:0.0075038688,(((((((BIGNITUS:0.0009672590,BTERRESTRIS:0.0000009828)98:0.0029131015,BIMPATIENS:0.0039061967)23:0.0000009828,(BPICIPES:0.0019427718,BPOLARIS:0.0038912162)13:0.0000009828)44:0.0009698277,((((BPYROSOMA:0.0047650318,BCULLUMANUS:0.0040409394)67:0.0008816110,BBREVICEPS:0.0038593276)25:0.0000009828,BSIBIRICUS:0.0019253826)88:0.0009649259,(BSUPERBUS:0.0039168078,BWALTONI:0.00000…
OG1818.filter.fa_trimed_align.filter	JTT+R2	-4880.6183 (s.e. 156.2577)	(BCONFUSUS:0.0377433187,((((BIGNITUS:0.0011124026,BPICIPES:0.0022283827)47:0.0000009973,((((((AFLOREA:0.0163758838,((ACERANA:0.0089916324,AMELLIFERA:0.0067118168)88:0.0043105153,ADORSATA:0.0193844695)84:0.0060118766)100:0.2053828435,(BSUPERBUS:0.0029584953,BWALTONI:0.0754015405)61:0.0033611306)62:0.0124306820,(BHAEMORRHOIDALIS:0.0039897711,BDIFFICILLIMUS:0.0050232632)86:0.0046024881)64:0.00542165…
OG1819.filter.fa_trimed_align.filter	HIVb+F+R2	-3897.9645 (s.e. 102.5302)	(BCONFUSUS:0.0134964602,(((((((BIGNITUS:0.0013253130,BTERRESTRIS:0.0000010000)92:0.0044508032,(((BPICIPES:0.0033034588,BIMPATIENS:0.0000024804)77:0.0000020528,BTURNERI:0.0032815675)50:0.0010973424,BPOLARIS:0.0044056931)11:0.0000020690)34:0.0010996259,(BCONSOBRINUS:0.0055328431,BDIFFICILLIMUS:0.0010990227)9:0.0000020289)19:0.0000020676,((BPYROSOMA:0.0021944055,(BSIBIRICUS:0.0021990300,BBREVICEPS:0…
OG1821.filter.fa_trimed_align.filter	FLU+G4	-4804.0031 (s.e. 141.1141)	(BCONFUSUS:0.0094316531,(((((BIGNITUS:0.0017687231,BTERRESTRIS:0.0035248056)100:0.0075490608,BPOLARIS:0.0035541373)95:0.0033705062,(((((BPYROSOMA:0.0064069414,(BCULLUMANUS:0.0129113224,BSIBIRICUS:0.0042690928)23:0.0010390647)10:0.0020898200,(BHAEMORRHOIDALIS:0.0128982592,BBREVICEPS:0.0084927892)35:0.0010665988)16:0.0000020186,((BTURNERI:0.0053266279,BSKORIKOVI:0.0053652837)88:0.0020953255,(BOPULE…
OG1822.filter.fa_trimed_align.filter	HIVb+I	-3798.6382 (s.e. 100.9329)	(BCONFUSUS:0.0043323251,(((((((BIGNITUS:0.0000010000,BTERRESTRIS:0.0000010000)93:0.0022236162,BPOLARIS:0.0033174985)90:0.0022192493,((((BPYROSOMA:0.0021981640,BBREVICEPS:0.0010987983)29:0.0000010000,BCULLUMANUS:0.0010987123)29:0.0000010000,BSIBIRICUS:0.0033015756)81:0.0011009802,BPICIPES:0.0011023512)80:0.0011012432)48:0.0000010000,BIMPATIENS:0.0055220768)80:0.0011193685,(((BTURNERI:0.0000010000,…
OG1824.filter.fa_trimed_align.filter	HIVb+F+G4	-4236.6264 (s.e. 93.2918)	(BCONFUSUS:0.0118500055,((((((((((BIGNITUS:0.0008988534,BPOLARIS:0.0018067864)95:0.0018204937,BTERRESTRIS:0.0036135281)63:0.0008658905,BOPULENTUS:0.0183092115)62:0.0009305811,((BCULLUMANUS:0.0053393386,BBREVICEPS:0.0009070638)56:0.0008968801,BHAEMORRHOIDALIS:0.0091029032)25:0.0000010000)40:0.0009014836,(BPICIPES:0.0021160211,BIMPATIENS:0.0008896994)90:0.0027232539)6:0.0000010000,(BTURNERI:0.00180…
OG1828.filter.fa_trimed_align.filter	JTT+I	-3622.3895 (s.e. 87.5773)	(BCONFUSUS:0.0021997918,((((BIGNITUS:0.0022027115,BSOROEENSIS:0.0164274899)47:0.0000010000,(BTERRESTRIS:0.0000010000,(((((BPYROSOMA:0.0011161152,(((BCULLUMANUS:0.0056041055,BBREVICEPS:0.0044421709)70:0.0010847690,BSIBIRICUS:0.0000010000)53:0.0010992921,BOPULENTUS:0.0409084289)45:0.0000020757)15:0.0000010000,BCONSOBRINUS:0.0011061205)15:0.0000010000,BPICIPES:0.0044243112)48:0.0011031304,((BHAEMORR…
OG183.filter.fa_trimed_align.filter	JTT+G4	-5264.6804 (s.e. 117.8578)	(BCONFUSUS:0.0082303640,((((BIGNITUS:0.0008115053,BPOLARIS:0.0008118567)61:0.0000025663,((BPYROSOMA:0.0000010000,BCULLUMANUS:0.0215191677)70:0.0008066361,BCONSOBRINUS:0.0065464064)70:0.0008167312)12:0.0000010000,(((((((AFLOREA:0.0040181824,(ACERANA:0.0040128220,AMELLIFERA:0.0000026015)79:0.0024225938)85:0.0019616096,ADORSATA:0.0020673624)100:0.0604942119,(BSUPERBUS:0.0000010000,BWALTONI:0.0032168…
OG1831.filter.fa_trimed_align.filter	JTT+G4	-5485.6567 (s.e. 194.8093)	(BCONFUSUS:0.0371216490,(((((((BIGNITUS:0.0044175364,BTERRESTRIS:0.0000024228)87:0.0077053499,((AFLOREA:0.0233803605,((ACERANA:0.0146281901,ADORSATA:0.0191355647)87:0.0089154512,AMELLIFERA:0.0000020411)83:0.0143580103)100:0.4783003883,BPOLARIS:0.0173711380)23:0.0032265523)31:0.0016777202,(BPICIPES:0.0116737635,BIMPATIENS:0.0119149269)94:0.0111113446)54:0.0113393518,BPYROSOMA:0.0216588394)42:0.001…
OG1833.filter.fa_trimed_align.filter	HIVb+R2	-5508.1233 (s.e. 174.4472)	(BCONFUSUS:0.0121732058,((((((BIGNITUS:0.0040702425,BTERRESTRIS:0.0019949984)100:0.0102152974,BPOLARIS:0.0135924294)97:0.0081959560,(BPICIPES:0.0062985708,BIMPATIENS:0.0103567229)100:0.0124588536)77:0.0015119336,((((BPYROSOMA:0.0049959144,BSIBIRICUS:0.0059279387)72:0.0012779065,BCULLUMANUS:0.0135808377)70:0.0012899573,BBREVICEPS:0.0133680735)93:0.0029776469,(((BTURNERI:0.0040689301,BSKORIKOVI:0.0…
OG1834.filter.fa_trimed_align.filter	HIVw+F+G4	-10613.2343 (s.e. 221.6696)	(BCONFUSUS:0.0579943200,(((((((BIGNITUS:0.0081084787,BTERRESTRIS:0.0066259270)100:0.0228625223,BPOLARIS:0.0207731114)78:0.0041069883,(BPICIPES:0.0267830981,BIMPATIENS:0.0436706700)100:0.0137746770)88:0.0027338694,(((BPYROSOMA:0.0311736805,BCULLUMANUS:0.0321169231)90:0.0015433244,BSIBIRICUS:0.0102320997)97:0.0041362004,BBREVICEPS:0.0298660565)94:0.0040980333)83:0.0020228020,((((BTURNERI:0.01082406…
OG1842.filter.fa_trimed_align.filter	HIVb+F+G4	-5679.9162 (s.e. 159.1690)	(BCONFUSUS:0.0176127207,((((BIGNITUS:0.0078098200,BTERRESTRIS:0.0032640223)89:0.0048749107,BPOLARIS:0.0177367374)87:0.0094697678,((BPYROSOMA:0.0131828296,(((BPICIPES:0.0072828498,BIMPATIENS:0.0123216347)83:0.0046178387,BCONSOBRINUS:0.0176753895)57:0.0008998215,BOPULENTUS:0.0190497220)44:0.0007669033)39:0.0000024681,((((BTURNERI:0.0090102336,BSKORIKOVI:0.0078820398)99:0.0051962348,BHAEMORRHOIDALIS…
OG1843.filter.fa_trimed_align.filter	FLU+G4	-4648.3744 (s.e. 123.7322)	(BCONFUSUS:0.0195912388,(((((((((BIGNITUS:0.0000010000,BTERRESTRIS:0.0011734320)94:0.0060315849,(BCONSOBRINUS:0.0207336087,BPOLARIS:0.0044639146)80:0.0208622599)59:0.0010584899,(BPICIPES:0.0097288051,BIMPATIENS:0.0023685667)96:0.0047322020)69:0.0011869743,(BOPULENTUS:0.0070570906,BDIFFICILLIMUS:0.0058998593)58:0.0011768998)2:0.0000010000,(BTURNERI:0.0035322051,BSKORIKOVI:0.0023526211)13:0.0000010…
OG185.filter.fa_trimed_align.filter	HIVb+F+R2	-10777.2161 (s.e. 190.3627)	(BCONFUSUS:0.0136930540,((((((BIGNITUS:0.0017404193,BTERRESTRIS:0.0044830071)100:0.0067631221,BPOLARIS:0.0053755523)68:0.0017510184,(BPICIPES:0.0031026067,BIMPATIENS:0.0026614747)84:0.0013332281)44:0.0004438733,(((BPYROSOMA:0.0035462591,BCULLUMANUS:0.0039707919)79:0.0004513821,BBREVICEPS:0.0044326018)59:0.0004357861,BSIBIRICUS:0.0044306771)89:0.0008914176)41:0.0004465199,(((BTURNERI:0.0013175744,…
OG1850.filter.fa_trimed_align.filter	JTT+R2	-4271.8480 (s.e. 131.7569)	(BCONFUSUS:0.0150850735,((((((BIGNITUS:0.0032907327,BTERRESTRIS:0.0021847135)87:0.0021805683,(BPYROSOMA:0.0032705726,BBREVICEPS:0.0021912593)19:0.0010643323)21:0.0010862898,((((((AFLOREA:0.0139056844,AMELLIFERA:0.0056511310)91:0.0009503053,ACERANA:0.0114579554)97:0.0108435075,ADORSATA:0.0187585637)100:0.1423163498,BPOLARIS:0.0039307015)83:0.0048993964,(BCULLUMANUS:0.0053419254,BSIBIRICUS:0.001398…
OG1854.filter.fa_trimed_align.filter	JTT+R2	-3964.5222 (s.e. 118.9539)	(BCONFUSUS:0.0021290219,((((((BIGNITUS:0.0019560875,BTERRESTRIS:0.0061913620)100:0.0103501446,BPOLARIS:0.0072161330)97:0.0061582649,(BPICIPES:0.0059565565,BIMPATIENS:0.0047576276)85:0.0013781954)60:0.0010265694,((BPYROSOMA:0.0029571579,(BSIBIRICUS:0.0009798317,BBREVICEPS:0.0022074351)65:0.0000009807)93:0.0027222333,((((((BTURNERI:0.0000009807,BSKORIKOVI:0.0009681505)100:0.0039186782,BCULLUMANUS:0…
OG1855.filter.fa_trimed_align.filter	FLU+R2	-6176.1559 (s.e. 157.1111)	(BCONFUSUS:0.0153880138,(((((((BIGNITUS:0.0026258478,BTERRESTRIS:0.0034880989)100:0.0062506812,BPOLARIS:0.0062241613)100:0.0061722619,(((AFLOREA:0.0225002683,((ACERANA:0.0160865032,AMELLIFERA:0.0131688156)68:0.0061927798,ADORSATA:0.0415726400)60:0.0097456612)100:0.1718170257,BPICIPES:0.0000020336)78:0.0043155770,BIMPATIENS:0.0043728007)78:0.0052732390)30:0.0008469622,BBREVICEPS:0.0096658787)10:0.…
OG1856.filter.fa_trimed_align.filter	FLU+G4	-6017.7870 (s.e. 169.2342)	(BCONFUSUS:0.0439942112,((((((BIGNITUS:0.0050553481,BTERRESTRIS:0.0072983920)99:0.0086729133,BIMPATIENS:0.0056496340)51:0.0010833680,(BPICIPES:0.0123139272,BPOLARIS:0.0087156044)44:0.0012385465)62:0.0032420848,(BCULLUMANUS:0.0113456785,BSIBIRICUS:0.0090270101)85:0.0022385506)26:0.0011200944,(BPYROSOMA:0.0112969479,BBREVICEPS:0.0246133960)69:0.0000010000)65:0.0031183439,((((AFLOREA:0.0319175066,((…
OG18578.filter.fa_trimed_align.filter	JTT+I	-719.5277 (s.e. 55.4418)	(BCONFUSUS:0.0188243659,(((BIGNITUS:0.0000010000,BTERRESTRIS:0.0000010000)91:0.0155971389,BSIBIRICUS:0.0000010000)67:0.0000024870,(((((((AFLOREA:0.0080659396,(ADORSATA:0.0000010000,AMELLIFERA:0.0000010000)48:0.0000010000)51:0.0000010000,ACERANA:0.0160801291)100:0.1509385976,(BPICIPES:0.0077300039,BIMPATIENS:0.0085616092)100:0.0327046774)18:0.0000010000,(((BPYROSOMA:0.0077656316,(BCULLUMANUS:0.031…
OG186.filter.fa_trimed_align.filter	JTT+G4	-9557.9910 (s.e. 149.3667)	(BCONFUSUS:0.0101033004,((((BIGNITUS:0.0004461244,BTERRESTRIS:0.0025174588)98:0.0012356896,BPOLARIS:0.0008394571)85:0.0004167972,(BPICIPES:0.0029491122,BIMPATIENS:0.0025253224)82:0.0004120284)67:0.0004101283,(((BPYROSOMA:0.0016744039,((BCULLUMANUS:0.0016774970,BSIBIRICUS:0.0012579498)86:0.0004173551,BBREVICEPS:0.0020951176)51:0.0000010000)87:0.0004278484,(((BTURNERI:0.0029478449,BSKORIKOVI:0.0029…
OG1865.filter.fa_trimed_align.filter	FLU+G4	-4369.8188 (s.e. 121.6733)	(BCONFUSUS:0.0192133609,((((((BIGNITUS:0.0060031346,BTERRESTRIS:0.0010615892)100:0.0072235666,BPOLARIS:0.0023462962)77:0.0011786165,(BPICIPES:0.0070971549,BIMPATIENS:0.0047742632)96:0.0047389007)45:0.0000010000,((BPYROSOMA:0.0090065021,BHAEMORRHOIDALIS:0.0179561564)53:0.0060948370,((BCULLUMANUS:0.0120139509,BBREVICEPS:0.0083261430)82:0.0010931230,BSIBIRICUS:0.0094986770)60:0.0000010000)34:0.00116…
OG1866.filter.fa_trimed_align.filter	HIVb+R2	-4545.5528 (s.e. 122.9820)	(BCONFUSUS:0.0038676505,((((((((BIGNITUS:0.0009414548,BTERRESTRIS:0.0049456132)47:0.0000009987,BPOLARIS:0.0018951519)61:0.0009427888,(BPICIPES:0.0067368909,BIMPATIENS:0.0018921542)91:0.0019432655)89:0.0019048208,(BTURNERI:0.0028305288,BSKORIKOVI:0.0018946561)99:0.0045775397)42:0.0009422794,((BPYROSOMA:0.0028259896,BOPULENTUS:0.0106518331)42:0.0009634609,((BCULLUMANUS:0.0028432975,(BHAEMORRHOIDALI…
OG1869.filter.fa_trimed_align.filter	HIVb+F+G4	-7437.0659 (s.e. 181.0659)	(BCONFUSUS:0.0253954512,(((((((BIGNITUS:0.0116333076,BTERRESTRIS:0.0048280367)100:0.0101631731,BPOLARIS:0.0084078891)99:0.0072325663,(BPYROSOMA:0.0162900682,BBREVICEPS:0.0293911734)78:0.0038362703)42:0.0000020341,(BCULLUMANUS:0.0191439059,BSIBIRICUS:0.0100805131)46:0.0021139863)42:0.0010595374,BSOROEENSIS:0.0207441171)26:0.0010797513,(BPICIPES:0.0128611862,BIMPATIENS:0.0150483901)57:0.0041644565)…
OG187.filter.fa_trimed_align.filter	JTT+I	-9313.1358 (s.e. 146.6828)	(BCONFUSUS:0.0098919514,(((((((BIGNITUS:0.0000010000,BTERRESTRIS:0.0000010000)100:0.0061648699,BCULLUMANUS:0.0069999675)45:0.0004066562,(BSIBIRICUS:0.0012215766,BPOLARIS:0.0016298425)50:0.0004039701)82:0.0004066339,(((BPYROSOMA:0.0008212909,BOPULENTUS:0.0024839909)100:0.0040683079,BHAEMORRHOIDALIS:0.0070870159)92:0.0022713153,BDIFFICILLIMUS:0.0028583202)28:0.0000010000)50:0.0000010000,(((BTURNERI…
OG1871.filter.fa_trimed_align.filter	HIVb+F+R3	-6312.6368 (s.e. 187.2665)	(BCONFUSUS:0.0344698693,(((((BIGNITUS:0.0163513459,BTERRESTRIS:0.0055157875)100:0.0123971514,BPOLARIS:0.0214364240)70:0.0043461069,(BPICIPES:0.0077530154,BIMPATIENS:0.0110960909)76:0.0042510022)58:0.0000020419,(((BPYROSOMA:0.0089317502,BCULLUMANUS:0.0286534176)39:0.0029411895,(BSIBIRICUS:0.0144649016,BBREVICEPS:0.0200083271)34:0.0010077112)74:0.0023077695,((((BTURNERI:0.0098530106,BSKORIKOVI:0.00…
OG1872.filter.fa_trimed_align.filter	mtVer+F+I	-3852.0250 (s.e. 84.5165)	(BCONFUSUS:0.0198129528,(((((((BIGNITUS:0.0020313584,BTERRESTRIS:0.0000010000)97:0.0030979433,BPOLARIS:0.0062092016)63:0.0020072804,((((BPYROSOMA:0.0010201069,(BCULLUMANUS:0.0168891148,BSIBIRICUS:0.0020457847)57:0.0000010000)46:0.0000010000,BBREVICEPS:0.0010188562)97:0.0030752531,(BCONSOBRINUS:0.0073627124,BDIFFICILLIMUS:0.0021028087)74:0.0009695716)42:0.0000010000,(((BTURNERI:0.0010200505,BHAEMO…
OG1873.filter.fa_trimed_align.filter	FLU+R2	-3533.3563 (s.e. 97.7461)	(BCONFUSUS:0.0116136664,(((((BIGNITUS:0.0012634218,BTERRESTRIS:0.0011860416)99:0.0050141985,BPOLARIS:0.0037344440)72:0.0012364973,BSOROEENSIS:0.0105828727)68:0.0012261745,(((((((AFLOREA:0.0035820654,(ADORSATA:0.0011842012,AMELLIFERA:0.0023662195)87:0.0012518829)77:0.0000009981,ACERANA:0.0022922767)100:0.0780017214,BBREVICEPS:0.0036074841)55:0.0013336165,(BPYROSOMA:0.0037454550,BCULLUMANUS:0.00121…
OG1874.filter.fa_trimed_align.filter	mtVer+F+G4	-4866.5862 (s.e. 131.4625)	(BCONFUSUS:0.0156194178,((((((BIGNITUS:0.0116469758,BTERRESTRIS:0.0057084660)99:0.0064105913,BCONSOBRINUS:0.0123822507)59:0.0021620552,(BPYROSOMA:0.0075987012,(BTURNERI:0.0037864950,BSKORIKOVI:0.0018510297)99:0.0028256663)47:0.0000020943)48:0.0009333839,(((AFLOREA:0.0049389457,(ACERANA:0.0019056786,(ADORSATA:0.0094848191,AMELLIFERA:0.0028640103)64:0.0000020714)87:0.0018347081)100:0.0491088779,BDI…
OG1875.filter.fa_trimed_align.filter	JTT+G4	-4130.0737 (s.e. 110.7806)	(BCONFUSUS:0.0080115618,((((((BIGNITUS:0.0044875702,BTERRESTRIS:0.0000010000)90:0.0011184082,((((BTURNERI:0.0011204745,BSKORIKOVI:0.0000010000)100:0.0056197462,BOPULENTUS:0.0112739293)23:0.0000010000,(BCONSOBRINUS:0.0056116129,BHAEMORRHOIDALIS:0.0101433815)23:0.0000010000)63:0.0000022542,BSOROEENSIS:0.0054751860)87:0.0011154469)27:0.0000010000,(BIMPATIENS:0.0056055132,BPOLARIS:0.0166195292)35:0.0…
OG1877.filter.fa_trimed_align.filter	FLU+G4	-2406.0808 (s.e. 98.6347)	(BCONFUSUS:0.0215828065,((((((((((BIGNITUS:0.0064173971,BTERRESTRIS:0.0021676308)99:0.0092655147,BPOLARIS:0.0185988871)93:0.0066227845,BBREVICEPS:0.0021260719)55:0.0042741544,(BPICIPES:0.0043158743,BIMPATIENS:0.0043556931)64:0.0042710833)31:0.0000010000,((BPYROSOMA:0.0131303907,BSIBIRICUS:0.0021351895)87:0.0021592860,BCULLUMANUS:0.0130950836)81:0.0021324639)61:0.0021375482,((BTURNERI:0.0086372292…
OG1881.filter.fa_trimed_align.filter	JTT+G4	-4860.5466 (s.e. 122.8004)	(BCONFUSUS:0.0232926344,(((((((BIGNITUS:0.0006569078,BTERRESTRIS:0.0088223098)100:0.0156174276,BPOLARIS:0.0018854212)62:0.0000010000,(BPICIPES:0.0028338300,BIMPATIENS:0.0018855275)94:0.0018871639)81:0.0009419383,BPYROSOMA:0.0047265262)21:0.0000010000,BSIBIRICUS:0.0000010000)13:0.0000010000,(BCULLUMANUS:0.0018845942,BBREVICEPS:0.0037873550)21:0.0000010000)54:0.0000010000,(((BTURNERI:0.0361008044,B…
OG1882.filter.fa_trimed_align.filter	JTT+R2	-3510.9609 (s.e. 99.6862)	(BCONFUSUS:0.0342934206,((((((((BIGNITUS:0.0000009963,BTERRESTRIS:0.0022231590)88:0.0033258311,BOPULENTUS:0.0079149175)75:0.0011485375,BBREVICEPS:0.0055819721)85:0.0022500288,BCULLUMANUS:0.0000009963)49:0.0011207170,BPOLARIS:0.0011107311)54:0.0011124767,((BPICIPES:0.0000009963,BSIBIRICUS:0.0025144758)71:0.0000009963,BIMPATIENS:0.0000009963)87:0.0011217802)48:0.0011150394,((((BPYROSOMA:0.013883905…
OG1883.filter.fa_trimed_align.filter	HIVb+F	-3651.8286 (s.e. 52.9316)	(BCONFUSUS:0.0010110017,(BIGNITUS:0.0000010000,BSIBIRICUS:0.0000010000)80:0.0000010000,((((((((AFLOREA:0.0008709278,((ACERANA:0.0000010000,ADORSATA:0.0000010000)67:0.0000010000,AMELLIFERA:0.0026317088)86:0.0017629482)100:0.0195960033,BHAEMORRHOIDALIS:0.0008753000)52:0.0000010000,((BPICIPES:0.0026252652,BDIFFICILLIMUS:0.0008753000)49:0.0000010000,(((BSOROEENSIS:0.0000010000,BWALTONI:0.0008797221)7…
OG1885.filter.fa_trimed_align.filter	HIVw+F+G4	-7735.2045 (s.e. 211.0553)	(BCONFUSUS:0.0301890684,(((((((BIGNITUS:0.0068023794,BTERRESTRIS:0.0078063034)100:0.0160593349,BPOLARIS:0.0225620739)98:0.0065319919,((BPICIPES:0.0074215604,BIMPATIENS:0.0192655966)100:0.0083913764,BBREVICEPS:0.0270669198)51:0.0043595077)32:0.0014304851,((BPYROSOMA:0.0210084817,BCULLUMANUS:0.0286140633)95:0.0049960470,BSIBIRICUS:0.0213599314)51:0.0028316793)98:0.0064820485,((((BTURNERI:0.00621882…
OG1887.filter.fa_trimed_align.filter	FLU+R2	-4546.9147 (s.e. 122.9804)	(BCONFUSUS:0.0031200169,((((((((BIGNITUS:0.0118353127,BPICIPES:0.0023474866)93:0.0051393443,BPYROSOMA:0.1053007518)98:0.0130499313,((BTERRESTRIS:0.0068004232,BPOLARIS:0.0023739431)92:0.0033868782,BIMPATIENS:0.0011232246)56:0.0000012825)71:0.0011162700,BCULLUMANUS:0.0033781047)21:0.0000009985,(((AFLOREA:0.0187197603,((ACERANA:0.0065472059,ADORSATA:0.0086669065)76:0.0029264781,AMELLIFERA:0.00351717…
OG189.filter.fa_trimed_align.filter	FLU+F+R3	-15807.8755 (s.e. 282.3801)	(BCONFUSUS:0.0202822729,(((((BIGNITUS:0.0019771834,BTERRESTRIS:0.0023994760)100:0.0082430649,BPOLARIS:0.0081743089)99:0.0039611124,(((BPYROSOMA:0.0096185559,(BCULLUMANUS:0.0085020945,BSIBIRICUS:0.0023988619)95:0.0017883485)74:0.0011350189,BBREVICEPS:0.0049775010)75:0.0011017222,(BPICIPES:0.0061666524,BIMPATIENS:0.0103944241)99:0.0050864410)72:0.0003118419)94:0.0028461195,((((BTURNERI:0.0052636921…
OG1897.filter.fa_trimed_align.filter	JTT+R2	-5966.9528 (s.e. 197.9799)	(BCONFUSUS:0.0256357778,((((((((BIGNITUS:0.0067428405,BTERRESTRIS:0.0014091975)100:0.0186574580,(BPICIPES:0.0183964852,BIMPATIENS:0.0033028401)77:0.0038645954)72:0.0072188031,(BPYROSOMA:0.0143117342,(BCULLUMANUS:0.0144263595,BSIBIRICUS:0.0071563775)71:0.0023487524)33:0.0000020097)14:0.0011912911,BBREVICEPS:0.0180738279)30:0.0012301534,(BTURNERI:0.0046996410,BSKORIKOVI:0.0061738830)90:0.0084086897…
OG190.filter.fa_trimed_align.filter	mtVer+F+R3	-15635.1545 (s.e. 299.5533)	(BCONFUSUS:0.0346186347,(((((((BIGNITUS:0.0023661381,BTERRESTRIS:0.0050591167)100:0.0084339467,BPOLARIS:0.0084770224)96:0.0032659199,(((BPYROSOMA:0.0166332016,(BCULLUMANUS:0.0084428231,BBREVICEPS:0.0250807434)72:0.0027767611)44:0.0009721795,BSIBIRICUS:0.0045642856)44:0.0014882816,((BPICIPES:0.0091458664,BIMPATIENS:0.0139988623)100:0.0095244923,BSOROEENSIS:0.0300148246)12:0.0004847441)23:0.0005868…
OG1900.filter.fa_trimed_align.filter	HIVw+F+R2	-7302.7124 (s.e. 190.1458)	(BCONFUSUS:0.0144239831,(((((((BIGNITUS:0.0031403725,BTERRESTRIS:0.0073399217)99:0.0082209199,BPOLARIS:0.0251814783)100:0.0098083778,(BPICIPES:0.0041952122,BIMPATIENS:0.0073622633)100:0.0105541312)89:0.0018274627,((BPYROSOMA:0.0064574982,BBREVICEPS:0.0147904683)89:0.0011131268,(BCULLUMANUS:0.0258597832,BSIBIRICUS:0.0141235281)85:0.0041294450)96:0.0042522736)99:0.0090651951,(((BTURNERI:0.003301473…
OG1909.filter.fa_trimed_align.filter	JTT+G4	-3398.1776 (s.e. 71.9781)	(BCONFUSUS:0.0021175692,(((((((BIGNITUS:0.0021052742,BTERRESTRIS:0.0010498137)93:0.0021100421,BPOLARIS:0.0021067488)75:0.0010522638,(BPYROSOMA:0.0031616060,BCULLUMANUS:0.0223758446)13:0.0000010000)14:0.0000010000,((((BPICIPES:0.0016075528,BIMPATIENS:0.0058296545)53:0.0021254966,BCONSOBRINUS:0.0025796376)28:0.0006307084,(BTURNERI:0.0028212453,BSKORIKOVI:0.0000010000)61:0.0014084323)43:0.0000011999…
OG1916.filter.fa_trimed_align.filter	mtMet+F+I	-2885.8485 (s.e. 63.1078)	(BCONFUSUS:0.0069159629,(((((((((BIGNITUS:0.0009612835,BTERRESTRIS:0.0013216491)65:0.0011029363,BPOLARIS:0.0000010000)64:0.0011303196,((BCULLUMANUS:0.0011148498,BBREVICEPS:0.0000010000)50:0.0000010000,BSIBIRICUS:0.0011209530)90:0.0011194200)16:0.0000010000,BCONSOBRINUS:0.0000010000)13:0.0000010000,BPICIPES:0.0000010000)17:0.0000010000,((BPYROSOMA:0.0000010000,BHAEMORRHOIDALIS:0.0011128688)79:0.00…
OG1924.filter.fa_trimed_align.filter	FLU+G4	-3593.9244 (s.e. 90.6888)	(BCONFUSUS:0.0078823811,((((((((BIGNITUS:0.0000010000,BTERRESTRIS:0.0067756449)98:0.0044642478,BPYROSOMA:0.0089308983)10:0.0000010000,BBREVICEPS:0.0022118515)10:0.0000010000,((BTURNERI:0.0022103016,BSKORIKOVI:0.0011070617)52:0.0011033403,BHAEMORRHOIDALIS:0.0044385886)27:0.0000010000)39:0.0011066085,(BOPULENTUS:0.0044680344,BPOLARIS:0.0022185626)4:0.0000010000)12:0.0000010000,((BSIBIRICUS:0.001114…
OG1925.filter.fa_trimed_align.filter	HIVw+F+G4	-7888.3818 (s.e. 178.9779)	(BCONFUSUS:0.0435901682,(((((((BIGNITUS:0.0036556990,BTERRESTRIS:0.0054932568)100:0.0110593015,BPOLARIS:0.0073812557)96:0.0036496243,(BPICIPES:0.0140970147,BIMPATIENS:0.0187365581)100:0.0064170689)81:0.0008965815,((BPYROSOMA:0.0119736581,BBREVICEPS:0.0186133729)55:0.0000010000,(BCULLUMANUS:0.0211676147,BSIBIRICUS:0.0140788370)93:0.0034787667)81:0.0009237366)99:0.0051859882,((((BTURNERI:0.01134456…
OG1934.filter.fa_trimed_align.filter	FLU+G4	-4619.7342 (s.e. 132.6386)	(BCONFUSUS:0.0292618379,(((((BIGNITUS:0.0011914314,BTERRESTRIS:0.0000010000)98:0.0037379557,BPOLARIS:0.0074258920)73:0.0031517147,BBREVICEPS:0.0118550125)60:0.0014091943,(((BPYROSOMA:0.0047559858,(BCULLUMANUS:0.0120062416,BSIBIRICUS:0.0012048453)81:0.0023616745)56:0.0011859209,(((BTURNERI:0.0910088246,BSKORIKOVI:0.0085668620)99:0.0097811741,BOPULENTUS:0.0084492524)90:0.0036336196,(BCONSOBRINUS:0.…
OG1939.filter.fa_trimed_align.filter	FLU+G4	-4409.5696 (s.e. 129.0923)	(BCONFUSUS:0.0198032527,((((BIGNITUS:0.0025591163,BTERRESTRIS:0.0000010000)99:0.0066240885,BPOLARIS:0.0078354605)47:0.0000010000,(BPICIPES:0.0033119204,BIMPATIENS:0.0033101105)91:0.0021837739)54:0.0010914556,(((((BPYROSOMA:0.0032868552,BBREVICEPS:0.0066239545)27:0.0000010000,BCULLUMANUS:0.0044037680)16:0.0000010000,BSIBIRICUS:0.0010926518)83:0.0010974500,BSOROEENSIS:0.0089973001)76:0.0010852427,(…
OG1940.filter.fa_trimed_align.filter	HIVw+F+G4	-5852.0143 (s.e. 155.5971)	(BCONFUSUS:0.0804461785,(((((((BIGNITUS:0.0258158867,BTERRESTRIS:0.0090771459)100:0.0185360537,BPOLARIS:0.0078312229)99:0.0077421827,(BPICIPES:0.0104547920,BIMPATIENS:0.0209707362)100:0.0106217231)96:0.0039636749,((BPYROSOMA:0.0141858455,(BCULLUMANUS:0.0169162328,BSIBIRICUS:0.0069702593)88:0.0149168818)52:0.0000021733,BBREVICEPS:0.0117597652)90:0.0051718318)68:0.0012676090,(((BTURNERI:0.005199462…
OG195.filter.fa_trimed_align.filter	HIVb+F+I	-9235.6590 (s.e. 140.7785)	(BCONFUSUS:0.0035203639,(((((BIGNITUS:0.0004321280,BTERRESTRIS:0.0003938174)95:0.0008136909,BPOLARIS:0.0012305134)84:0.0004112839,BIMPATIENS:0.0020587070)61:0.0004074292,((BPYROSOMA:0.0065456399,BBREVICEPS:0.0013131943)43:0.0000010000,(BPICIPES:0.0022740220,((BCULLUMANUS:0.0037689583,BSIBIRICUS:0.0012884220)56:0.0000010000,(BSOROEENSIS:0.0038315286,(BSUPERBUS:0.0000010000,BWALTONI:0.0008029578)10…
OG1951.filter.fa_trimed_align.filter	HIVb+F+G4	-7481.2174 (s.e. 184.0763)	(BCONFUSUS:0.0251263841,(((((((BIGNITUS:0.0054812290,BTERRESTRIS:0.0045783070)100:0.0103262938,BPOLARIS:0.0082322189)97:0.0035947215,(BPICIPES:0.0100534386,BIMPATIENS:0.0101316989)99:0.0054515544)92:0.0018067960,((BPYROSOMA:0.0100482329,(BCULLUMANUS:0.0166734782,BSIBIRICUS:0.0119220073)80:0.0008297791)41:0.0000010000,BBREVICEPS:0.0182750317)95:0.0018043943)82:0.0009052539,(((BTURNERI:0.0054398317…
OG1952.filter.fa_trimed_align.filter	mtMet+F+R2	-2422.7593 (s.e. 86.6770)	(BCONFUSUS:0.0160509960,(BIGNITUS:0.0032105938,BTERRESTRIS:0.0000010219)60:0.0000010219,((((AFLOREA:0.0200873372,(ACERANA:0.0012555937,AMELLIFERA:0.0070211038)54:0.0037089065)65:0.0019940147,ADORSATA:0.0088149751)100:0.0441085227,BIMPATIENS:0.0000010219)61:0.0014758588,(((((((((BPYROSOMA:0.0000010219,BCONSOBRINUS:0.0000010219)48:0.0000010219,BHAEMORRHOIDALIS:0.0015064596)48:0.0000010219,(BPICIPES…
OG1973.filter.fa_trimed_align.filter	JTT+G4	-3684.8929 (s.e. 100.3259)	(BCONFUSUS:0.0129734525,(((BIGNITUS:0.0000010000,BTERRESTRIS:0.0023021837)100:0.0069673336,BPOLARIS:0.0046131351)32:0.0000020948,(((((((BPYROSOMA:0.0034428762,BBREVICEPS:0.0034415904)19:0.0000010000,BSIBIRICUS:0.0011470295)27:0.0000010000,BCULLUMANUS:0.0069381646)42:0.0011438691,BSOROEENSIS:0.0034527469)6:0.0000010000,(((BTURNERI:0.0057659143,BSKORIKOVI:0.0011373602)94:0.0023076151,BCONSOBRINUS:0…
OG1976.filter.fa_trimed_align.filter	FLU+G4	-3156.8519 (s.e. 71.2868)	(BCONFUSUS:0.0123825669,((((((BIGNITUS:0.0012027431,BTERRESTRIS:0.0012038883)99:0.0048474899,(BPICIPES:0.0000010000,BIMPATIENS:0.0000010000)55:0.0000010000)79:0.0012060424,BBREVICEPS:0.0060818632)36:0.0000010000,((BCULLUMANUS:0.0098286837,BDIFFICILLIMUS:0.0024242175)77:0.0012130119,BSIBIRICUS:0.0012105924)17:0.0000010000)10:0.0000010000,((BPYROSOMA:0.0024197385,BCONSOBRINUS:0.0012074827)29:0.0000…
OG1984.filter.fa_trimed_align.filter	JTT+I+G4	-2240.5016 (s.e. 84.1600)	(BCONFUSUS:0.0262887423,((((((BIGNITUS:0.0019046149,((BTURNERI:0.0103803295,BOPULENTUS:0.0074112496)95:0.0157221115,BCONSOBRINUS:0.0020576411)69:0.0018271495)36:0.0000023953,BPOLARIS:0.0000010699)43:0.0000022459,(((((((AFLOREA:0.0037637123,((ACERANA:0.0000010699,ADORSATA:0.0000010699)50:0.0000010699,AMELLIFERA:0.0018642680)54:0.0000010699)99:0.0099467274,BIMPATIENS:0.0000010699)49:0.0000021318,BT…
OG1985.filter.fa_trimed_align.filter	JTT+R2	-4490.9272 (s.e. 149.5330)	(BCONFUSUS:0.0148558265,(((((((((BIGNITUS:0.0022690310,BTERRESTRIS:0.0121732724)46:0.0080568429,BPOLARIS:0.0056992341)47:0.0057576411,((BHAEMORRHOIDALIS:0.0022707827,BOPULENTUS:0.0126988498)79:0.0011338185,BBREVICEPS:0.0091524349)73:0.0012089010)26:0.0108771421,((BPYROSOMA:0.0091707363,(BCULLUMANUS:0.0292475756,BSIBIRICUS:0.0012450839)45:0.0000009944)62:0.0011307853,BCONSOBRINUS:0.0081449465)36:0…
OG1986.filter.fa_trimed_align.filter	mtMet+F+G4	-3972.6088 (s.e. 95.5249)	(BCONFUSUS:0.0083750903,((((((BIGNITUS:0.0042053654,BTERRESTRIS:0.0010402817)91:0.0020993184,BPOLARIS:0.0010387951)83:0.0010438963,BTURNERI:0.0020915800)22:0.0000010000,((((BPYROSOMA:0.0020975243,BCULLUMANUS:0.0031457757)62:0.0010300661,BSOROEENSIS:0.0052339045)31:0.0000010000,(BCONSOBRINUS:0.0010403102,BOPULENTUS:0.0041837033)29:0.0000010000)3:0.0000010000,((BPICIPES:0.0041923135,BIMPATIENS:0.00…
OG1988.filter.fa_trimed_align.filter	JTT+I	-3028.1741 (s.e. 64.9668)	(BCONFUSUS:0.0000020192,(((((BIGNITUS:0.0012176988,BTERRESTRIS:0.0000010000)82:0.0012174425,BBREVICEPS:0.0012172590)40:0.0000010000,((((BPYROSOMA:0.0012159227,BPOLARIS:0.0024397419)73:0.0000010000,(BIMPATIENS:0.0024384185,((BSUPERBUS:0.0000010000,BWALTONI:0.0000010000)100:0.0073459057,BOPULENTUS:0.0012130626)67:0.0012232679)38:0.0000010000)34:0.0000010000,BSKORIKOVI:0.0000010000)16:0.0000010000,(…
OG1990.filter.fa_trimed_align.filter	FLU+G4	-6157.6329 (s.e. 174.4663)	(BCONFUSUS:0.0397320203,(((((BIGNITUS:0.0012534946,BTERRESTRIS:0.0011634955)99:0.0052681171,BPOLARIS:0.0029630258)85:0.0024465944,((BPYROSOMA:0.0035752071,((BCULLUMANUS:0.0123565603,(BSOROEENSIS:0.0438218679,BSIBIRICUS:0.0059966552)52:0.0000010000)100:0.0268558222,BBREVICEPS:0.0157062819)57:0.0000010000)98:0.0088183756,(BPICIPES:0.0119865819,BIMPATIENS:0.0156353242)100:0.0126224796)78:0.002291476…
OG1993.filter.fa_trimed_align.filter	FLU+G4	-5339.5548 (s.e. 150.5163)	(BCONFUSUS:0.0199709161,((((BIGNITUS:0.0044255718,BTERRESTRIS:0.0097571007)100:0.0242660847,BPOLARIS:0.0113189361)85:0.0031656874,(((((BPYROSOMA:0.0043629827,BCULLUMANUS:0.0108580417)56:0.0010726603,BBREVICEPS:0.0097894027)53:0.0000020770,BSIBIRICUS:0.0054027515)99:0.0065573569,(BPICIPES:0.0088473230,BIMPATIENS:0.0110164103)59:0.0042537944)17:0.0000021835,((((BTURNERI:0.0032404196,BSKORIKOVI:0.00…
OG1994.filter.fa_trimed_align.filter	FLU+I	-2859.0308 (s.e. 51.5166)	(BCONFUSUS:0.0168676233,((((BIGNITUS:0.0000010000,((((AFLOREA:0.0012424282,(ACERANA:0.0000010000,ADORSATA:0.0000010000)74:0.0000010000)100:0.0387311020,BBREVICEPS:0.0000010000)66:0.0012245235,(BTURNERI:0.0000010000,BSKORIKOVI:0.0024499802)73:0.0024529486)12:0.0000010000,(BIMPATIENS:0.0024576978,BDIFFICILLIMUS:0.0012256007)56:0.0000010000)6:0.0000010000)4:0.0000010000,BTERRESTRIS:0.0000010000)16:0…
OG1995.filter.fa_trimed_align.filter	LG+I	-3155.5020 (s.e. 79.6489)	(BCONFUSUS:0.0023559316,(BIGNITUS:0.0011699152,BTERRESTRIS:0.0012054957)90:0.0047890360,((((((AFLOREA:0.0011555288,(ADORSATA:0.0000010000,AMELLIFERA:0.0000010000)76:0.0000010000)95:0.0022407713,ACERANA:0.0024543030)100:0.0413435274,BBREVICEPS:0.0066812118)36:0.0005233237,((BSIBIRICUS:0.0000010000,BDIFFICILLIMUS:0.0035770846)96:0.0011738569,BCONSOBRINUS:0.0011726999)35:0.0000010000)51:0.0011753403…
OG1996.filter.fa_trimed_align.filter	FLU+G4	-5279.8012 (s.e. 154.4264)	(BCONFUSUS:0.0242458851,(((((((BIGNITUS:0.0069568705,BTERRESTRIS:0.0058419372)100:0.0087191570,BPOLARIS:0.0052906328)100:0.0113087570,(BPICIPES:0.0042727748,BIMPATIENS:0.0085647071)92:0.0041549915)92:0.0033352794,(((BPYROSOMA:0.0143151029,BCULLUMANUS:0.0073178097)76:0.0013950353,BBREVICEPS:0.0180354604)74:0.0006558708,BSIBIRICUS:0.0046215902)74:0.0011509828)82:0.0011620384,((BTURNERI:0.0069263880…
OG2003.filter.fa_trimed_align.filter	HIVb+F+G4	-5716.3284 (s.e. 152.9623)	(BCONFUSUS:0.0180128924,((((((BIGNITUS:0.0236665753,BTERRESTRIS:0.0062032040)100:0.0095009768,(BPICIPES:0.0145447547,BIMPATIENS:0.0142175153)92:0.0032599298)45:0.0000010000,BPOLARIS:0.0041406665)78:0.0010374843,((BPYROSOMA:0.0125216138,BBREVICEPS:0.0135356684)44:0.0000010000,(BCULLUMANUS:0.0042042762,BSIBIRICUS:0.0094276857)80:0.0009699097)91:0.0020666100)68:0.0010314390,((((BTURNERI:0.0062448965…
OG2005.filter.fa_trimed_align.filter	FLU+I	-2697.9827 (s.e. 53.7093)	(BCONFUSUS:0.0042163535,((((((BIGNITUS:0.0000010000,BTERRESTRIS:0.0000010000)76:0.0000010000,BWALTONI:0.0041232489)49:0.0013457736,BPOLARIS:0.0013726653)41:0.0000010000,((((BTURNERI:0.0000010000,BSUPERBUS:0.0013884053)65:0.0000010000,BSKORIKOVI:0.0013613460)82:0.0013489003,(BSIBIRICUS:0.0013491586,BOPULENTUS:0.0040956301)71:0.0000010000)42:0.0000010000,BIMPATIENS:0.0000010000)12:0.0000010000)5:0.…
OG2008.filter.fa_trimed_align.filter	HIVb+I	-3590.9987 (s.e. 98.0128)	(BCONFUSUS:0.0122150937,(((((BIGNITUS:0.0010541301,BTERRESTRIS:0.0021328308)77:0.0010290951,BPOLARIS:0.0032182452)94:0.0032260772,BPYROSOMA:0.0021008831)41:0.0000010000,(((((BPICIPES:0.0042297472,BIMPATIENS:0.0000010000)73:0.0010500338,BSIBIRICUS:0.0010533901)34:0.0000010000,((((BTURNERI:0.0020034821,BSKORIKOVI:0.0011664293)78:0.0021395858,BOPULENTUS:0.0052542964)66:0.0011394057,BHAEMORRHOIDALIS:…
OG2014.filter.fa_trimed_align.filter	HIVb+F+G4	-7149.8481 (s.e. 180.5882)	(BCONFUSUS:0.0348862735,((((((BIGNITUS:0.0010239106,BTERRESTRIS:0.0061298232)100:0.0120125816,BPOLARIS:0.0151942185)98:0.0061815167,(BPICIPES:0.0082245550,BIMPATIENS:0.0113120152)98:0.0047533756)95:0.0040447261,(BCULLUMANUS:0.0142718889,BBREVICEPS:0.0203923036)72:0.0020342511)79:0.0015813362,(BPYROSOMA:0.0104699222,BSIBIRICUS:0.0157498581)89:0.0019268601)99:0.0052793177,((((BTURNERI:0.0056726118,…
OG202.filter.fa_trimed_align.filter	HIVb+F+R2	-13330.5050 (s.e. 218.6046)	(BCONFUSUS:0.0245036973,(((((((BIGNITUS:0.0000009955,BTERRESTRIS:0.0036130550)100:0.0044127711,BPOLARIS:0.0054763688)100:0.0033915857,(BPICIPES:0.0028985673,BIMPATIENS:0.0073074192)100:0.0025630694)94:0.0010719311,((((BTURNERI:0.0016999732,BSKORIKOVI:0.0044687569)100:0.0048534004,BCONSOBRINUS:0.0092249899)57:0.0010765798,BCULLUMANUS:0.0073266592)23:0.0003758811,BBREVICEPS:0.0058783842)15:0.000344…
OG2022.filter.fa_trimed_align.filter	JTT+R2	-4754.7478 (s.e. 146.4767)	(BCONFUSUS:0.0201497275,(((((((BIGNITUS:0.0010818604,BTERRESTRIS:0.0021564235)100:0.0218733032,BPOLARIS:0.0032311639)72:0.0021723664,(((BPICIPES:0.0043194895,BIMPATIENS:0.0054106257)87:0.0032383898,BSIBIRICUS:0.0043182493)18:0.0000010024,(BCULLUMANUS:0.0106649628,BBREVICEPS:0.0053513289)77:0.0026270790)15:0.0000010024)33:0.0010696699,BHAEMORRHOIDALIS:0.0021369071)33:0.0000010024,(((BPYROSOMA:0.00…
OG2033.filter.fa_trimed_align.filter	JTT+G4	-3129.6486 (s.e. 70.5798)	(BCONFUSUS:0.0024075632,(((((BIGNITUS:0.0012245348,(BPYROSOMA:0.0060546947,BTURNERI:0.0000010000)57:0.0012024944)33:0.0000010000,BIMPATIENS:0.0000010000)5:0.0000010000,(BTERRESTRIS:0.0000010000,(((BPICIPES:0.0000010000,BSKORIKOVI:0.0000010000)60:0.0000010000,BSOROEENSIS:0.0024113775)72:0.0012052722,((BSUPERBUS:0.0101857041,BDIFFICILLIMUS:0.0036241256)69:0.0077729632,BPOLARIS:0.0014734094)46:0.000…
OG2035.filter.fa_trimed_align.filter	JTT+F+G4	-6133.2233 (s.e. 170.8650)	(BCONFUSUS:0.0268148494,(((((((((((BIGNITUS:0.0079992436,BPOLARIS:0.0101857601)97:0.0056147133,BHAEMORRHOIDALIS:0.0146116571)87:0.0011308186,BBREVICEPS:0.0101451447)90:0.0046114949,BCONSOBRINUS:0.0108649337)58:0.0000010000,BTURNERI:0.0084131211)100:0.0691331324,(BSKORIKOVI:0.0106365268,BOPULENTUS:0.0074823714)73:0.0019404358)77:0.0017694602,BTERRESTRIS:0.0140602159)43:0.0004950537,(((BPYROSOMA:0.…
OG2037.filter.fa_trimed_align.filter	JTT+R2	-4382.0769 (s.e. 139.7077)	(BCONFUSUS:0.0055307038,((((BIGNITUS:0.0008971620,BTERRESTRIS:0.0143800950)100:0.0134642104,BPOLARIS:0.0039803750)68:0.0036928547,(((BPYROSOMA:0.0042838903,((BCULLUMANUS:0.0290746643,BBREVICEPS:0.0053418103)64:0.0000009885,BSIBIRICUS:0.0010532359)97:0.0032422641)67:0.0010117516,(BPICIPES:0.0031483062,BIMPATIENS:0.0086872687)92:0.0042415020)24:0.0000009885,(((BTURNERI:0.0067588687,BSKORIKOVI:0.006…
OG2042.filter.fa_trimed_align.filter	FLU+R2	-5371.4364 (s.e. 173.9572)	(BCONFUSUS:0.0745407470,(((((((BIGNITUS:0.0096458315,BTERRESTRIS:0.0098129704)100:0.0189734707,BPOLARIS:0.0032555624)100:0.0163458899,(BPICIPES:0.0075328354,BIMPATIENS:0.0202231310)90:0.0026230834)67:0.0014630749,((BCULLUMANUS:0.0175034129,BSIBIRICUS:0.0257655575)94:0.0046895785,BBREVICEPS:0.0147331627)90:0.0028722622)57:0.0012924734,BPYROSOMA:0.0180675213)98:0.0122620295,(((BTURNERI:0.0058011386…
OG2044.filter.fa_trimed_align.filter	HIVw+F+G4	-8815.8929 (s.e. 217.5270)	(BCONFUSUS:0.0254795650,((((((((BIGNITUS:0.0050326530,BTERRESTRIS:0.0082226402)100:0.0121380793,BPOLARIS:0.0131660979)98:0.0049854416,(((BPYROSOMA:0.0112853160,BCULLUMANUS:0.0215000857)67:0.0018279359,BSIBIRICUS:0.0192457206)79:0.0020749759,BPICIPES:0.0301040426)64:0.0000010000)78:0.0010008390,BCONSOBRINUS:0.0183419068)48:0.0000020077,BSOROEENSIS:0.0310058367)96:0.0060148441,((((BTURNERI:0.009906…
OG2046.filter.fa_trimed_align.filter	JTTDCMut+G4	-3920.5362 (s.e. 111.9613)	(BCONFUSUS:0.0149300915,(((((((((((BIGNITUS:0.0047519287,BTERRESTRIS:0.0086345025)84:0.0055460744,(BCULLUMANUS:0.0234519234,BOPULENTUS:0.0158332846)45:0.0000010000)75:0.0014444136,BSIBIRICUS:0.0010936556)79:0.0010959446,BIMPATIENS:0.0032991316)12:0.0000010000,(BPICIPES:0.0000010000,BPOLARIS:0.0000010000)18:0.0000010000)7:0.0000010000,(BPYROSOMA:0.0010944483,BDIFFICILLIMUS:0.0044083356)60:0.000001…
OG2047.filter.fa_trimed_align.filter	JTT+I	-3095.2550 (s.e. 61.1631)	(BCONFUSUS:0.0022217493,((((((BIGNITUS:0.0000010000,BTERRESTRIS:0.0000010000)86:0.0010962278,BBREVICEPS:0.0010964162)8:0.0000010000,((((((((AFLOREA:0.0065946146,ADORSATA:0.0033199986)39:0.0000010000,ACERANA:0.0000010000)54:0.0010898804,AMELLIFERA:0.0000010000)100:0.0278850084,BCONSOBRINUS:0.0000010000)53:0.0010997007,BIMPATIENS:0.0066791029)55:0.0010960097,(BPICIPES:0.0000010000,BDIFFICILLIMUS:0.…
OG2048.filter.fa_trimed_align.filter	FLU+R2	-4900.6209 (s.e. 151.5635)	(BCONFUSUS:0.0192602676,((((BIGNITUS:0.0022723447,BTERRESTRIS:0.0036776618)100:0.0122515087,(BPYROSOMA:0.0072558723,(((BPICIPES:0.0108903183,BPOLARIS:0.0439547674)15:0.0000022077,(BSIBIRICUS:0.0049643277,BBREVICEPS:0.0099828235)69:0.0012240316)8:0.0000020597,(BCULLUMANUS:0.0159252174,BSOROEENSIS:0.0147043491)47:0.0024380455)40:0.0012996005)28:0.0012547360)22:0.0009932618,BIMPATIENS:0.0137713596)2…
OG2049.filter.fa_trimed_align.filter	HIVb+G4	-5219.4266 (s.e. 147.5997)	(BCONFUSUS:0.0204193971,(((((((BIGNITUS:0.0023077551,BTERRESTRIS:0.0022823519)99:0.0034771786,BPOLARIS:0.0068822333)75:0.0022738280,(((((BPYROSOMA:0.0046015631,BPICIPES:0.0069009564)26:0.0000021389,BCONSOBRINUS:0.0138273621)33:0.0011293250,BSIBIRICUS:0.0000010000)21:0.0000010000,(BOPULENTUS:0.0280956464,BBREVICEPS:0.0115306538)34:0.0011487594)25:0.0011515980,BDIFFICILLIMUS:0.0092534541)12:0.00000…
OG2050.filter.fa_trimed_align.filter	HIVb+F+G4	-5831.7776 (s.e. 165.9266)	(BCONFUSUS:0.0299655214,(((((((((BIGNITUS:0.0021599207,BTERRESTRIS:0.0102377113)100:0.0085699488,BPOLARIS:0.0096735595)97:0.0051103518,(BPICIPES:0.0334199414,BIMPATIENS:0.0081137357)94:0.0040585677)80:0.0011848057,((BTURNERI:0.0021636880,BSKORIKOVI:0.0099143608)98:0.0050123597,BOPULENTUS:0.0063518868)91:0.0027524879)83:0.0089943270,((BPYROSOMA:0.0113517393,BCULLUMANUS:0.0054913040)84:0.0010485545…
OG2052.filter.fa_trimed_align.filter	JTT+F+G4	-5138.8076 (s.e. 151.5644)	(BCONFUSUS:0.0378350560,((((((BIGNITUS:0.0011579451,BTERRESTRIS:0.0071941996)100:0.0106250360,BPOLARIS:0.0068803645)89:0.0030266253,(BPICIPES:0.0096876451,BIMPATIENS:0.0179965484)74:0.0012835907)63:0.0011842509,((BPYROSOMA:0.0071535222,(BCULLUMANUS:0.0304469112,BSIBIRICUS:0.0058856428)94:0.0037436736)56:0.0000010000,BBREVICEPS:0.0119714721)90:0.0012908520)93:0.0034636185,((((AFLOREA:0.0072915019,…
OG2058.filter.fa_trimed_align.filter	FLU+R2	-3395.2389 (s.e. 104.6738)	(BCONFUSUS:0.0120265750,(((((BIGNITUS:0.0051012001,BTERRESTRIS:0.0012538650)98:0.0038570861,BPOLARIS:0.0012642650)99:0.0060013448,(BPICIPES:0.0053114365,BIMPATIENS:0.0040028244)98:0.0051685027)42:0.0006802568,((((BTURNERI:0.0077816613,BSKORIKOVI:0.0038913719)94:0.0039068533,BOPULENTUS:0.0064057131)62:0.0001234962,(BHAEMORRHOIDALIS:0.0038537700,BDIFFICILLIMUS:0.0012805781)45:0.0000010006)81:0.0012…
OG2059.filter.fa_trimed_align.filter	JTTDCMut+G4	-3891.4898 (s.e. 112.7428)	(BCONFUSUS:0.0110651435,(((((((BIGNITUS:0.0024952168,BTERRESTRIS:0.0062194386)76:0.0011892051,BPOLARIS:0.0049333604)60:0.0012418029,(((BPYROSOMA:0.0047712807,BDIFFICILLIMUS:0.0284260313)78:0.0026811353,(BTURNERI:0.0012264147,((BSKORIKOVI:0.0012264418,BOPULENTUS:0.0036896438)21:0.0000010000,BCONSOBRINUS:0.0012262596)16:0.0000010000)63:0.0012261712)43:0.0000010000,(BHAEMORRHOIDALIS:0.0100756855,BBR…
OG2064.filter.fa_trimed_align.filter	HIVb+F+G4	-4990.7982 (s.e. 141.2779)	(BCONFUSUS:0.0257016430,(((((((BIGNITUS:0.0000010000,BTERRESTRIS:0.0056899450)99:0.0037127943,BPOLARIS:0.0068519666)37:0.0031733209,BPICIPES:0.0080165834)24:0.0000025368,(BSIBIRICUS:0.0022764478,BBREVICEPS:0.0045713942)54:0.0011350726)18:0.0000020745,BPYROSOMA:0.0104838220)19:0.0000010000,(((((BTURNERI:0.0034347863,BSKORIKOVI:0.0045699580)100:0.0059138098,BOPULENTUS:0.0080142165)85:0.0000021288,B…
OG2067.filter.fa_trimed_align.filter	JTT+F+G4	-8156.5222 (s.e. 220.4416)	(BCONFUSUS:0.0524253635,((((((BIGNITUS:0.0256428036,BTURNERI:0.0399567804)33:0.0029186895,BCULLUMANUS:0.0234455269)98:0.0247234150,((BPYROSOMA:0.0286550519,BBREVICEPS:0.0244227612)58:0.0000020666,BSIBIRICUS:0.0205882328)97:0.0044415609)20:0.0000020644,((BTERRESTRIS:0.0151911096,BPOLARIS:0.0147489227)61:0.0053593900,(BPICIPES:0.0146992670,BIMPATIENS:0.0270708237)100:0.0157916506)58:0.0030566499)80…
OG2070.filter.fa_trimed_align.filter	FLU+G4	-4580.3315 (s.e. 131.0334)	(BCONFUSUS:0.0101905264,((((((((BIGNITUS:0.0017551532,BTERRESTRIS:0.0356886395)95:0.0047208027,BPOLARIS:0.0136975255)32:0.0000010000,BBREVICEPS:0.0053873260)50:0.0010747225,((BPYROSOMA:0.0021884218,BHAEMORRHOIDALIS:0.0087949405)79:0.0010425881,(BIMPATIENS:0.0043363782,BOPULENTUS:0.0131556436)26:0.0000010000)25:0.0000010000)42:0.0010748256,((BTURNERI:0.0021871530,BSKORIKOVI:0.0043508618)99:0.00435…
OG2074.filter.fa_trimed_align.filter	HIVw+F+G4	-8937.1697 (s.e. 188.4962)	(BCONFUSUS:0.0388448793,(((((((BIGNITUS:0.0069546693,BTERRESTRIS:0.0079117019)100:0.0131853614,BPOLARIS:0.0105360245)99:0.0043485516,(BPICIPES:0.0146155085,BIMPATIENS:0.0165261024)100:0.0075416287)97:0.0034672385,(BPYROSOMA:0.0183795100,((BCULLUMANUS:0.0200974541,BBREVICEPS:0.0150502587)73:0.0009549615,BSIBIRICUS:0.0105779353)73:0.0000010000)96:0.0034792362)84:0.0008604597,((((BTURNERI:0.01226351…
OG2076.filter.fa_trimed_align.filter	HIVb+R2	-3814.8056 (s.e. 137.0081)	(BCONFUSUS:0.0123626110,((((((BIGNITUS:0.0012249271,BTERRESTRIS:0.0034719555)100:0.0099916806,BPOLARIS:0.0108023074)83:0.0039599966,(BPICIPES:0.0052325151,BIMPATIENS:0.0032841549)100:0.0142705734)66:0.0046563932,BSOROEENSIS:0.0148973703)43:0.0000010073,(((((BTURNERI:0.0022941854,BSKORIKOVI:0.0012892434)93:0.0023146859,BOPULENTUS:0.0276724459)70:0.0025965610,BHAEMORRHOIDALIS:0.0037499935)80:0.0019…
OG2078.filter.fa_trimed_align.filter	HIVb+R2	-4354.8241 (s.e. 136.7116)	(BCONFUSUS:0.0130028470,((((((BIGNITUS:0.0023611548,BTERRESTRIS:0.0011720937)99:0.0071011077,(BCONSOBRINUS:0.0082687380,BPOLARIS:0.0038196866)82:0.0023662215)18:0.0000009710,(BPYROSOMA:0.0011685465,((BCULLUMANUS:0.0130917776,BBREVICEPS:0.0047628334)50:0.0000020927,BSIBIRICUS:0.0082795526)42:0.0011702092)45:0.0011758629)19:0.0011721837,(BPICIPES:0.0072120523,BIMPATIENS:0.0047140498)64:0.0011122623…
[truncated: 2,111 more rows]

## Sheet: Table S6
Table S6. The final set of concatenated gene trees after filtering.
Partition	Rooted tree
[truncated: 2,657 more rows]

## Sheet: Table S7
Table S7. Gene topology count.
Topology	Count
[truncated: 2,655 more rows]

## Sheet: Table S8
Table S8. Rates of chromosomal evolution for 5 species in pairwise comparison with B. terrestris.
[truncated: 7 more rows]

## Sheet: Table S9
Table S9. Synteny analysis result for each bumblebee species relative to B. terrestris.
[truncated: 18 more rows]

[truncated: 24 more sheets: Table S10, Table S11, Table S12, Table S13, Table S14, Table S15, Table S16, Table S17, Table S18, Table S19, Table S20, Table S21, Table S22, Table S23, Table S24, Table S25, Table S26, Table S27, Table S28, Table S29 …]
